# Supplementary material for: Cooperative supramolecular polymerization of styrylpyrenes for color-dependent circularly polarized luminescence and photocycloaddition
Source: Nat Commun. 2023 Dec 4;14:8022. doi: 10.1038/s41467-023-43830-x (PMC10696047; doi:10.1038/s41467-023-43830-x)
Supplement: Supplementary file 3 — Source Data [file 41467_2023_43830_MOESM3_ESM.xlsx]

## Sheet: Figure 2a
nm	Abs-TCE	nm	Abs-TCE/MCH
650	0.00279	650	0.00802
649.5	0.00363	649.5	0.00784
649	0.00446	649	0.00749
648.5	0.00288	648.5	0.00737
648	0.00299	648	0.00718
647.5	0.00328	647.5	0.00725
647	0.00293	647	0.00769
646.5	0.002	646.5	0.00747
646	0.00177	646	0.00769
645.5	0.00128	645.5	0.00826
645	0.00134	645	0.00923
644.5	0.00227	644.5	0.009
644	0.00295	644	0.00979
643.5	0.00277	643.5	0.00945
643	0.00439	643	0.00962
642.5	0.00489	642.5	0.01006
642	0.00404	642	0.01034
641.5	0.00347	641.5	0.00948
641	0.00355	641	0.00824
640.5	0.00403	640.5	0.00772
640	0.00423	640	0.00767
639.5	0.0038	639.5	0.00758
639	0.00368	639	0.00712
638.5	0.0027	638.5	0.00662
638	0.00289	638	0.00548
637.5	0.00332	637.5	0.0052
637	0.00216	637	0.00546
636.5	0.00215	636.5	0.00546
636	0.00186	636	0.00556
635.5	0.00123	635.5	0.00531
635	0.00197	635	0.00523
634.5	0.002	634.5	0.00517
634	0.00301	634	0.00532
633.5	0.00327	633.5	0.00524
633	0.00378	633	0.00541
632.5	0.00245	632.5	0.00561
632	0.00371	632	0.00639
631.5	0.00328	631.5	0.00646
631	0.0033	631	0.00705
630.5	0.00279	630.5	0.00715
630	0.00258	630	0.0073
629.5	0.00248	629.5	0.00854
629	0.00174	629	0.00942
628.5	0.00205	628.5	0.00895
628	0.00155	628	0.00936
627.5	0.00208	627.5	0.01054
627	0.00182	627	0.00965
626.5	0.0023	626.5	0.00935
626	0.00182	626	0.00983
625.5	0.00151	625.5	0.00989
625	0.00187	625	0.01007
624.5	0.00311	624.5	0.00944
624	0.00256	624	0.00895
623.5	0.00282	623.5	0.00914
623	0.00344	623	0.01004
622.5	0.00321	622.5	0.01021
622	0.00446	622	0.00901
621.5	0.00434	621.5	0.00989
621	0.00411	621	0.00938
620.5	0.00517	620.5	0.00955
620	0.00491	620	0.00998
619.5	0.00573	619.5	0.00861
619	0.00519	619	0.00751
618.5	0.0065	618.5	0.00763
618	0.00548	618	0.00856
617.5	0.00583	617.5	0.00811
617	0.00487	617	0.00738
616.5	0.0039	616.5	0.00714
616	0.00408	616	0.00808
615.5	0.00342	615.5	0.00894
615	0.00312	615	0.0087
614.5	0.00211	614.5	0.00917
614	0.00174	614	0.00872
613.5	0.00204	613.5	0.00981
613	0.00186	613	0.01004
612.5	0.00301	612.5	0.00951
612	0.00342	612	0.0096
611.5	0.00371	611.5	0.00924
611	0.00244	611	0.00888
610.5	0.00289	610.5	0.0094
610	0.00188	610	0.00929
609.5	0.00319	609.5	0.0096
609	0.0034	609	0.00924
608.5	0.00235	608.5	0.00947
608	0.00242	608	0.00946
607.5	0.00173	607.5	0.00828
607	0.00196	607	0.00742
606.5	0.00176	606.5	0.00788
606	0.00317	606	0.00757
605.5	0.00176	605.5	0.00669
605	0.00192	605	0.00718
604.5	0.0031	604.5	0.00636
604	0.00237	604	0.0073
603.5	0.00286	603.5	0.00698
603	0.00328	603	0.00677
602.5	0.00417	602.5	0.0065
602	0.00403	602	0.00575
601.5	0.00368	601.5	0.00625
601	0.00386	601	0.00597
600.5	0.00408	600.5	0.00529
600	0.00478	600	0.00626
599.5	0.0039	599.5	0.00633
599	0.00356	599	0.00736
598.5	0.00336	598.5	0.00754
598	0.00334	598	0.00841
597.5	0.00334	597.5	0.00787
597	0.00309	597	0.0081
596.5	0.00189	596.5	0.00858
596	0.00145	596	0.00786
595.5	0.00118	595.5	0.00763
595	0.00123	595	0.00766
594.5	0.00167	594.5	0.00741
594	0.00201	594	0.00775
593.5	0.00174	593.5	0.00839
593	0.00227	593	0.00813
592.5	0.00317	592.5	0.0088
592	0.00283	592	0.0093
591.5	0.00422	591.5	0.00984
591	0.00406	591	0.00997
590.5	0.00433	590.5	0.00905
590	0.00466	590	0.0083
589.5	0.00582	589.5	0.00909
589	0.00625	589	0.00966
588.5	0.00584	588.5	0.00926
588	0.00678	588	0.00932
587.5	0.0063	587.5	0.00922
587	0.00673	587	0.00847
586.5	0.00609	586.5	0.00926
586	0.00616	586	0.01083
585.5	0.00443	585.5	0.01022
585	0.00384	585	0.00952
584.5	0.0036	584.5	0.00929
584	0.00353	584	0.00937
583.5	0.0036	583.5	0.0083
583	0.00308	583	0.00759
582.5	0.003	582.5	0.00783
582	0.00321	582	0.00754
581.5	0.0041	581.5	0.00728
581	0.00409	581	0.0065
580.5	0.00462	580.5	0.00642
580	0.00445	580	0.00671
579.5	0.00473	579.5	0.00819
579	0.00479	579	0.00968
578.5	0.00399	578.5	0.00996
578	0.00507	578	0.00937
577.5	0.00422	577.5	0.00974
577	0.00524	577	0.0097
576.5	0.00641	576.5	0.00972
576	0.00572	576	0.01043
575.5	0.00521	575.5	0.00967
575	0.00586	575	0.0092
574.5	0.00588	574.5	0.00865
574	0.00509	574	0.00835
573.5	0.0056	573.5	0.00834
573	0.00552	573	0.00877
572.5	0.0054	572.5	0.00925
572	0.00635	572	0.00855
571.5	0.00605	571.5	0.00793
571	0.0053	571	0.00822
570.5	0.00627	570.5	0.00838
570	0.00565	570	0.00922
569.5	0.00582	569.5	0.00927
569	0.00497	569	0.00939
568.5	0.00436	568.5	0.01026
568	0.00386	568	0.00961
567.5	0.00431	567.5	0.0099
567	0.00486	567	0.0095
566.5	0.00452	566.5	0.00897
566	0.00431	566	0.00859
565.5	0.00507	565.5	0.00752
565	0.0051	565	0.00724
564.5	0.00468	564.5	0.00667
564	0.00504	564	0.007
563.5	0.00481	563.5	0.00814
563	0.00489	563	0.00866
562.5	0.00429	562.5	0.00877
562	0.00465	562	0.00951
561.5	0.00419	561.5	0.00985
561	0.00388	561	0.0109
560.5	0.00445	560.5	0.01068
560	0.00428	560	0.01044
559.5	0.0037	559.5	0.00959
559	0.00305	559	0.00898
558.5	0.00363	558.5	0.00871
558	0.00265	558	0.00876
557.5	0.00257	557.5	0.00831
557	0.00259	557	0.00741
556.5	0.00235	556.5	0.00737
556	0.00324	556	0.00829
555.5	0.00286	555.5	0.00791
555	0.00172	555	0.00725
554.5	0.00248	554.5	0.00742
554	0.00367	554	0.00832
553.5	0.00414	553.5	0.00809
553	0.0053	553	0.00835
552.5	0.00562	552.5	0.00812
552	0.0051	552	0.00802
551.5	0.00592	551.5	0.00845
551	0.0059	551	0.00874
550.5	0.00603	550.5	0.0089
550	0.0049	550	0.00778
549.5	0.00562	549.5	0.00772
549	0.00577	549	0.00713
548.5	0.00615	548.5	0.00692
548	0.00719	548	0.00585
547.5	0.00573	547.5	0.00554
547	0.00732	547	0.00531
546.5	0.0069	546.5	0.0052
546	0.00764	546	0.00645
545.5	0.00647	545.5	0.00667
545	0.00587	545	0.00691
544.5	0.00468	544.5	0.00754
544	0.00351	544	0.00873
543.5	0.00393	543.5	0.00972
543	0.00419	543	0.01038
542.5	0.00358	542.5	0.01087
542	0.00345	542	0.01104
541.5	0.00292	541.5	0.00963
541	0.00397	541	0.01048
540.5	0.00416	540.5	0.01028
540	0.00434	540	0.01084
539.5	0.00375	539.5	0.01067
539	0.00403	539	0.01078
538.5	0.00361	538.5	0.01023
538	0.00443	538	0.00975
537.5	0.00413	537.5	0.00955
537	0.00368	537	0.01044
536.5	0.00433	536.5	0.01063
536	0.00473	536	0.00981
535.5	0.00631	535.5	0.0089
535	0.00565	535	0.00872
534.5	0.00477	534.5	0.00854
534	0.00337	534	0.00838
533.5	0.00418	533.5	0.00866
533	0.00376	533	0.00885
532.5	0.0025	532.5	0.00895
532	0.00263	532	0.00968
531.5	0.00272	531.5	0.00992
531	0.00286	531	0.00977
530.5	0.0037	530.5	0.00981
530	0.00424	530	0.01111
529.5	0.00461	529.5	0.01194
529	0.00495	529	0.01217
528.5	0.00435	528.5	0.01179
528	0.00534	528	0.01156
527.5	0.00497	527.5	0.01165
527	0.00585	527	0.01107
526.5	0.00499	526.5	0.01079
526	0.00585	526	0.01046
525.5	0.00567	525.5	0.00906
525	0.00492	525	0.00957
524.5	0.00616	524.5	0.00903
524	0.00465	524	0.00988
523.5	0.00361	523.5	0.00987
523	0.00321	523	0.00962
522.5	0.00348	522.5	0.01107
522	0.00223	522	0.01092
521.5	0.00166	521.5	0.01239
521	0.00163	521	0.01238
520.5	0.00234	520.5	0.01189
520	0.00301	520	0.01202
519.5	0.00276	519.5	0.01266
519	0.00371	519	0.01415
518.5	0.0031	518.5	0.01455
518	0.00545	518	0.0147
517.5	0.00587	517.5	0.01399
517	0.00582	517	0.01371
516.5	0.0069	516.5	0.01484
516	0.00627	516	0.01411
515.5	0.00692	515.5	0.01342
515	0.00641	515	0.01265
514.5	0.00771	514.5	0.01144
514	0.00656	514	0.01106
513.5	0.00573	513.5	0.01024
513	0.00611	513	0.01116
512.5	0.00505	512.5	0.01024
512	0.00422	512	0.01077
511.5	0.00438	511.5	0.01106
511	0.00433	511	0.01106
510.5	0.00446	510.5	0.0107
510	0.00435	510	0.01019
509.5	0.00377	509.5	0.01122
509	0.00527	509	0.01156
508.5	0.00556	508.5	0.01151
508	0.00539	508	0.01152
507.5	0.00608	507.5	0.01236
507	0.0064	507	0.01249
506.5	0.00588	506.5	0.01278
506	0.00612	506	0.0127
505.5	0.00534	505.5	0.01333
505	0.0057	505	0.01329
504.5	0.00502	504.5	0.01353
504	0.00565	504	0.01328
503.5	0.0041	503.5	0.01304
503	0.00367	503	0.01289
502.5	0.00373	502.5	0.0132
502	0.00277	502	0.01315
501.5	0.0036	501.5	0.01277
501	0.00266	501	0.01285
500.5	0.00248	500.5	0.01238
500	0.00233	500	0.012
499.5	0.00231	499.5	0.01178
499	0.00271	499	0.01203
498.5	0.00271	498.5	0.01141
498	0.00309	498	0.01266
497.5	0.00288	497.5	0.01319
497	0.00202	497	0.01301
496.5	0.00199	496.5	0.01347
496	0.00221	496	0.01341
495.5	0.00388	495.5	0.01379
495	0.00425	495	0.0142
494.5	0.00462	494.5	0.01482
494	0.0034	494	0.01445
493.5	0.00233	493.5	0.01509
493	0.00549	493	0.01436
492.5	0.00621	492.5	0.01449
492	0.00738	492	0.01511
491.5	0.0062	491.5	0.01541
491	0.0071	491	0.01552
490.5	0.00642	490.5	0.01507
490	0.00847	490	0.0142
489.5	0.00909	489.5	0.01287
489	0.00801	489	0.01399
488.5	0.00585	488.5	0.0139
488	0.00527	488	0.01423
487.5	0.00459	487.5	0.01433
487	0.00443	487	0.01383
486.5	0.00518	486.5	0.01347
486	0.00538	486	0.01417
485.5	0.00619	485.5	0.01553
485	0.00465	485	0.01743
484.5	0.00488	484.5	0.0166
484	0.00561	484	0.01651
483.5	0.00588	483.5	0.0183
483	0.00593	483	0.01915
482.5	0.00453	482.5	0.0199
482	0.00486	482	0.01974
481.5	0.00316	481.5	0.02058
481	0.00582	481	0.01824
480.5	0.00612	480.5	0.01836
480	0.00694	480	0.01778
479.5	0.00604	479.5	0.01662
479	0.00638	479	0.01609
478.5	0.00668	478.5	0.01658
478	0.00677	478	0.01665
477.5	0.00771	477.5	0.01715
477	0.00545	477	0.01778
476.5	0.00427	476.5	0.01824
476	0.00409	476	0.01867
475.5	0.00534	475.5	0.01914
475	0.00614	475	0.01961
474.5	0.00561	474.5	0.01978
474	0.00668	474	0.02039
473.5	0.00475	473.5	0.0204
473	0.00496	473	0.02053
472.5	0.00612	472.5	0.02139
472	0.00737	472	0.02267
471.5	0.00633	471.5	0.02461
471	0.005	471	0.02603
470.5	0.00425	470.5	0.02583
470	0.00411	470	0.02635
469.5	0.00396	469.5	0.02839
469	0.0048	469	0.02913
468.5	0.00505	468.5	0.03081
468	0.00542	468	0.03091
467.5	0.00711	467.5	0.03141
467	0.00842	467	0.03139
466.5	0.00861	466.5	0.03247
466	0.00871	466	0.03466
465.5	0.00956	465.5	0.0352
465	0.01024	465	0.03664
464.5	0.00964	464.5	0.0371
464	0.00833	464	0.03786
463.5	0.00853	463.5	0.03909
463	0.00805	463	0.04094
462.5	0.00871	462.5	0.04268
462	0.00826	462	0.04428
461.5	0.00893	461.5	0.04506
461	0.00954	461	0.04664
460.5	0.00963	460.5	0.04882
460	0.01111	460	0.05281
459.5	0.01112	459.5	0.05679
459	0.01107	459	0.0601
458.5	0.01148	458.5	0.06312
458	0.01209	458	0.06612
457.5	0.01269	457.5	0.07086
457	0.01289	457	0.07477
456.5	0.01447	456.5	0.07871
456	0.01436	456	0.08196
455.5	0.01528	455.5	0.08319
455	0.01609	455	0.08661
454.5	0.017	454.5	0.0892
454	0.01779	454	0.09318
453.5	0.01779	453.5	0.09574
453	0.01882	453	0.09796
452.5	0.01874	452.5	0.10032
452	0.02003	452	0.1025
451.5	0.02018	451.5	0.10781
451	0.02197	451	0.11233
450.5	0.02306	450.5	0.1166
450	0.0244	450	0.11978
449.5	0.02534	449.5	0.12319
449	0.02583	449	0.12757
448.5	0.02809	448.5	0.13213
448	0.02871	448	0.13785
447.5	0.0308	447.5	0.14102
447	0.0315	447	0.14392
446.5	0.03324	446.5	0.14737
446	0.03461	446	0.15097
445.5	0.03549	445.5	0.1551
445	0.03799	445	0.15936
444.5	0.03825	444.5	0.16323
444	0.03947	444	0.16565
443.5	0.0417	443.5	0.16864
443	0.04495	443	0.17195
442.5	0.04924	442.5	0.17565
442	0.05118	442	0.1799
441.5	0.05434	441.5	0.18508
441	0.05822	441	0.18834
440.5	0.06386	440.5	0.19375
440	0.06824	440	0.19801
439.5	0.07413	439.5	0.20262
439	0.0796	439	0.20676
438.5	0.08636	438.5	0.21134
438	0.09334	438	0.21586
437.5	0.10395	437.5	0.21883
437	0.11453	437	0.22353
436.5	0.12292	436.5	0.22686
436	0.13605	436	0.23006
435.5	0.14754	435.5	0.23255
435	0.16038	435	0.23492
434.5	0.17344	434.5	0.23792
434	0.18834	434	0.24101
433.5	0.20399	433.5	0.24411
433	0.21952	433	0.24647
432.5	0.23738	432.5	0.24828
432	0.25636	432	0.25296
431.5	0.27576	431.5	0.25627
431	0.29727	431	0.26001
430.5	0.31859	430.5	0.26249
430	0.34159	430	0.26621
429.5	0.36595	429.5	0.26922
429	0.39117	429	0.27321
428.5	0.41733	428.5	0.27671
428	0.44315	428	0.28091
427.5	0.46939	427.5	0.28441
427	0.49825	427	0.28901
426.5	0.5257	426.5	0.29378
426	0.55385	426	0.29886
425.5	0.57946	425.5	0.30392
425	0.60965	425	0.30897
424.5	0.63486	424.5	0.31442
424	0.66261	424	0.3214
423.5	0.68948	423.5	0.32845
423	0.71477	423	0.33544
422.5	0.74122	422.5	0.34292
422	0.76416	422	0.34962
421.5	0.78829	421.5	0.35654
421	0.81102	421	0.36388
420.5	0.8336	420.5	0.37314
420	0.85594	420	0.38074
419.5	0.87646	419.5	0.38884
419	0.89636	419	0.39833
418.5	0.91555	418.5	0.40771
418	0.93322	418	0.416
417.5	0.95021	417.5	0.4266
417	0.96795	417	0.43661
416.5	0.98516	416.5	0.44597
416	1.00092	416	0.45519
415.5	1.0178	415.5	0.46533
415	1.03348	415	0.47541
414.5	1.04936	414.5	0.48376
414	1.06568	414	0.49402
413.5	1.08222	413.5	0.50491
413	1.0976	413	0.51489
412.5	1.11341	412.5	0.52414
412	1.12758	412	0.53284
411.5	1.14163	411.5	0.54126
411	1.15659	411	0.54994
410.5	1.1713	410.5	0.56073
410	1.18614	410	0.56968
409.5	1.20096	409.5	0.57695
409	1.21758	409	0.58563
408.5	1.23413	408.5	0.59402
408	1.25027	408	0.60291
407.5	1.26774	407.5	0.6128
407	1.28478	407	0.62111
406.5	1.30203	406.5	0.62902
406	1.31942	406	0.63594
405.5	1.33623	405.5	0.64435
405	1.35282	405	0.65239
404.5	1.36938	404.5	0.66007
404	1.38773	404	0.6677
403.5	1.40393	403.5	0.6754
403	1.42135	403	0.68344
402.5	1.43816	402.5	0.69055
402	1.45437	402	0.69996
401.5	1.4699	401.5	0.70933
401	1.48672	401	0.71771
400.5	1.50173	400.5	0.7262
400	1.5161	400	0.73564
399.5	1.53149	399.5	0.74408
399	1.54632	399	0.75368
398.5	1.5598	398.5	0.76186
398	1.57314	398	0.77024
397.5	1.58735	397.5	0.77866
397	1.59918	397	0.78699
396.5	1.61223	396.5	0.79577
396	1.62315	396	0.80317
395.5	1.63504	395.5	0.81107
395	1.64339	395	0.81925
394.5	1.65381	394.5	0.82776
394	1.66282	394	0.83538
393.5	1.6705	393.5	0.84416
393	1.67873	393	0.85273
392.5	1.68422	392.5	0.86085
392	1.68932	392	0.87092
391.5	1.69305	391.5	0.88082
391	1.69936	391	0.88961
390.5	1.70311	390.5	0.89868
390	1.70475	390	0.90846
389.5	1.70731	389.5	0.9173
389	1.7089	389	0.92663
388.5	1.70893	388.5	0.93492
388	1.70891	388	0.9438
387.5	1.70636	387.5	0.9529
387	1.70415	387	0.96186
386.5	1.7012	386.5	0.97096
386	1.69815	386	0.97934
385.5	1.69241	385.5	0.98856
385	1.68756	385	0.99651
384.5	1.68289	384.5	1.00411
384	1.67721	384	1.01111
383.5	1.67217	383.5	1.0168
383	1.66538	383	1.02279
382.5	1.65806	382.5	1.0282
382	1.65101	382	1.03537
381.5	1.64495	381.5	1.04049
381	1.6362	381	1.04577
380.5	1.62687	380.5	1.0502
380	1.61921	380	1.05728
379.5	1.61081	379.5	1.06446
379	1.60211	379	1.07056
378.5	1.59193	378.5	1.07741
378	1.58167	378	1.08307
377.5	1.5702	377.5	1.08854
377	1.56122	377	1.09467
376.5	1.55164	376.5	1.1014
376	1.53948	376	1.10697
375.5	1.52821	375.5	1.11042
375	1.51667	375	1.11379
374.5	1.50544	374.5	1.11699
374	1.49535	374	1.12014
373.5	1.48307	373.5	1.12473
373	1.4706	373	1.12668
372.5	1.45717	372.5	1.12847
372	1.44426	372	1.12968
371.5	1.43038	371.5	1.13251
371	1.4153	371	1.13601
370.5	1.40097	370.5	1.13775
370	1.38575	370	1.1381
369.5	1.37166	369.5	1.13784
369	1.35556	369	1.13686
368.5	1.33848	368.5	1.13672
368	1.3224	368	1.13566
367.5	1.30701	367.5	1.13296
367	1.28966	367	1.13008
366.5	1.27276	366.5	1.12613
366	1.25543	366	1.12172
365.5	1.2374	365.5	1.11673
365	1.22216	365	1.11204
364.5	1.20595	364.5	1.10562
364	1.19016	364	1.09926
363.5	1.17373	363.5	1.09108
363	1.15774	363	1.08281
362.5	1.13954	362.5	1.0726
362	1.12386	362	1.06183
361.5	1.10716	361.5	1.0504
361	1.0901	361	1.03878
360.5	1.07342	360.5	1.02632
360	1.05602	360	1.01222
359.5	1.03937	359.5	0.99853
359	1.02292	359	0.98373
358.5	1.00777	358.5	0.96866
358	0.98993	358	0.95266
357.5	0.97515	357.5	0.93535
357	0.95986	357	0.91987
356.5	0.945	356.5	0.90247
356	0.92839	356	0.88471
355.5	0.91319	355.5	0.86648
355	0.89804	355	0.84918
354.5	0.8851	354.5	0.83175
354	0.87048	354	0.81412
353.5	0.85695	353.5	0.79827
353	0.84263	353	0.78085
352.5	0.82705	352.5	0.76329
352	0.81335	352	0.74567
351.5	0.79853	351.5	0.73034
351	0.7844	351	0.71419
350.5	0.76848	350.5	0.69718
350	0.75595	350	0.6811
349.5	0.74142	349.5	0.66514
349	0.72725	349	0.6503
348.5	0.71304	348.5	0.63633
348	0.69857	348	0.62187
347.5	0.68742	347.5	0.60784
347	0.67184	347	0.59334
346.5	0.65765	346.5	0.57954
346	0.64166	346	0.56656
345.5	0.62651	345.5	0.5528
345	0.61273	345	0.53986
344.5	0.59818	344.5	0.52595
344	0.58445	344	0.51513
343.5	0.5705	343.5	0.50446
343	0.55868	343	0.49601
342.5	0.54658	342.5	0.48852
342	0.53604	342	0.48102
341.5	0.52342	341.5	0.47461
341	0.51289	341	0.47033
340.5	0.50232	340.5	0.46615
340	0.49149	340	0.4633
339.5	0.48064	339.5	0.46248
339	0.47206	339	0.46288
338.5	0.46278	338.5	0.46394
338	0.45474	338	0.4684
337.5	0.4465	337.5	0.47424
337	0.43973	337	0.4808
336.5	0.43266	336.5	0.48832
336	0.42717	336	0.49703
335.5	0.4206	335.5	0.50621
335	0.41631	335	0.51574
334.5	0.41093	334.5	0.52562
334	0.40784	334	0.53557
333.5	0.40527	333.5	0.54585
333	0.40248	333	0.55461
332.5	0.40086	332.5	0.5635
332	0.40008	332	0.57098
331.5	0.40245	331.5	0.57986
331	0.40289	331	0.58718
330.5	0.40588	330.5	0.59238
330	0.41016	330	0.59802
329.5	0.41611	329.5	0.60139
329	0.42454	329	0.60453
328.5	0.43404	328.5	0.60716
328	0.44527	328	0.60915
327.5	0.45847	327.5	0.60923
327	0.47314	327	0.6095
326.5	0.49118	326.5	0.60922
326	0.51025	326	0.60898
325.5	0.53285	325.5	0.60887
325	0.55547	325	0.60859
324.5	0.58097	324.5	0.60856
324	0.60805	324	0.60891
323.5	0.6369	323.5	0.61039
323	0.66568	323	0.61103
322.5	0.69528	322.5	0.61243
322	0.72475	322	0.61483
321.5	0.7545	321.5	0.61772
321	0.78625	321	0.62074
320.5	0.81717	320.5	0.62488
320	0.84918	320	0.62974
319.5	0.87956	319.5	0.63442
319	0.90617	319	0.63969
318.5	0.93314	318.5	0.64542
318	0.95667	318	0.65074
317.5	0.97864	317.5	0.65725
317	0.99721	317	0.66451
316.5	1.01305	316.5	0.67216
316	1.02701	316	0.67843
315.5	1.0384	315.5	0.68603
315	1.04676	315	0.69449
314.5	1.05297	314.5	0.70212
314	1.05708	314	0.70987
313.5	1.05914	313.5	0.71808
313	1.0586	313	0.72468
312.5	1.05785	312.5	0.73032
312	1.05504	312	0.73665
311.5	1.05235	311.5	0.74195
311	1.05007	311	0.74725
310.5	1.0458	310.5	0.75075
310	1.04123	310	0.75402
309.5	1.03804	309.5	0.75686
309	1.03351	309	0.75858
308.5	1.03046	308.5	0.76154
308	1.02838	308	0.76239
307.5	1.02509	307.5	0.76344
307	1.02237	307	0.76445
306.5	1.01948	306.5	0.7658
306	1.01763	306	0.7663
305.5	1.01573	305.5	0.76749
305	1.01437	305	0.76771
304.5	1.01225	304.5	0.76819
304	1.00848	304	0.76929
303.5	1.00634	303.5	0.77124
303	1.00406	303	0.77194
302.5	1.00144	302.5	0.77305
302	0.99942	302	0.77372
301.5	0.99451	301.5	0.7742
301	0.99085	301	0.77321
300.5	0.98641	300.5	0.77299
300	0.98252	300	0.77084
299.5	0.97835	299.5	0.76693
299	0.97291	299	0.76177
298.5	0.96942	298.5	0.75655
298	0.96521	298	0.75108
297.5	0.96403	297.5	0.7445
297	0.9614	297	0.73764
296.5	0.96061	296.5	0.72996
296	0.95876	296	0.71997
295.5	0.95818	295.5	0.71047
295	0.95836	295	0.70087
294.5	0.95851	294.5	0.69205
294	0.95872	294	0.68209
293.5	0.95807	293.5	0.67259
293	0.95798	293	0.66295
292.5	0.95768	292.5	0.65364
292	0.95792	292	0.64591
291.5	0.95652	291.5	0.63711
291	0.95517	291	0.62833
290.5	0.9534	290.5	0.61947
290	0.95076	290	0.61156
289.5	0.94701	289.5	0.60334
289	0.94448	289	0.59661
288.5	0.93883	288.5	0.58922
288	0.93388	288	0.58144
287.5	0.92829	287.5	0.57352
287	0.92266	287	0.56622
286.5	0.91767	286.5	0.55898
286	0.91366	286	0.55218
285.5	0.90915	285.5	0.54706
285	0.9037	285	0.54079
284.5	0.90016	284.5	0.53549
284	0.89622	284	0.53211
283.5	0.89315	283.5	0.5293
283	0.88895	283	0.52807
282.5	0.88471	282.5	0.52761
282	0.87878	282	0.52843
281.5	0.87197	281.5	0.52858
281	0.8663	281	0.52926
280.5	0.85862	280.5	0.52981
280	0.8513	280	0.52938
279.5	0.84313	279.5	0.52884
279	0.83408	279	0.52768
278.5	0.82558	278.5	0.52623
278	0.81958	278	0.52412
277.5	0.81236	277.5	0.5216
277	0.8048	277	0.51902
276.5	0.80018	276.5	0.51633
276	0.79463	276	0.5143
275.5	0.79009	275.5	0.51398
275	0.7867	275	0.5139
274.5	0.78314	274.5	0.51496
274	0.7802	274	0.51658
273.5	0.77912	273.5	0.52004
273	0.77878	273	0.52468
272.5	0.77829	272.5	0.52972
272	0.77824	272	0.5354
271.5	0.77843	271.5	0.54073
271	0.77859	271	0.54598
270.5	0.77877	270.5	0.55181
270	0.77772	270	0.55866
269.5	0.77638	269.5	0.56442
269	0.77464	269	0.57155
268.5	0.7725	268.5	0.57856
268	0.77075	268	0.58606

## Sheet: Figure 2b
nm	CD/TCE	nm	CD/MCH/TCE
600	2.17395	600	3.50742
599.5	2.5196	599	2.68229
599	2.38842	598	3.91949
598.5	2.16492	597	3.86901
598	2.03399	596	4.29203
597.5	1.94172	595	4.53078
597	1.69365	594	3.88941
596.5	1.38154	593	3.62494
596	1.70295	592	3.57268
595.5	1.59051	591	3.19374
595	1.47977	590	4.41281
594.5	1.50667	589	3.99401
594	1.58034	588	4.98559
593.5	1.74665	587	3.32708
593	1.71022	586	2.90418
592.5	1.9703	585	1.7008
592	2.07761	584	2.27378
591.5	1.90505	583	3.54242
591	2.00971	582	3.33974
590.5	2.02795	581	3.47371
590	1.95747	580	3.08663
589.5	1.85424	579	3.82213
589	1.8219	578	3.29282
588.5	1.7223	577	4.16578
588	1.44346	576	4.13068
587.5	1.51828	575	3.88899
587	1.56953	574	2.78073
586.5	1.39879	573	2.69865
586	1.6913	572	2.98278
585.5	1.70075	571	4.31095
585	1.48974	570	4.45566
584.5	1.6219	569	4.46086
584	1.74232	568	3.98572
583.5	1.62789	567	2.39148
583	1.75608	566	1.84032
582.5	2.08834	565	2.24107
582	2.01543	564	2.27652
581.5	2.12988	563	2.62604
581	2.38235	562	3.08425
580.5	2.45755	561	4.13513
580	2.32887	560	3.84806
579.5	2.25988	559	4.48684
579	2.24734	558	3.59451
578.5	1.87897	557	4.50834
578	1.90331	556	3.8184
577.5	1.86263	555	4.24868
577	1.53724	554	5.15714
576.5	1.37974	553	4.80684
576	1.41627	552	3.92749
575.5	1.23158	551	3.39658
575	1.05526	550	2.46258
574.5	1.25582	549	3.26328
574	1.16256	548	3.03253
573.5	1.28447	547	3.21663
573	1.6608	546	2.56286
572.5	2.14001	545	2.70171
572	2.20476	544	2.75819
571.5	2.27691	543	2.34793
571	2.08825	542	3.37917
570.5	2.2014	541	3.90193
570	2.2897	540	4.37834
569.5	2.2077	539	4.31167
569	2.16595	538	3.47085
568.5	1.81426	537	3.72147
568	1.89143	536	3.38794
567.5	2.08829	535	3.61357
567	2.43257	534	3.88006
566.5	2.51214	533	3.42661
566	2.43625	532	3.20292
565.5	2.43409	531	3.82886
565	2.49557	530	3.78109
564.5	2.57587	529	3.41255
564	2.74954	528	2.30625
563.5	2.92359	527	2.54625
563	2.86316	526	3.03123
562.5	2.71236	525	2.65245
562	2.68384	524	2.7216
561.5	2.68131	523	3.24674
561	2.48467	522	3.71147
560.5	2.74893	521	4.30959
560	2.64674	520	3.53371
559.5	2.36317	519	3.80992
559	2.27927	518	3.37443
558.5	2.10996	517	4.22718
558	2.23701	516	4.08246
557.5	2.37595	515	3.89555
557	2.20604	514	4.15698
556.5	2.26107	513	4.64996
556	2.27013	512	4.81992
555.5	2.32487	511	4.03668
555	2.55456	510	3.47224
554.5	2.63365	509	3.55519
554	2.54726	508	4.58743
553.5	2.2517	507	4.54242
553	2.42051	506	5.03439
552.5	2.43831	505	4.84748
552	2.39142	504	4.62674
551.5	2.34812	503	4.40718
551	2.1729	502	3.43583
550.5	1.98132	501	2.77972
550	2.20459	500	3.37946
549.5	2.46478	499	4.18719
549	2.30249	498	4.01787
548.5	2.14246	497	3.96778
548	2.16096	496	3.74489
547.5	2.14756	495	3.97495
547	2.11854	494	3.76317
546.5	2.05115	493	2.78161
546	2.1274	492	2.12809
545.5	2.00202	491	2.7462
545	1.91966	490	4.03364
544.5	2.18417	489	4.80835
544	2.23732	488	4.84639
543.5	2.24902	487	4.27246
543	2.04341	486	4.36679
542.5	2.18651	485	3.72279
542	2.15698	484	3.4765
541.5	2.21916	483	3.65951
541	2.57879	482	3.12749
540.5	2.56059	481	3.73626
540	2.33823	480	3.34323
539.5	2.29578	479	2.97215
539	2.54896	478	3.78274
538.5	2.54294	477	3.80073
538	2.5926	476	4.81318
537.5	2.78336	475	4.85762
537	2.72488	474	4.28992
536.5	2.81759	473	4.41318
536	2.83841	472	5.2467
535.5	2.83744	471	5.63913
535	2.91835	470	6.29851
534.5	3.05939	469	5.76078
534	3.06579	468	5.32969
533.5	3.2052	467	6.31108
533	3.12267	466	6.9384
532.5	2.89937	465	8.79162
532	2.89836	464	9.89408
531.5	3.04124	463	10.8321
531	2.94834	462	13.047
530.5	3.08364	461	15.218
530	2.92457	460	17.8346
529.5	2.78708	459	19.7382
529	2.36854	458	22.7809
528.5	2.5357	457	25.8936
528	2.57043	456	29.6771
527.5	2.35036	455	34.008
527	2.47169	454	38.7524
526.5	2.34402	453	44.2041
526	2.3125	452	50.6149
525.5	2.31335	451	55.494
525	2.68359	450	61.5124
524.5	2.82156	449	67.0101
524	2.64278	448	74.2743
523.5	2.88734	447	80.0568
523	2.69677	446	86.6136
522.5	2.65874	445	92.7407
522	2.64638	444	98.257
521.5	2.79856	443	103.488
521	2.70081	442	107.544
520.5	2.47351	441	112.828
520	2.49313	440	117.878
519.5	2.43631	439	121.89
519	2.4431	438	125.502
518.5	2.45118	437	126.027
518	2.25403	436	127.29
517.5	2.08819	435	127.888
517	1.88583	434	128.791
516.5	1.89539	433	130.994
516	1.92493	432	132.4
515.5	1.93791	431	132.045
515	1.97163	430	133.603
514.5	1.95352	429	133.983
514	2.07167	428	135.566
513.5	2.17198	427	137.16
513	2.21981	426	140.507
512.5	2.33893	425	143.013
512	2.43827	424	147.076
511.5	2.34981	423	151.938
511	2.32443	422	156.866
510.5	2.3367	421	163.348
510	2.49878	420	168.49
509.5	2.34093	419	175.622
509	2.33447	418	183.254
508.5	2.27559	417	191.426
508	2.22747	416	199.287
507.5	2.28624	415	208.027
507	2.36296	414	215.513
506.5	2.18105	413	222.611
506	2.32963	412	229.327
505.5	2.42642	411	233.938
505	2.6059	410	240.585
504.5	2.69624	409	245.724
504	2.59996	408	250.197
503.5	2.66321	407	253.458
503	2.77141	406	255.733
502.5	2.7646	405	260.091
502	2.75566	404	264.918
501.5	2.77561	403	268.914
501	2.85305	402	271.178
500.5	2.98432	401	273.404
500	2.99109	400	277.474
499.5	2.84168	399	280.057
499	2.82063	398	285.603
498.5	2.81846	397	287.178
498	2.87884	396	290.447
497.5	2.84251	395	294.127
497	2.59539	394	297.106
496.5	2.48283	393	301.422
496	2.59605	392	301.775
495.5	2.76199	391	302.178
495	2.7334	390	300.157
494.5	2.9396	389	299.032
494	2.8805	388	296.39
493.5	2.76039	387	294.378
493	2.8427	386	290.615
492.5	2.94777	385	284.686
492	2.79538	384	280.219
491.5	2.57644	383	273.772
491	2.47315	382	266.607
490.5	2.32465	381	254.586
490	2.43975	380	241.522
489.5	2.52515	379	227.283
489	2.5102	378	213.396
488.5	2.51557	377	199.064
488	2.437	376	179.097
487.5	2.41281	375	157.63
487	2.36404	374	136.054
486.5	2.43037	373	116.75
486	2.4019	372	96.5689
485.5	2.45416	371	72.6826
485	2.46481	370	49.4692
484.5	2.66867	369	26.7037
484	2.7916	368	7.54507
483.5	2.69467	367	-16.3847
483	2.89241	366	-38.0315
482.5	2.99026	365	-57.5547
482	2.98213	364	-76.8963
481.5	2.96767	363	-97.3332
481	2.79014	362	-113.158
480.5	2.66551	361	-128.015
480	2.45829	360	-137.721
479.5	2.65371	359	-143.529
479	2.58373	358	-146.138
478.5	2.42257	357	-150.367
478	2.49201	356	-151.008
477.5	2.4655	355	-148.889
477	2.70188	354	-140.197
476.5	2.71189	353	-132.376
476	2.72955	352	-123.521
475.5	2.61667	351	-113.962
475	2.53384	350	-104.143
474.5	2.69835	349	-93.8987
474	2.56258	348	-85.2619
473.5	2.4484	347	-76.6963
473	2.15836	346	-68.2609
472.5	2.00282	345	-59.8238
472	2.01373	344	-52.684
471.5	2.06599	343	-49.0355
471	1.98959	342	-46.4908
470.5	2.02283	341	-45.385
470	2.01136	340	-46.5148
469.5	2.10995	339	-50.0034
469	2.12454	338	-55.9933
468.5	2.19219	337	-62.9319
468	2.31548	336	-71.0708
467.5	2.16113	335	-78.8845
467	2.19242	334	-84.9002
466.5	2.18433	333	-86.3353
466	2.10572	332	-81.7425
465.5	2.17796	331	-73.8527
465	2.47831	330	-62.3605
464.5	2.50502	329	-50.2577
464	2.56638	328	-36.7718
463.5	2.62604	327	-23.2025
463	2.62352	326	-11.696
462.5	2.71003	325	-0.07913
462	2.74608	324	6.91873
461.5	2.87476	323	15.0928
461	2.63233	322	23.8183
460.5	2.56859	321	30.1252
460	2.53595	320	37.2386
459.5	2.45101	319	46.5656
459	2.52399	318	58.8501
458.5	2.48087	317	71.559
458	2.43256	316	83.8368
457.5	2.30112	315	94.5923
457	2.27463	314	103.352
456.5	2.40506	313	114.368
456	2.36877	312	121.432
455.5	2.26634	311	125.114
455	2.23776	310	126.36
454.5	2.30171	309	119.707
454	2.35433	308	115.367
453.5	2.46525	307	108.032
453	2.68143	306	98.2948
452.5	2.61209	305	91.5104
452	2.54404	304	78.5292
451.5	2.58015	303	66.4079
451	2.7267	302	52.6086
450.5	2.67145	301	35.8693
450	2.80365	300	16.7518
449.5	2.81069	299	-0.44887
449	2.68247	298	-14.8117
448.5	2.68374	297	-27.5049
448	2.66406	296	-38.5717
447.5	2.76536	295	-51.128
447	2.59458	294	-58.2884
446.5	2.58343	293	-62.1691
446	2.61535	292	-64.4802
445.5	2.50327	291	-66.0496
445	2.46916	290	-66.2688
444.5	2.48417	289	-63.0682
444	2.65913	288	-60.2787
443.5	2.72839	287	-52.9315
443	2.67919	286	-51.6713
442.5	2.48454	285	-44.9974
442	2.25633	284	-37.8891
441.5	2.1659	283	-29.1532
441	2.1708	282	-23.533
440.5	2.14575	281	-17.0174
440	1.96008	280	-12.1029
439.5	1.69751	279	-5.39692
439	1.798	278	-0.43587
438.5	1.8466	277	6.94671
438	1.95337	276	11.6957
437.5	2.11987	275	16.4927
437	2.15103	274	19.2884
436.5	2.09355	273	23.7197
436	2.09067	272	26.2677
435.5	2.20341	271	30.3333
435	2.07944	270	32.3818
434.5	2.08002	269	35.2126
434	2.02569	268	38.1795
433.5	1.97743	267	40.0814
433	1.96169	266	44.204
432.5	1.93346	265	44.2792
432	1.98329	264	43.3791
431.5	1.93915	263	44.9898
431	1.83925	262	45.8325
430.5	1.98059	261	48.818
430	1.95199	260	50.3019
429.5	1.70617	259	54.9916
429	1.50421	258	56.9424
428.5	1.46591	257	62.7631
428	1.46368	256	65.5641
427.5	1.41968	255	71.318
427	1.42451	254	70.4438
426.5	1.18101	253	72.2255
426	1.13102	252	71.8851
425.5	0.9575	251	71.6527
425	1.26589	250	71.2541
424.5	1.34043
424	1.44526
423.5	1.64675
423	1.55468
422.5	1.60005
422	1.54199
421.5	1.87209
421	1.61777
420.5	1.80623
420	1.75704
419.5	1.64646
419	1.74872
418.5	1.87361
418	1.74029
417.5	1.52837
417	1.79823
416.5	1.82041
416	1.58922
415.5	1.61823
415	1.60088
414.5	1.45991
414	1.74201
413.5	2.09424
413	1.68445
412.5	1.40697
412	1.7084
411.5	1.74455
411	1.55918
410.5	1.43385
410	1.19837
409.5	0.95815
409	1.15747
408.5	1.27289
408	1.20467
407.5	1.03408
407	0.96473
406.5	1.18738
406	1.16887
405.5	0.92842
405	1.20659
404.5	1.62432
404	1.36558
403.5	1.87208
403	1.69051
402.5	1.85374
402	2.14847
401.5	2.80727
401	2.90846
400.5	3.15095
400	2.89606
399.5	2.76188
399	2.67266
398.5	2.89538
398	2.56488
397.5	2.10166
397	1.37094
396.5	0.93155
396	0.82372
395.5	1.32672
395	1.99316
394.5	2.35444
394	1.94399
393.5	2.11207
393	2.68025
392.5	2.82353
392	3.40487
391.5	3.08732
391	1.99243
390.5	1.32667
390	0.99259
389.5	1.0956
389	0.58808
388.5	0.22447
388	0.00302
387.5	0.19629
387	0.49207
386.5	0.33258
386	0.66516
385.5	0.97295
385	2.59308
384.5	3.06122
384	3.38909
383.5	3.15581
383	3.30579
382.5	3.76124
382	4.62542
381.5	3.85605
381	3.07816
380.5	2.26831
380	2.2311
379.5	1.75456
379	1.46586
378.5	1.41628
378	1.21252
377.5	1.95641
377	2.0988
376.5	1.93841
376	1.78996
375.5	2.40865
375	3.09464
374.5	2.47602
374	2.66827
373.5	2.15114
373	2.47531
372.5	2.57365
372	2.55769
371.5	2.93699
371	1.92891
370.5	2.26878
370	2.16843
369.5	2.28942
369	1.97103
368.5	1.79064
368	1.83181
367.5	1.44332
367	1.47939
366.5	1.34344
366	1.37804
365.5	1.64198
365	2.05949
364.5	1.58246
364	1.28906
363.5	1.5704
363	1.39323
362.5	1.98468
362	2.11277
361.5	1.95285
361	1.51064
360.5	1.52907
360	2.16358
359.5	2.37403
359	2.3034
358.5	1.73226
358	1.43127
357.5	1.5432
357	1.69189
356.5	1.5549
356	1.22098
355.5	1.17893
355	1.43706
354.5	1.85398
354	1.71197
353.5	1.6203
353	1.4064
352.5	1.52798
352	1.31995
351.5	1.00133
351	0.9415
350.5	0.68535
350	0.93931
349.5	1.27617
349	1.20262
348.5	1.171
348	1.06142
347.5	1.40745
347	1.35103
346.5	1.11458
346	1.05966
345.5	0.75395
345	0.90913
344.5	0.8643
344	1.00354
343.5	0.85515
343	0.92337
342.5	0.95356
342	0.92937
341.5	1.04021
341	0.79927
340.5	0.79506
340	0.79874
339.5	0.79765
339	0.88002
338.5	0.83877
338	1.00775
337.5	0.8594
337	1.1281
336.5	1.14503
336	1.10661
335.5	1.33452
335	1.09846
334.5	1.08363
334	1.0222
333.5	0.99131
333	1.02033
332.5	0.86334
332	0.87454
331.5	0.78997
331	0.90719
330.5	1.11158
330	1.22233
329.5	1.25956
329	1.45567
328.5	1.50846
328	1.36389
327.5	1.27352
327	1.12742
326.5	1.18973
326	1.07078
325.5	1.08219
325	0.96037
324.5	1.29599
324	1.46762
323.5	1.82317
323	2.05665
322.5	2.25253
322	2.42773
321.5	2.6026
321	2.66825
320.5	2.8199
320	2.84508
319.5	3.04186
319	2.59653
318.5	2.4988
318	2.29522
317.5	2.23575
317	2.21829
316.5	2.20508
316	2.36712
315.5	2.36802
315	2.71577
314.5	2.95861
314	3.2151
313.5	3.26535
313	3.49771
312.5	3.91295
312	3.92709
311.5	4.11666
311	4.08287
310.5	4.10682
310	4.37481
309.5	4.65733
309	4.42628
308.5	4.63643
308	4.49951
307.5	4.31271
307	4.35803
306.5	4.51991
306	4.49005
305.5	4.50419
305	4.44813
304.5	4.35667
304	4.44554
303.5	4.28614
303	4.40451
302.5	4.24999
302	4.05378
301.5	3.80356
301	3.55225
300.5	3.8432
300	3.71109
299.5	3.84172
299	3.53991
298.5	3.35722
298	3.54139
297.5	3.58997
297	3.43168
296.5	3.21368
296	2.86138
295.5	2.36873
295	2.05457
294.5	2.03201
294	2.1672
293.5	2.09592
293	2.03973
292.5	2.14559
292	2.40211
291.5	2.85869
291	3.43921
290.5	3.7129
290	3.24854
289.5	3.18277
289	3.48494
288.5	3.43331
288	3.33683
287.5	3.16011
287	3.14664
286.5	3.0151
286	3.36745
285.5	3.46225
285	3.26556
284.5	3.25883
284	3.02223
283.5	2.96251
283	3.13038
282.5	3.59675
282	3.37756
281.5	3.04259
281	2.96098
280.5	2.47699
280	2.67333
279.5	3.07445
279	3.15801
278.5	2.71006
278	2.82435
277.5	2.40765
277	3.07109
276.5	2.81171
276	2.91621
275.5	2.71691
275	2.48931
274.5	2.57701
274	2.89355
273.5	3.48419
273	3.4831
272.5	3.79642
272	3.81275
271.5	3.75101
271	4.1172
270.5	4.08284
270	3.66608
269.5	3.40544
269	3.06491
268.5	2.51131
268	2.23052
267.5	2.36739
267	1.60748
266.5	0.98499
266	0.48733
265.5	0.0754
265	0.0736
264.5	-0.05683
264	-0.27724
263.5	-0.63736
263	-1.22223
262.5	-1.28831
262	-1.7802
261.5	-1.99512
261	-2.01502
260.5	-2.34735
260	-2.65193
259.5	-3.33015
259	-2.55894
258.5	-3.1531
258	-3.18332
257.5	-3.15354
257	-3.41868
256.5	-4.20855
256	-4.71041
255.5	-4.84294
255	-5.26614
254.5	-5.73529
254	-5.56897
253.5	-5.26776
253	-3.87273
252.5	-3.13119
252	-3.67241
251.5	-3.58607
251	-3.49845
250.5	-4.11362
250	-3.80654

## Sheet: Figure 3a
T	CD
9.97	92.1967
10.63	92.3439
11	92.3524
11.49	92.4604
12.04	91.902
12.52	91.6896
13	91.5176
13.65	91.163
14.09	90.5407
14.55	90.1104
14.99	90.1246
15.55	89.634
16.01	89.4103
16.5	88.7807
17.04	88.1517
17.43	87.2344
17.97	87.5804
18.53	85.8307
19.02	85.293
19.44	84.6863
20.08	83.674
20.44	82.7596
21.05	81.7718
21.48	80.9199
22.05	79.5514
22.63	78.608
23	77.4151
23.63	76.8628
24.04	75.122
24.52	74.5979
25.02	72.9514
25.5	70.9481
26.08	69.4551
26.53	68.5232
27.03	67.6727
27.53	65.647
28.04	64.6837
28.5	63.5939
29.07	61.4472
29.53	59.7278
30.04	57.9541
30.55	56.2132
31.06	53.764
31.55	51.5672
32.04	49.6511
32.53	46.8913
33.02	44.7703
33.56	42.1483
34.05	39.9637
34.5	36.3878
35.01	34.9309
35.59	31.8036
36.1	29.6112
36.45	27.487
37.03	24.4372
37.58	21.6496
37.99	19.4708
38.53	15.7386
39.1	12.4727
39.46	9.6144
40	8.69436
40.55	6.11337
41.01	5.95853
41.53	4.43638
41.95	3.81103
42.56	3.92255
43.02	5.56169
43.52	3.24505
44	2.51981
44.52	2.69231
45.04	2.67944
45.42	1.54516
46.01	1.39395
46.46	1.86728
47.04	1.66445
47.6	1.2888
48.05	2.17318
48.5	2.10181
49.07	2.02117
49.5	3.09041
50.02	2.19615
50.48	2.23677
51.02	1.82005
51.56	1.87311
51.98	1.82931
52.49	2.09184
53.08	1.73062
53.57	2.02735
53.98	2.09252
54.49	2.24718
55.02	2.06055

## Sheet: Figure 3b
nm	PL-TCE	nm	PL-TCE/MCH
385	860	385	860
386	760	386	700
387	660	387	880
388	720	388	780
389	660	389	860
390	760	390	940
391	780	391	810
392	810	392	840
393	710	393	860
394	840	394	860
395	920	395	850
396	880	396	1060
397	780	397	830
398	690	398	790
399	900	399	970
400	940	400	1020
401	1060	401	1160
402	1130	402	1140
403	950	403	1180
404	1320	404	1190
405	1130	405	1560
406	1530	406	1830
407	1600	407	1800
408	1830	408	2410
409	2100	409	2480
410	2440	410	2860
411	2630	411	3620
412	3100	412	4000
413	3640	413	4800
414	4850	414	6170
415	5400	415	7860
416	7500	416	9530
417	8400	417	12200
418	11260	418	15340
419	14450	419	19980
420	18300	420	24980
421	21700	421	31460
422	28050	422	38620
423	34680	423	47130
424	41000	424	57880
425	49670	425	71470
426	59250	426	83400
427	69220	427	96950
428	79620	428	111260
429	87830	429	120640
430	93870	430	129330
431	100090	431	135040
432	104230	432	139610
433	106200	433	142100
434	106750	434	145890
435	109460	435	145660
436	108920	436	146460
437	111010	437	150070
438	110830	438	152540
439	116590	439	156000
440	119700	440	163400
441	127130	441	169510
442	132720	442	177740
443	137960	443	185550
444	147430	444	200610
445	158590	445	211080
446	170690	446	222650
447	179030	447	237070
448	194480	448	247700
449	205440	449	263260
450	222270	450	274090
451	232290	451	287230
452	241510	452	300290
453	257100	453	304920
454	264490	454	314780
455	274680	455	321200
456	281580	456	331210
457	289010	457	336450
458	299820	458	337190
459	302860	459	342670
460	308920	460	341720
461	312800	461	341940
462	319960	462	340020
463	324390	463	335830
464	326780	464	335950
465	332300	465	331790
466	329570	466	327350
467	338030	467	319340
468	337800	468	317610
469	336270	469	312180
470	334600	470	307120
471	325070	471	302110
472	320860	472	297720
473	316680	473	294890
474	307530	474	290620
475	295620	475	288550
476	287090	476	289140
477	280070	477	287030
478	278370	478	288980
479	269040	479	285620
480	264060	480	286490
481	258720	481	288610
482	255770	482	286770
483	251820	483	285580
484	248790	484	284970
485	247770	485	284220
486	245090	486	280070
487	245370	487	277190
488	243300	488	277750
489	241530	489	271330
490	237180	490	269540
491	239740	491	262980
492	237280	492	261210
493	238380	493	254320
494	230900	494	246700
495	230170	495	240960
496	228970	496	235540
497	226640	497	232020
498	222730	498	225970
499	220040	499	221740
500	219050	500	211980
501	215450	501	211120
502	209110	502	201000
503	202840	503	198910
504	200040	504	195190
505	197750	505	189310
506	192740	506	186270
507	186350	507	182120
508	180870	508	178610
509	180310	509	173540
510	175130	510	173470
511	170950	511	168970
512	165920	512	163930
513	159780	513	165130
514	156250	514	159490
515	152640	515	155600
516	146370	516	155510
517	143510	517	152070
518	142300	518	153780
519	138080	519	148840
520	136420	520	149010
521	132090	521	141650
522	130120	522	142020
523	126930	523	139730
524	125310	524	138480
525	122630	525	131920
526	120330	526	132280
527	118050	527	129310
528	117930	528	124220
529	115100	529	123720
530	113290	530	122410
531	110840	531	117570
532	109880	532	116870
533	106900	533	114100
534	106360	534	111510
535	104100	535	106920
536	104080	536	103910
537	100910	537	104050
538	97010	538	98810
539	97660	539	96310
540	93200	540	93640
541	91640	541	88410
542	91250	542	87290
543	87850	543	86620
544	83660	544	84050
545	83770	545	81080
546	80880	546	78660
547	78710	547	76390
548	74850	548	75080
549	73650	549	70890
550	72150	550	71910
551	71600	551	66530
552	68310	552	67000
553	65970	553	64380
554	63590	554	63110
555	62440	555	61920
556	60080	556	60280
557	57320	557	57120
558	56160	558	56140
559	54530	559	56630
560	53350	560	53830
561	51530	561	50940
562	49730	562	51130
563	48560	563	49730
564	47000	564	47020
565	44910	565	47550
566	44200	566	46150
567	43040	567	44920
568	42290	568	43240
569	41100	569	41090
570	40050	570	40510
571	38550	571	38250
572	38610	572	37890
573	36570	573	36670
574	35330	574	36560
575	34720	575	34200
576	32670	576	32760
577	32580	577	32920
578	31520	578	31480
579	31550	579	31220
580	30210	580	28850
581	29290	581	27730
582	29210	582	28320
583	28390	583	27870
584	27480	584	25470
585	26060	585	24760
586	25450	586	24780
587	25000	587	23520
588	24120	588	23680
589	23510	589	22100
590	22430	590	21210
591	22540	591	19810
592	21800	592	18970
593	21020	593	19650
594	19830	594	18100
595	19250	595	18250
596	19190	596	18370
597	18400	597	15770
598	17660	598	16060
599	17150	599	16390
600	16650	600	15220
601	15900	601	14670
602	15670	602	14260
603	15190	603	13540
604	14650	604	13010
605	14440	605	13080
606	13110	606	12480
607	13080	607	12090
608	12680	608	11330
609	12690	609	11350
610	11910	610	11440
611	11310	611	11070
612	11680	612	10640
613	10680	613	9800
614	10630	614	9550
615	10060	615	9320
616	9700	616	9270
617	9000	617	8820
618	9540	618	8410
619	9960	619	8060
620	8490	620	7400
621	8080	621	7250
622	7760	622	7430
623	7990	623	7190
624	7060	624	7150
625	7270	625	6810
626	7050	626	6240
627	6610	627	5920
628	5910	628	6050
629	6600	629	5940
630	6470	630	5770
631	5960	631	5330
632	6280	632	5260
633	5950	633	5350
634	5690	634	4730
635	5370	635	5040
636	5220	636	4350
637	4760	637	4230
638	5120	638	3930
639	4960	639	3960
640	4410	640	3760
641	4780	641	3620
642	4110	642	3740
643	4240	643	3210
644	3890	644	3580
645	3740	645	3590
646	3670	646	3100
647	3650	647	3360
648	3810	648	2660
649	3350	649	3040
650	3460	650	2860
651	3150	651	2800
652	3300	652	2520
653	3190	653	2850
654	2790	654	2630
655	2770	655	2620
656	2940	656	2480
657	2700	657	2320
658	2640	658	2200
659	2600	659	2280
660	2310	660	2230
661	2680	661	2170
662	2280	662	1800
663	2580	663	2200
664	2210	664	1920
665	2170	665	2080
666	1920	666	1690
667	1970	667	1810
668	2020	668	2000
669	1980	669	2030
670	1940	670	1570
671	2110	671	1480
672	2060	672	1580
673	1920	673	1850
674	1660	674	1460
675	1850	675	1320
676	1610	676	1620
677	1630	677	1440
678	1480	678	1500
679	1680	679	1530
680	1410	680	1470
681	1580	681	1430
682	1510	682	1540
683	1300	683	1390
684	1580	684	1330
685	1310	685	1310
686	1590	686	1420
687	1200	687	1110
688	1270	688	1240
689	1380	689	1100
690	1400	690	1090
691	990	691	1020
692	1060	692	880
693	1140	693	1240
694	1100	694	1080
695	1230	695	1060
696	1100	696	1070
697	1100	697	1030
698	1110	698	940
699	870	699	1320
700	1120	700	1090
701	970	701	1010
702	990	702	930
703	960	703	900
704	980	704	1030
705	790	705	880
706	950	706	1020
707	870	707	840
708	1100	708	850
709	900	709	960
710	930	710	800

## Sheet: Figure 4a
nm	CPL-S-MCH	nm	R-MCH	nm	S-TCE	nm	R-TCE	nm	DC-S-MCH	nm	R-MCH	nm	S-TCE	nm	R-TCE
700	0.03004	700	-0.0732	700	-0.03183	710	-0.03084	700	0.00503	700	0.00259	700	0.00168	710	0.000197249
699.9	0.02959	699.9	-0.06927	699.9	-0.03302	709.9	-0.03227	699.9	0.00505	699.9	0.00259	699.9	0.00168	709.9	0.000201869
699.8	0.02082	699.8	-0.06395	699.8	-0.03794	709.8	-0.03367	699.8	0.00506	699.8	0.00259	699.8	0.00169	709.8	0.000211084
699.7	0.016	699.7	-0.0612	699.7	-0.03761	709.7	-0.03085	699.7	0.00508	699.7	0.0026	699.7	0.00169	709.7	0.00021505
699.6	0.00998	699.6	-0.06922	699.6	-0.03369	709.6	-0.0298	699.6	0.00509	699.6	0.0026	699.6	0.0017	709.6	0.000221381
699.5	-0.00671	699.5	-0.07112	699.5	-0.02991	709.5	-0.02979	699.5	0.0051	699.5	0.00261	699.5	0.00171	709.5	0.000226007
699.4	-0.000870986	699.4	-0.07211	699.4	-0.03307	709.4	-0.03394	699.4	0.00511	699.4	0.00262	699.4	0.00171	709.4	0.000234072
699.3	-0.00279	699.3	-0.07256	699.3	-0.03487	709.3	-0.03159	699.3	0.00513	699.3	0.00262	699.3	0.00171	709.3	0.000240101
699.2	-0.00794	699.2	-0.07237	699.2	-0.03591	709.2	-0.03413	699.2	0.00513	699.2	0.00263	699.2	0.00171	709.2	0.000247412
699.1	0.00182	699.1	-0.07335	699.1	-0.03531	709.1	-0.03212	699.1	0.00514	699.1	0.00264	699.1	0.00172	709.1	0.000251824
699	0.00639	699	-0.0746	699	-0.03661	709	-0.03391	699	0.00515	699	0.00265	699	0.00171	709	0.00025584
698.9	0.00825	698.9	-0.07472	698.9	-0.03614	708.9	-0.04257	698.9	0.00515	698.9	0.00265	698.9	0.00172	708.9	0.000263102
698.8	0.01673	698.8	-0.07843	698.8	-0.03695	708.8	-0.04759	698.8	0.00516	698.8	0.00265	698.8	0.00173	708.8	0.000265387
698.7	0.02385	698.7	-0.07957	698.7	-0.03876	708.7	-0.05318	698.7	0.00517	698.7	0.00266	698.7	0.00173	708.7	0.00026743
698.6	0.02564	698.6	-0.07555	698.6	-0.04021	708.6	-0.05066	698.6	0.00518	698.6	0.00266	698.6	0.00174	708.6	0.000274573
698.5	0.02126	698.5	-0.08057	698.5	-0.04204	708.5	-0.05713	698.5	0.00519	698.5	0.00267	698.5	0.00175	708.5	0.000282238
698.4	0.02536	698.4	-0.07713	698.4	-0.04487	708.4	-0.05915	698.4	0.0052	698.4	0.00267	698.4	0.00175	708.4	0.000285509
698.3	0.02021	698.3	-0.07733	698.3	-0.04887	708.3	-0.06238	698.3	0.00521	698.3	0.00268	698.3	0.00176	708.3	0.000290284
698.2	0.02547	698.2	-0.08225	698.2	-0.05196	708.2	-0.05936	698.2	0.00522	698.2	0.00268	698.2	0.00176	708.2	0.000294627
698.1	0.03361	698.1	-0.07787	698.1	-0.05332	708.1	-0.06455	698.1	0.00523	698.1	0.00268	698.1	0.00176	708.1	0.000299009
698	0.03796	698	-0.07208	698	-0.05777	708	-0.06904	698	0.00524	698	0.00269	698	0.00177	708	0.000305954
697.9	0.03549	697.9	-0.06937	697.9	-0.05958	707.9	-0.07144	697.9	0.00525	697.9	0.00269	697.9	0.00177	707.9	0.000311695
697.8	0.0398	697.8	-0.07571	697.8	-0.05616	707.8	-0.06784	697.8	0.00526	697.8	0.0027	697.8	0.00177	707.8	0.000315626
697.7	0.0475	697.7	-0.0708	697.7	-0.05639	707.7	-0.07091	697.7	0.00527	697.7	0.0027	697.7	0.00177	707.7	0.000323721
697.6	0.05542	697.6	-0.0739	697.6	-0.05865	707.6	-0.06892	697.6	0.00528	697.6	0.00271	697.6	0.00177	707.6	0.000330047
697.5	0.06469	697.5	-0.07419	697.5	-0.05682	707.5	-0.06808	697.5	0.0053	697.5	0.00271	697.5	0.00178	707.5	0.000335618
697.4	0.06067	697.4	-0.06991	697.4	-0.05542	707.4	-0.06388	697.4	0.0053	697.4	0.00272	697.4	0.00178	707.4	0.000337264
697.3	0.06467	697.3	-0.06804	697.3	-0.05595	707.3	-0.06371	697.3	0.00532	697.3	0.00272	697.3	0.00178	707.3	0.000341379
697.2	0.06089	697.2	-0.06881	697.2	-0.05758	707.2	-0.06422	697.2	0.00533	697.2	0.00273	697.2	0.00179	707.2	0.00034833
697.1	0.06467	697.1	-0.07406	697.1	-0.05426	707.1	-0.0661	697.1	0.00534	697.1	0.00273	697.1	0.0018	707.1	0.00035526
697	0.06319	697	-0.07523	697	-0.04977	707	-0.0656	697	0.00535	697	0.00273	697	0.0018	707	0.000358145
696.9	0.06491	696.9	-0.07145	696.9	-0.05018	706.9	-0.05927	696.9	0.00536	696.9	0.00274	696.9	0.00181	706.9	0.000362418
696.8	0.06225	696.8	-0.073	696.8	-0.05429	706.8	-0.05613	696.8	0.00538	696.8	0.00275	696.8	0.00181	706.8	0.00036282
696.7	0.06535	696.7	-0.07155	696.7	-0.05228	706.7	-0.05533	696.7	0.00539	696.7	0.00275	696.7	0.00182	706.7	0.000366454
696.6	0.07113	696.6	-0.07295	696.6	-0.05407	706.6	-0.05877	696.6	0.0054	696.6	0.00275	696.6	0.00182	706.6	0.000370256
696.5	0.06913	696.5	-0.0719	696.5	-0.05468	706.5	-0.05741	696.5	0.00542	696.5	0.00275	696.5	0.00183	706.5	0.000373002
696.4	0.07576	696.4	-0.0685	696.4	-0.05628	706.4	-0.0524	696.4	0.00543	696.4	0.00276	696.4	0.00183	706.4	0.000375501
696.3	0.07906	696.3	-0.06436	696.3	-0.05928	706.3	-0.04632	696.3	0.00544	696.3	0.00277	696.3	0.00183	706.3	0.000376145
696.2	0.08603	696.2	-0.06619	696.2	-0.06241	706.2	-0.04598	696.2	0.00545	696.2	0.00277	696.2	0.00183	706.2	0.00037856
696.1	0.08105	696.1	-0.06745	696.1	-0.06555	706.1	-0.04757	696.1	0.00546	696.1	0.00277	696.1	0.00183	706.1	0.000379011
696	0.07724	696	-0.0711	696	-0.06432	706	-0.04907	696	0.00547	696	0.00278	696	0.00183	706	0.000379521
695.9	0.07068	695.9	-0.07002	695.9	-0.06163	705.9	-0.05731	695.9	0.00548	695.9	0.00279	695.9	0.00183	705.9	0.000385718
695.8	0.07235	695.8	-0.07636	695.8	-0.06017	705.8	-0.05582	695.8	0.00548	695.8	0.00279	695.8	0.00183	705.8	0.000388038
695.7	0.07519	695.7	-0.07506	695.7	-0.05788	705.7	-0.04451	695.7	0.00548	695.7	0.0028	695.7	0.00184	705.7	0.000389099
695.6	0.07828	695.6	-0.0765	695.6	-0.05411	705.6	-0.04804	695.6	0.00549	695.6	0.00281	695.6	0.00183	705.6	0.000391791
695.5	0.07351	695.5	-0.08012	695.5	-0.05551	705.5	-0.04854	695.5	0.00549	695.5	0.00281	695.5	0.00184	705.5	0.000395107
695.4	0.06612	695.4	-0.07524	695.4	-0.05492	705.4	-0.04624	695.4	0.0055	695.4	0.00282	695.4	0.00184	705.4	0.000397635
695.3	0.06736	695.3	-0.07561	695.3	-0.05462	705.3	-0.04976	695.3	0.0055	695.3	0.00281	695.3	0.00184	705.3	0.000399856
695.2	0.06631	695.2	-0.07209	695.2	-0.05495	705.2	-0.05212	695.2	0.00551	695.2	0.00282	695.2	0.00185	705.2	0.000403257
695.1	0.06428	695.1	-0.0685	695.1	-0.0565	705.1	-0.05159	695.1	0.00552	695.1	0.00282	695.1	0.00186	705.1	0.000401552
695	0.06955	695	-0.07268	695	-0.05516	705	-0.04884	695	0.00552	695	0.00283	695	0.00186	705	0.000404576
694.9	0.06448	694.9	-0.07265	694.9	-0.05771	704.9	-0.04629	694.9	0.00553	694.9	0.00284	694.9	0.00186	704.9	0.000407372
694.8	0.06283	694.8	-0.07351	694.8	-0.05875	704.8	-0.04558	694.8	0.00554	694.8	0.00284	694.8	0.00187	704.8	0.000413732
694.7	0.06436	694.7	-0.07827	694.7	-0.05764	704.7	-0.03955	694.7	0.00555	694.7	0.00284	694.7	0.00187	704.7	0.000415279
694.6	0.07031	694.6	-0.0789	694.6	-0.0545	704.6	-0.03874	694.6	0.00556	694.6	0.00285	694.6	0.00188	704.6	0.000413256
694.5	0.06702	694.5	-0.07853	694.5	-0.05369	704.5	-0.03704	694.5	0.00556	694.5	0.00286	694.5	0.00188	704.5	0.00041396
694.4	0.06604	694.4	-0.07362	694.4	-0.054	704.4	-0.0386	694.4	0.00557	694.4	0.00286	694.4	0.00188	704.4	0.000419542
694.3	0.06555	694.3	-0.0737	694.3	-0.05316	704.3	-0.03875	694.3	0.00558	694.3	0.00287	694.3	0.00188	704.3	0.000420866
694.2	0.06097	694.2	-0.07209	694.2	-0.05442	704.2	-0.04014	694.2	0.00559	694.2	0.00288	694.2	0.00188	704.2	0.000422605
694.1	0.05768	694.1	-0.07596	694.1	-0.05588	704.1	-0.04068	694.1	0.0056	694.1	0.00288	694.1	0.00189	704.1	0.000429402
694	0.06092	694	-0.07631	694	-0.05666	704	-0.03785	694	0.00561	694	0.00288	694	0.00189	704	0.000433453
693.9	0.06435	693.9	-0.07879	693.9	-0.05767	703.9	-0.03886	693.9	0.00562	693.9	0.00289	693.9	0.00189	703.9	0.000433453
693.8	0.06919	693.8	-0.0865	693.8	-0.05492	703.8	-0.03591	693.8	0.00562	693.8	0.0029	693.8	0.0019	703.8	0.000439951
693.7	0.07318	693.7	-0.09257	693.7	-0.05415	703.7	-0.03284	693.7	0.00563	693.7	0.00291	693.7	0.00191	703.7	0.00044355
693.6	0.07027	693.6	-0.09155	693.6	-0.05462	703.6	-0.03617	693.6	0.00563	693.6	0.00291	693.6	0.00191	703.6	0.000446366
693.5	0.07088	693.5	-0.09107	693.5	-0.05438	703.5	-0.03896	693.5	0.00563	693.5	0.00292	693.5	0.00192	703.5	0.00044476
693.4	0.07208	693.4	-0.09639	693.4	-0.05659	703.4	-0.03885	693.4	0.00565	693.4	0.00292	693.4	0.00192	703.4	0.000449351
693.3	0.08304	693.3	-0.09771	693.3	-0.05583	703.3	-0.04054	693.3	0.00566	693.3	0.00293	693.3	0.00193	703.3	0.00044946
693.2	0.07578	693.2	-0.10004	693.2	-0.05132	703.2	-0.03921	693.2	0.00567	693.2	0.00293	693.2	0.00194	703.2	0.000448112
693.1	0.08269	693.1	-0.11366	693.1	-0.05191	703.1	-0.03588	693.1	0.00568	693.1	0.00293	693.1	0.00194	703.1	0.000454565
693	0.08706	693	-0.11673	693	-0.05109	703	-0.03692	693	0.00569	693	0.00294	693	0.00195	703	0.00045812
692.9	0.08731	692.9	-0.11365	692.9	-0.05318	702.9	-0.03653	692.9	0.0057	692.9	0.00295	692.9	0.00195	702.9	0.000459077
692.8	0.09679	692.8	-0.11032	692.8	-0.05205	702.8	-0.03682	692.8	0.00572	692.8	0.00295	692.8	0.00196	702.8	0.000463236
692.7	0.09233	692.7	-0.11139	692.7	-0.04628	702.7	-0.03696	692.7	0.00573	692.7	0.00295	692.7	0.00196	702.7	0.000471525
692.6	0.09437	692.6	-0.11219	692.6	-0.04637	702.6	-0.0335	692.6	0.00575	692.6	0.00296	692.6	0.00196	702.6	0.000475442
692.5	0.09788	692.5	-0.11575	692.5	-0.04654	702.5	-0.02744	692.5	0.00577	692.5	0.00296	692.5	0.00196	702.5	0.000479268
692.4	0.08856	692.4	-0.11865	692.4	-0.04994	702.4	-0.02087	692.4	0.00578	692.4	0.00297	692.4	0.00196	702.4	0.000488717
692.3	0.09098	692.3	-0.12502	692.3	-0.05055	702.3	-0.01899	692.3	0.00579	692.3	0.00297	692.3	0.00197	702.3	0.000494339
692.2	0.08538	692.2	-0.12062	692.2	-0.04825	702.2	-0.01997	692.2	0.0058	692.2	0.00298	692.2	0.00197	702.2	0.000501606
692.1	0.07342	692.1	-0.1217	692.1	-0.0476	702.1	-0.02089	692.1	0.00582	692.1	0.00298	692.1	0.00198	702.1	0.00050695
692	0.0822	692	-0.12367	692	-0.04948	702	-0.0255	692	0.00582	692	0.00299	692	0.00198	702	0.000513375
691.9	0.08955	691.9	-0.12367	691.9	-0.04623	701.9	-0.01983	691.9	0.00584	691.9	0.00299	691.9	0.00198	701.9	0.000519155
691.8	0.08511	691.8	-0.1243	691.8	-0.04538	701.8	-0.01692	691.8	0.00585	691.8	0.003	691.8	0.00199	701.8	0.000524107
691.7	0.08959	691.7	-0.12113	691.7	-0.04098	701.7	-0.02077	691.7	0.00586	691.7	0.003	691.7	0.00199	701.7	0.000525223
691.6	0.08502	691.6	-0.11737	691.6	-0.03398	701.6	-0.02179	691.6	0.00587	691.6	0.00301	691.6	0.002	701.6	0.000535406
691.5	0.08105	691.5	-0.11737	691.5	-0.02813	701.5	-0.01845	691.5	0.00588	691.5	0.00301	691.5	0.002	701.5	0.00053895
691.4	0.08546	691.4	-0.12331	691.4	-0.02607	701.4	-0.02306	691.4	0.00589	691.4	0.00301	691.4	0.002	701.4	0.000541434
691.3	0.08234	691.3	-0.11989	691.3	-0.0282	701.3	-0.02069	691.3	0.00591	691.3	0.00302	691.3	0.002	701.3	0.000550763
691.2	0.0806	691.2	-0.12239	691.2	-0.03333	701.2	-0.02361	691.2	0.00592	691.2	0.00302	691.2	0.002	701.2	0.00055181
691.1	0.07196	691.1	-0.12958	691.1	-0.0358	701.1	-0.02863	691.1	0.00593	691.1	0.00303	691.1	0.00202	701.1	0.000553143
691	0.06502	691	-0.13	691	-0.03569	701	-0.03023	691	0.00595	691	0.00303	691	0.00202	701	0.000560286
690.9	0.05887	690.9	-0.12941	690.9	-0.03621	700.9	-0.02617	690.9	0.00595	690.9	0.00304	690.9	0.00202	700.9	0.000563984
690.8	0.06718	690.8	-0.12967	690.8	-0.03404	700.8	-0.02405	690.8	0.00597	690.8	0.00304	690.8	0.00202	700.8	0.00056795
690.7	0.06474	690.7	-0.1285	690.7	-0.03354	700.7	-0.02684	690.7	0.00598	690.7	0.00305	690.7	0.00203	700.7	0.000568228
690.6	0.06391	690.6	-0.12531	690.6	-0.03262	700.6	-0.02852	690.6	0.00599	690.6	0.00306	690.6	0.00204	700.6	0.000569403
690.5	0.06737	690.5	-0.12081	690.5	-0.03764	700.5	-0.02326	690.5	0.00601	690.5	0.00307	690.5	0.00204	700.5	0.000576329
690.4	0.06061	690.4	-0.12279	690.4	-0.03982	700.4	-0.02555	690.4	0.00601	690.4	0.00307	690.4	0.00205	700.4	0.000583056
690.3	0.0521	690.3	-0.12354	690.3	-0.04042	700.3	-0.02928	690.3	0.00601	690.3	0.00308	690.3	0.00205	700.3	0.000582724
690.2	0.05018	690.2	-0.12228	690.2	-0.04145	700.2	-0.02995	690.2	0.00603	690.2	0.00309	690.2	0.00206	700.2	0.000589272
690.1	0.04445	690.1	-0.12084	690.1	-0.04664	700.1	-0.02408	690.1	0.00604	690.1	0.00309	690.1	0.00207	700.1	0.000596113
690	0.05109	690	-0.12697	690	-0.04521	700	-0.02681	690	0.00605	690	0.0031	690	0.00208	700	0.000599038
689.9	0.04703	689.9	-0.13204	689.9	-0.04581	699.9	-0.02273	689.9	0.00606	689.9	0.0031	689.9	0.00208	699.9	0.000601329
689.8	0.04744	689.8	-0.13714	689.8	-0.04498	699.8	-0.02712	689.8	0.00607	689.8	0.0031	689.8	0.00209	699.8	0.000606638
689.7	0.0473	689.7	-0.13736	689.7	-0.03886	699.7	-0.03009	689.7	0.00607	689.7	0.00311	689.7	0.0021	699.7	0.000609756
689.6	0.04832	689.6	-0.1359	689.6	-0.04154	699.6	-0.02674	689.6	0.00608	689.6	0.00311	689.6	0.0021	699.6	0.000618312
689.5	0.05575	689.5	-0.13362	689.5	-0.03934	699.5	-0.02193	689.5	0.0061	689.5	0.00312	689.5	0.0021	699.5	0.000626219
689.4	0.05997	689.4	-0.12965	689.4	-0.04358	699.4	-0.01784	689.4	0.00611	689.4	0.00312	689.4	0.00211	699.4	0.000631861
689.3	0.05803	689.3	-0.12561	689.3	-0.04507	699.3	-0.01413	689.3	0.00613	689.3	0.00313	689.3	0.00211	699.3	0.000637582
689.2	0.05497	689.2	-0.13229	689.2	-0.04359	699.2	-0.01527	689.2	0.00615	689.2	0.00314	689.2	0.0021	699.2	0.000642356
689.1	0.04649	689.1	-0.13624	689.1	-0.04807	699.1	-0.01998	689.1	0.00617	689.1	0.00314	689.1	0.00211	699.1	0.000646396
689	0.05248	689	-0.14295	689	-0.04648	699	-0.01527	689	0.00618	689	0.00315	689	0.00211	699	0.000647556
688.9	0.05485	688.9	-0.14565	688.9	-0.04824	698.9	-0.0156	688.9	0.0062	688.9	0.00316	688.9	0.00212	698.9	0.00065112
688.8	0.04974	688.8	-0.1469	688.8	-0.04778	698.8	-0.0134	688.8	0.00621	688.8	0.00317	688.8	0.00212	698.8	0.000656191
688.7	0.04375	688.7	-0.14588	688.7	-0.05123	698.7	-0.01022	688.7	0.00623	688.7	0.00318	688.7	0.00212	698.7	0.000661545
688.6	0.05271	688.6	-0.14461	688.6	-0.05309	698.6	-0.00177	688.6	0.00623	688.6	0.00318	688.6	0.00213	698.6	0.000667544
688.5	0.05935	688.5	-0.14379	688.5	-0.05229	698.5	-0.00322	688.5	0.00624	688.5	0.00319	688.5	0.00215	698.5	0.000676686
688.4	0.06222	688.4	-0.1471	688.4	-0.04916	698.4	-0.00534	688.4	0.00625	688.4	0.0032	688.4	0.00215	698.4	0.000680924
688.3	0.0761	688.3	-0.14427	688.3	-0.04878	698.3	-0.00347	688.3	0.00627	688.3	0.00321	688.3	0.00216	698.3	0.000688776
688.2	0.07931	688.2	-0.13801	688.2	-0.04522	698.2	-0.00839	688.2	0.00627	688.2	0.00321	688.2	0.00216	698.2	0.000689193
688.1	0.07987	688.1	-0.14014	688.1	-0.0447	698.1	-0.00931	688.1	0.00629	688.1	0.00322	688.1	0.00216	698.1	0.000691706
688	0.08768	688	-0.14335	688	-0.04476	698	-0.00779	688	0.0063	688	0.00322	688	0.00217	698	0.000702776
687.9	0.09164	687.9	-0.14609	687.9	-0.04307	697.9	-0.00967	687.9	0.00631	687.9	0.00323	687.9	0.00217	697.9	0.000709929
687.8	0.09963	687.8	-0.14958	687.8	-0.03877	697.8	-0.01098	687.8	0.00632	687.8	0.00323	687.8	0.00218	697.8	0.00071514
687.7	0.10153	687.7	-0.1546	687.7	-0.03702	697.7	-0.00395	687.7	0.00633	687.7	0.00323	687.7	0.00218	697.7	0.00072381
687.6	0.10004	687.6	-0.15565	687.6	-0.04003	697.6	-0.00333	687.6	0.00634	687.6	0.00324	687.6	0.00218	697.6	0.000726904
687.5	0.0938	687.5	-0.16364	687.5	-0.0444	697.5	-0.00114	687.5	0.00636	687.5	0.00325	687.5	0.00219	697.5	0.000729932
687.4	0.10008	687.4	-0.15546	687.4	-0.04429	697.4	-0.00264	687.4	0.00638	687.4	0.00326	687.4	0.0022	697.4	0.000735113
687.3	0.09423	687.3	-0.14832	687.3	-0.04591	697.3	0.00339	687.3	0.00639	687.3	0.00327	687.3	0.0022	697.3	0.000738633
687.2	0.09391	687.2	-0.14908	687.2	-0.04311	697.2	0.00158	687.2	0.00641	687.2	0.00327	687.2	0.0022	697.2	0.0007419
687.1	0.10058	687.1	-0.1507	687.1	-0.04324	697.1	0.000369197	687.1	0.00642	687.1	0.00328	687.1	0.0022	697.1	0.000745573
687	0.09985	687	-0.1481	687	-0.04114	697	-0.000466467	687	0.00643	687	0.0033	687	0.00221	697	0.000752087
686.9	0.09049	686.9	-0.14735	686.9	-0.0401	696.9	-0.00188	686.9	0.00644	686.9	0.0033	686.9	0.00221	696.9	0.000755304
686.8	0.09986	686.8	-0.14065	686.8	-0.04279	696.8	0.00406	686.8	0.00645	686.8	0.00331	686.8	0.00222	696.8	0.000762582
686.7	0.10044	686.7	-0.13959	686.7	-0.04525	696.7	0.0091	686.7	0.00646	686.7	0.00332	686.7	0.00222	696.7	0.000767936
686.6	0.10011	686.6	-0.14415	686.6	-0.04699	696.6	0.01219	686.6	0.00647	686.6	0.00332	686.6	0.00223	696.6	0.000770826
686.5	0.10133	686.5	-0.14147	686.5	-0.04579	696.5	0.00912	686.5	0.00648	686.5	0.00332	686.5	0.00223	696.5	0.00077845
686.4	0.0979	686.4	-0.14738	686.4	-0.04691	696.4	0.01241	686.4	0.00649	686.4	0.00333	686.4	0.00223	696.4	0.000780527
686.3	0.11354	686.3	-0.1457	686.3	-0.04875	696.3	0.01139	686.3	0.00649	686.3	0.00334	686.3	0.00224	696.3	0.000781583
686.2	0.10938	686.2	-0.1425	686.2	-0.0459	696.2	0.00574	686.2	0.0065	686.2	0.00335	686.2	0.00224	696.2	0.000788028
686.1	0.10743	686.1	-0.1371	686.1	-0.04186	696.1	0.00308	686.1	0.00651	686.1	0.00335	686.1	0.00225	696.1	0.000793625
686	0.10709	686	-0.13314	686	-0.041	696	0.00356	686	0.00652	686	0.00336	686	0.00225	696	0.000792133
685.9	0.09967	685.9	-0.13843	685.9	-0.04166	695.9	0.002	685.9	0.00653	685.9	0.00338	685.9	0.00225	695.9	0.000793496
685.8	0.10472	685.8	-0.13794	685.8	-0.04247	695.8	0.00142	685.8	0.00655	685.8	0.00339	685.8	0.00226	695.8	0.000797541
685.7	0.10225	685.7	-0.13659	685.7	-0.04192	695.7	-0.000788804	685.7	0.00656	685.7	0.0034	685.7	0.00226	695.7	0.00079597
685.6	0.10166	685.6	-0.13916	685.6	-0.04268	695.6	0.00521	685.6	0.00658	685.6	0.00341	685.6	0.00226	695.6	0.000799425
685.5	0.10011	685.5	-0.14035	685.5	-0.04409	695.5	0.00805	685.5	0.00659	685.5	0.00342	685.5	0.00226	695.5	0.000806826
685.4	0.09171	685.4	-0.14058	685.4	-0.04292	695.4	0.0098	685.4	0.00661	685.4	0.00342	685.4	0.00227	695.4	0.000810931
685.3	0.10419	685.3	-0.1444	685.3	-0.05412	695.3	0.00663	685.3	0.00663	685.3	0.00343	685.3	0.00227	695.3	0.000814228
685.2	0.10889	685.2	-0.14526	685.2	-0.06	695.2	0.00772	685.2	0.00664	685.2	0.00343	685.2	0.00228	695.2	0.000818501
685.1	0.10889	685.1	-0.14529	685.1	-0.05959	695.1	-0.000274413	685.1	0.00666	685.1	0.00344	685.1	0.00229	695.1	0.00082086
685	0.11173	685	-0.14834	685	-0.056	695	0.00505	685	0.00667	685	0.00345	685	0.0023	695	0.000827558
684.9	0.11179	684.9	-0.14654	684.9	-0.05286	694.9	-0.000441262	684.9	0.00668	684.9	0.00345	684.9	0.0023	694.9	0.000830314
684.8	0.11422	684.8	-0.14014	684.8	-0.05145	694.8	0.00655	684.8	0.00669	684.8	0.00346	684.8	0.0023	694.8	0.000833115
684.7	0.12848	684.7	-0.14212	684.7	-0.0531	694.7	0.00817	684.7	0.0067	684.7	0.00346	684.7	0.00231	694.7	0.000836957
684.6	0.12461	684.6	-0.1374	684.6	-0.05195	694.6	0.01008	684.6	0.00671	684.6	0.00347	684.6	0.00231	694.6	0.000838117
684.5	0.11932	684.5	-0.14349	684.5	-0.05187	694.5	0.01537	684.5	0.00672	684.5	0.00348	684.5	0.00231	694.5	0.000841379
684.4	0.12048	684.4	-0.14481	684.4	-0.05207	694.4	0.01626	684.4	0.00672	684.4	0.00348	684.4	0.00232	694.4	0.000846525
684.3	0.13088	684.3	-0.15014	684.3	-0.05042	694.3	0.02024	684.3	0.00672	684.3	0.00349	684.3	0.00232	694.3	0.000850209
684.2	0.12727	684.2	-0.14931	684.2	-0.051	694.2	0.01294	684.2	0.00673	684.2	0.0035	684.2	0.00232	694.2	0.00085057
684.1	0.13765	684.1	-0.15343	684.1	-0.05086	694.1	0.01126	684.1	0.00675	684.1	0.00351	684.1	0.00232	694.1	0.00085817
684	0.13705	684	-0.1501	684	-0.05079	694	0.01344	684	0.00677	684	0.00351	684	0.00232	694	0.00086802
683.9	0.14705	683.9	-0.14217	683.9	-0.05605	693.9	0.01419	683.9	0.00678	683.9	0.00352	683.9	0.00233	693.9	0.000870489
683.8	0.15699	683.8	-0.14205	683.8	-0.05667	693.8	0.01385	683.8	0.00679	683.8	0.00353	683.8	0.00233	693.8	0.000877984
683.7	0.15428	683.7	-0.14164	683.7	-0.04765	693.7	0.01054	683.7	0.00681	683.7	0.00354	683.7	0.00234	693.7	0.000884003
683.6	0.15675	683.6	-0.13976	683.6	-0.05047	693.6	0.01437	683.6	0.00682	683.6	0.00354	683.6	0.00235	693.6	0.000888861
683.5	0.15122	683.5	-0.13398	683.5	-0.04587	693.5	0.01337	683.5	0.00685	683.5	0.00355	683.5	0.00235	693.5	0.000895865
683.4	0.1543	683.4	-0.12875	683.4	-0.05165	693.4	0.01529	683.4	0.00686	683.4	0.00355	683.4	0.00235	693.4	0.00089826
683.3	0.15146	683.3	-0.13346	683.3	-0.05063	693.3	0.01652	683.3	0.00687	683.3	0.00356	683.3	0.00236	693.3	0.000902508
683.2	0.13943	683.2	-0.13509	683.2	-0.04593	693.2	0.01124	683.2	0.00688	683.2	0.00356	683.2	0.00236	693.2	0.000910549
683.1	0.14584	683.1	-0.13699	683.1	-0.04699	693.1	0.00928	683.1	0.00689	683.1	0.00357	683.1	0.00237	693.1	0.000912384
683	0.1466	683	-0.14027	683	-0.04222	693	0.00728	683	0.0069	683	0.00358	683	0.00237	693	0.000912279
682.9	0.14483	682.9	-0.13422	682.9	-0.04202	692.9	0.00105	682.9	0.00691	682.9	0.00358	682.9	0.00237	692.9	0.000919294
682.8	0.15174	682.8	-0.13022	682.8	-0.04476	692.8	-0.00384	682.8	0.00691	682.8	0.00359	682.8	0.00238	692.8	0.00092157
682.7	0.15784	682.7	-0.12134	682.7	-0.0416	692.7	-0.00338	682.7	0.00692	682.7	0.0036	682.7	0.00238	692.7	0.000925064
682.6	0.15137	682.6	-0.11342	682.6	-0.04377	692.6	-0.00321	682.6	0.00692	682.6	0.00361	682.6	0.00238	692.6	0.000925932
682.5	0.15592	682.5	-0.11543	682.5	-0.03919	692.5	-0.00739	682.5	0.00693	682.5	0.00362	682.5	0.00239	692.5	0.000926988
682.4	0.15916	682.4	-0.11532	682.4	-0.04333	692.4	-0.00605	682.4	0.00695	682.4	0.00362	682.4	0.00239	692.4	0.000933928
682.3	0.16457	682.3	-0.122	682.3	-0.04519	692.3	-0.00771	682.3	0.00696	682.3	0.00363	682.3	0.0024	692.3	0.000935757
682.2	0.16972	682.2	-0.12571	682.2	-0.0432	692.2	-0.00689	682.2	0.00698	682.2	0.00364	682.2	0.0024	692.2	0.000939029
682.1	0.16936	682.1	-0.12223	682.1	-0.04542	692.1	-0.00866	682.1	0.007	682.1	0.00364	682.1	0.0024	692.1	0.000943129
682	0.16811	682	-0.1226	682	-0.04167	692	-0.00999	682	0.00702	682	0.00364	682	0.00241	692	0.00094654
681.9	0.16196	681.9	-0.12258	681.9	-0.04779	691.9	-0.017	681.9	0.00703	681.9	0.00364	681.9	0.00242	691.9	0.000954288
681.8	0.16028	681.8	-0.12833	681.8	-0.05238	691.8	-0.01252	681.8	0.00705	681.8	0.00365	681.8	0.00242	691.8	0.000958616
681.7	0.15896	681.7	-0.13234	681.7	-0.05259	691.7	-0.01068	681.7	0.00707	681.7	0.00366	681.7	0.00243	691.7	0.000959766
681.6	0.15044	681.6	-0.13341	681.6	-0.0526	691.6	-0.00624	681.6	0.00708	681.6	0.00366	681.6	0.00243	691.6	0.000968635
681.5	0.14224	681.5	-0.13286	681.5	-0.05392	691.5	-0.0076	681.5	0.0071	681.5	0.00366	681.5	0.00244	691.5	0.000975089
681.4	0.14042	681.4	-0.12622	681.4	-0.05819	691.4	-0.01081	681.4	0.00711	681.4	0.00367	681.4	0.00245	691.4	0.000974851
681.3	0.1417	681.3	-0.12021	681.3	-0.05885	691.3	-0.01115	681.3	0.00712	681.3	0.00368	681.3	0.00246	691.3	0.000976323
681.2	0.14335	681.2	-0.12223	681.2	-0.05255	691.2	-0.00964	681.2	0.00713	681.2	0.00368	681.2	0.00246	691.2	0.000980066
681.1	0.14946	681.1	-0.12437	681.1	-0.05565	691.1	-0.01838	681.1	0.00714	681.1	0.00369	681.1	0.00245	691.1	0.00098084
681	0.14695	681	-0.12504	681	-0.05531	691	-0.01957	681	0.00714	681	0.00369	681	0.00246	691	0.000983398
680.9	0.1534	680.9	-0.13001	680.9	-0.05557	690.9	-0.02474	680.9	0.00716	680.9	0.00371	680.9	0.00247	690.9	0.000986372
680.8	0.14705	680.8	-0.13297	680.8	-0.06223	690.8	-0.02546	680.8	0.00716	680.8	0.00372	680.8	0.00247	690.8	0.000993982
680.7	0.15305	680.7	-0.1255	680.7	-0.06194	690.7	-0.02612	680.7	0.00718	680.7	0.00372	680.7	0.00248	690.7	0.000994224
680.6	0.16018	680.6	-0.12883	680.6	-0.06302	690.6	-0.0216	680.6	0.00719	680.6	0.00372	680.6	0.00248	690.6	0.001
680.5	0.1702	680.5	-0.13175	680.5	-0.05659	690.5	-0.02735	680.5	0.00721	680.5	0.00373	680.5	0.00248	690.5	0.001
680.4	0.16043	680.4	-0.13119	680.4	-0.05757	690.4	-0.0241	680.4	0.00723	680.4	0.00374	680.4	0.00248	690.4	0.00101
680.3	0.1576	680.3	-0.12869	680.3	-0.05638	690.3	-0.02528	680.3	0.00724	680.3	0.00374	680.3	0.00249	690.3	0.00102
680.2	0.15901	680.2	-0.125	680.2	-0.05246	690.2	-0.02866	680.2	0.00726	680.2	0.00374	680.2	0.0025	690.2	0.00102
680.1	0.15904	680.1	-0.12208	680.1	-0.055	690.1	-0.03139	680.1	0.00727	680.1	0.00375	680.1	0.0025	690.1	0.00103
680	0.16073	680	-0.13154	680	-0.05736	690	-0.03094	680	0.00729	680	0.00375	680	0.00251	690	0.00103
679.9	0.1577	679.9	-0.1387	679.9	-0.06108	689.9	-0.02951	679.9	0.00731	679.9	0.00376	679.9	0.00251	689.9	0.00104
679.8	0.16327	679.8	-0.1403	679.8	-0.06231	689.8	-0.03755	679.8	0.00733	679.8	0.00377	679.8	0.00252	689.8	0.00105
679.7	0.16766	679.7	-0.13752	679.7	-0.06691	689.7	-0.03588	679.7	0.00734	679.7	0.00378	679.7	0.00252	689.7	0.00105
679.6	0.17184	679.6	-0.13634	679.6	-0.06457	689.6	-0.03846	679.6	0.00735	679.6	0.00378	679.6	0.00252	689.6	0.00106
679.5	0.17823	679.5	-0.13118	679.5	-0.06184	689.5	-0.0344	679.5	0.00736	679.5	0.00379	679.5	0.00252	689.5	0.00106
679.4	0.17669	679.4	-0.13086	679.4	-0.05874	689.4	-0.03168	679.4	0.00737	679.4	0.0038	679.4	0.00253	689.4	0.00107
679.3	0.17264	679.3	-0.13502	679.3	-0.05882	689.3	-0.03133	679.3	0.00739	679.3	0.00381	679.3	0.00254	689.3	0.00107
679.2	0.16969	679.2	-0.13198	679.2	-0.05301	689.2	-0.03827	679.2	0.0074	679.2	0.00382	679.2	0.00255	689.2	0.00108
679.1	0.17099	679.1	-0.1368	679.1	-0.05729	689.1	-0.04119	679.1	0.00741	679.1	0.00383	679.1	0.00256	689.1	0.00109
679	0.17516	679	-0.1378	679	-0.05229	689	-0.04665	679	0.00743	679	0.00384	679	0.00256	689	0.00109
678.9	0.17304	678.9	-0.13893	678.9	-0.04518	688.9	-0.04422	678.9	0.00744	678.9	0.00385	678.9	0.00256	688.9	0.00109
678.8	0.17977	678.8	-0.13695	678.8	-0.04809	688.8	-0.04588	678.8	0.00745	678.8	0.00386	678.8	0.00257	688.8	0.0011
678.7	0.18232	678.7	-0.14039	678.7	-0.04974	688.7	-0.0377	678.7	0.00747	678.7	0.00387	678.7	0.00258	688.7	0.00111
678.6	0.18697	678.6	-0.13772	678.6	-0.05036	688.6	-0.03785	678.6	0.00748	678.6	0.00387	678.6	0.00259	688.6	0.00111
678.5	0.1847	678.5	-0.13654	678.5	-0.05287	688.5	-0.04022	678.5	0.00749	678.5	0.00388	678.5	0.0026	688.5	0.00111
678.4	0.17839	678.4	-0.13471	678.4	-0.05439	688.4	-0.0392	678.4	0.00751	678.4	0.00389	678.4	0.0026	688.4	0.00112
678.3	0.18061	678.3	-0.13314	678.3	-0.04757	688.3	-0.03927	678.3	0.00753	678.3	0.00389	678.3	0.00261	688.3	0.00113
678.2	0.18931	678.2	-0.13615	678.2	-0.04952	688.2	-0.03326	678.2	0.00756	678.2	0.0039	678.2	0.00261	688.2	0.00114
678.1	0.18766	678.1	-0.13811	678.1	-0.05311	688.1	-0.03352	678.1	0.00757	678.1	0.00391	678.1	0.00262	688.1	0.00114
678	0.18142	678	-0.13834	678	-0.05138	688	-0.03596	678	0.0076	678	0.00392	678	0.00263	688	0.00115
677.9	0.17238	677.9	-0.13093	677.9	-0.05456	687.9	-0.0379	677.9	0.00763	677.9	0.00392	677.9	0.00263	687.9	0.00116
677.8	0.16676	677.8	-0.13562	677.8	-0.0492	687.8	-0.03656	677.8	0.00765	677.8	0.00393	677.8	0.00264	687.8	0.00117
677.7	0.16384	677.7	-0.13738	677.7	-0.04827	687.7	-0.0402	677.7	0.00767	677.7	0.00394	677.7	0.00265	687.7	0.00117
677.6	0.17211	677.6	-0.13451	677.6	-0.0475	687.6	-0.03846	677.6	0.00769	677.6	0.00395	677.6	0.00266	687.6	0.00117
677.5	0.16325	677.5	-0.13518	677.5	-0.03967	687.5	-0.03705	677.5	0.0077	677.5	0.00396	677.5	0.00267	687.5	0.00118
677.4	0.1722	677.4	-0.13786	677.4	-0.03891	687.4	-0.04419	677.4	0.00771	677.4	0.00397	677.4	0.00267	687.4	0.00118
677.3	0.17757	677.3	-0.13768	677.3	-0.04823	687.3	-0.03961	677.3	0.00773	677.3	0.00398	677.3	0.00268	687.3	0.00119
677.2	0.18701	677.2	-0.13452	677.2	-0.04942	687.2	-0.05059	677.2	0.00774	677.2	0.00399	677.2	0.00269	687.2	0.00119
677.1	0.18985	677.1	-0.13101	677.1	-0.05011	687.1	-0.04497	677.1	0.00776	677.1	0.004	677.1	0.0027	687.1	0.0012
677	0.1968	677	-0.13056	677	-0.04523	687	-0.04447	677	0.00778	677	0.004	677	0.00272	687	0.00121
676.9	0.19316	676.9	-0.13428	676.9	-0.04354	686.9	-0.04447	676.9	0.00781	676.9	0.00402	676.9	0.00273	686.9	0.00121
676.8	0.20015	676.8	-0.13792	676.8	-0.04502	686.8	-0.04085	676.8	0.00783	676.8	0.00402	676.8	0.00274	686.8	0.00121
676.7	0.19975	676.7	-0.14148	676.7	-0.04291	686.7	-0.03792	676.7	0.00784	676.7	0.00402	676.7	0.00274	686.7	0.00122
676.6	0.20312	676.6	-0.13862	676.6	-0.04741	686.6	-0.03518	676.6	0.00786	676.6	0.00403	676.6	0.00275	686.6	0.00123
676.5	0.19431	676.5	-0.14769	676.5	-0.0428	686.5	-0.02741	676.5	0.00789	676.5	0.00405	676.5	0.00277	686.5	0.00123
676.4	0.19705	676.4	-0.15085	676.4	-0.03906	686.4	-0.02661	676.4	0.00791	676.4	0.00406	676.4	0.00278	686.4	0.00123
676.3	0.19365	676.3	-0.15554	676.3	-0.04489	686.3	-0.02425	676.3	0.00793	676.3	0.00406	676.3	0.00278	686.3	0.00124
676.2	0.19713	676.2	-0.15688	676.2	-0.04604	686.2	-0.02422	676.2	0.00795	676.2	0.00406	676.2	0.00278	686.2	0.00125
676.1	0.20163	676.1	-0.15404	676.1	-0.04467	686.1	-0.02805	676.1	0.00797	676.1	0.00407	676.1	0.00279	686.1	0.00126
676	0.19992	676	-0.15076	676	-0.04074	686	-0.02081	676	0.00799	676	0.00409	676	0.0028	686	0.00126
675.9	0.19969	675.9	-0.15628	675.9	-0.04623	685.9	-0.0247	675.9	0.008	675.9	0.00409	675.9	0.0028	685.9	0.00127
675.8	0.19666	675.8	-0.15712	675.8	-0.04147	685.8	-0.02277	675.8	0.00802	675.8	0.0041	675.8	0.00281	685.8	0.00128
675.7	0.18674	675.7	-0.15093	675.7	-0.04475	685.7	-0.02502	675.7	0.00804	675.7	0.00411	675.7	0.00282	685.7	0.00128
675.6	0.17868	675.6	-0.15114	675.6	-0.04226	685.6	-0.01782	675.6	0.00805	675.6	0.00412	675.6	0.00283	685.6	0.00129
675.5	0.18677	675.5	-0.15177	675.5	-0.04198	685.5	-0.01694	675.5	0.00806	675.5	0.00413	675.5	0.00283	685.5	0.00129
675.4	0.18976	675.4	-0.15013	675.4	-0.04148	685.4	-0.01872	675.4	0.00808	675.4	0.00414	675.4	0.00285	685.4	0.0013
675.3	0.20064	675.3	-0.15266	675.3	-0.04027	685.3	-0.02199	675.3	0.00809	675.3	0.00414	675.3	0.00285	685.3	0.00131
675.2	0.21341	675.2	-0.14908	675.2	-0.04139	685.2	-0.0171	675.2	0.0081	675.2	0.00415	675.2	0.00286	685.2	0.00131
675.1	0.21549	675.1	-0.15135	675.1	-0.04045	685.1	-0.00487	675.1	0.00812	675.1	0.00416	675.1	0.00287	685.1	0.00132
675	0.21054	675	-0.15898	675	-0.03983	685	-0.00561	675	0.00815	675	0.00417	675	0.00288	685	0.00133
674.9	0.20979	674.9	-0.15615	674.9	-0.04239	684.9	-0.00353	674.9	0.00817	674.9	0.00418	674.9	0.00288	684.9	0.00133
674.8	0.20576	674.8	-0.15551	674.8	-0.04604	684.8	0.00489	674.8	0.00818	674.8	0.00419	674.8	0.00289	684.8	0.00134
674.7	0.20383	674.7	-0.15265	674.7	-0.04612	684.7	0.00411	674.7	0.0082	674.7	0.00419	674.7	0.0029	684.7	0.00135
674.6	0.20046	674.6	-0.15197	674.6	-0.04416	684.6	0.00556	674.6	0.00821	674.6	0.00421	674.6	0.00291	684.6	0.00135
674.5	0.20236	674.5	-0.15059	674.5	-0.04074	684.5	-0.00105	674.5	0.00823	674.5	0.00422	674.5	0.00292	684.5	0.00136
674.4	0.1888	674.4	-0.15586	674.4	-0.04041	684.4	-0.00748	674.4	0.00825	674.4	0.00423	674.4	0.00293	684.4	0.00136
674.3	0.18646	674.3	-0.15535	674.3	-0.04185	684.3	-0.00633	674.3	0.00827	674.3	0.00424	674.3	0.00294	684.3	0.00136
674.2	0.18043	674.2	-0.15506	674.2	-0.05002	684.2	-0.00438	674.2	0.00828	674.2	0.00425	674.2	0.00294	684.2	0.00137
674.1	0.18292	674.1	-0.1594	674.1	-0.04677	684.1	0.00465	674.1	0.0083	674.1	0.00425	674.1	0.00295	684.1	0.00138
674	0.18126	674	-0.16444	674	-0.04845	684	0.00301	674	0.00831	674	0.00426	674	0.00296	684	0.00138
673.9	0.18115	673.9	-0.16954	673.9	-0.05464	683.9	0.00534	673.9	0.00833	673.9	0.00427	673.9	0.00297	683.9	0.00139
673.8	0.18702	673.8	-0.17467	673.8	-0.05598	683.8	0.00591	673.8	0.00834	673.8	0.00428	673.8	0.00298	683.8	0.00139
673.7	0.18404	673.7	-0.16154	673.7	-0.05174	683.7	-0.000194006	673.7	0.00836	673.7	0.00428	673.7	0.00299	683.7	0.0014
673.6	0.17819	673.6	-0.15731	673.6	-0.04752	683.6	-0.00418	673.6	0.00837	673.6	0.00428	673.6	0.003	683.6	0.00141
673.5	0.18168	673.5	-0.15504	673.5	-0.04524	683.5	0.00547	673.5	0.00839	673.5	0.00429	673.5	0.00301	683.5	0.00142
673.4	0.18745	673.4	-0.15528	673.4	-0.04113	683.4	0.00453	673.4	0.00842	673.4	0.0043	673.4	0.00302	683.4	0.00143
673.3	0.17223	673.3	-0.15742	673.3	-0.04561	683.3	0.01011	673.3	0.00844	673.3	0.00431	673.3	0.00303	683.3	0.00143
673.2	0.17753	673.2	-0.16116	673.2	-0.04353	683.2	0.00202	673.2	0.00846	673.2	0.00432	673.2	0.00304	683.2	0.00144
673.1	0.17504	673.1	-0.16335	673.1	-0.03943	683.1	0.00291	673.1	0.00848	673.1	0.00432	673.1	0.00304	683.1	0.00145
673	0.18879	673	-0.16465	673	-0.04519	683	-0.00361	673	0.00849	673	0.00433	673	0.00304	683	0.00145
672.9	0.19505	672.9	-0.16443	672.9	-0.04797	682.9	0.00129	672.9	0.00851	672.9	0.00434	672.9	0.00305	682.9	0.00146
672.8	0.19855	672.8	-0.15788	672.8	-0.04687	682.8	-0.000421027	672.8	0.00853	672.8	0.00435	672.8	0.00305	682.8	0.00146
672.7	0.20061	672.7	-0.16451	672.7	-0.0501	682.7	-0.00272	672.7	0.00854	672.7	0.00435	672.7	0.00306	682.7	0.00148
672.6	0.19811	672.6	-0.17017	672.6	-0.05613	682.6	-0.00258	672.6	0.00856	672.6	0.00436	672.6	0.00307	682.6	0.00148
672.5	0.19677	672.5	-0.1694	672.5	-0.05062	682.5	-0.00354	672.5	0.00858	672.5	0.00438	672.5	0.00307	682.5	0.00149
672.4	0.19224	672.4	-0.17082	672.4	-0.0492	682.4	-0.00176	672.4	0.00861	672.4	0.00439	672.4	0.00308	682.4	0.0015
672.3	0.18854	672.3	-0.17068	672.3	-0.0428	682.3	-0.00312	672.3	0.00862	672.3	0.0044	672.3	0.00309	682.3	0.0015
672.2	0.19155	672.2	-0.1734	672.2	-0.04016	682.2	0.00461	672.2	0.00864	672.2	0.00441	672.2	0.0031	682.2	0.00151
672.1	0.18495	672.1	-0.17662	672.1	-0.03734	682.1	0.00547	672.1	0.00865	672.1	0.00443	672.1	0.00312	682.1	0.00151
672	0.17889	672	-0.17997	672	-0.04609	682	-0.000495399	672	0.00866	672	0.00443	672	0.00312	682	0.00152
671.9	0.17728	671.9	-0.18078	671.9	-0.04278	681.9	-0.00867	671.9	0.00868	671.9	0.00444	671.9	0.00314	681.9	0.00153
671.8	0.18745	671.8	-0.17101	671.8	-0.03769	681.8	-0.01488	671.8	0.00869	671.8	0.00444	671.8	0.00315	681.8	0.00153
671.7	0.19145	671.7	-0.17784	671.7	-0.03684	681.7	-0.01696	671.7	0.0087	671.7	0.00446	671.7	0.00315	681.7	0.00153
671.6	0.1914	671.6	-0.17648	671.6	-0.04468	681.6	-0.02158	671.6	0.00872	671.6	0.00446	671.6	0.00316	681.6	0.00154
671.5	0.18667	671.5	-0.17691	671.5	-0.04327	681.5	-0.02339	671.5	0.00873	671.5	0.00447	671.5	0.00316	681.5	0.00155
671.4	0.1943	671.4	-0.17074	671.4	-0.04659	681.4	-0.01826	671.4	0.00874	671.4	0.00448	671.4	0.00316	681.4	0.00156
671.3	0.194	671.3	-0.17926	671.3	-0.04748	681.3	-0.02366	671.3	0.00875	671.3	0.00449	671.3	0.00317	681.3	0.00156
671.2	0.17485	671.2	-0.18284	671.2	-0.05118	681.2	-0.02119	671.2	0.00877	671.2	0.00451	671.2	0.00318	681.2	0.00157
671.1	0.18003	671.1	-0.18535	671.1	-0.05215	681.1	-0.02147	671.1	0.00879	671.1	0.00452	671.1	0.00318	681.1	0.00157
671	0.17269	671	-0.18985	671	-0.05036	681	-0.01387	671	0.00881	671	0.00453	671	0.00318	681	0.00158
670.9	0.17803	670.9	-0.19235	670.9	-0.05117	680.9	-0.0144	670.9	0.00883	670.9	0.00454	670.9	0.00318	680.9	0.00159
670.8	0.17361	670.8	-0.19494	670.8	-0.04791	680.8	-0.01209	670.8	0.00884	670.8	0.00454	670.8	0.00319	680.8	0.00159
670.7	0.17852	670.7	-0.19518	670.7	-0.05143	680.7	-0.02289	670.7	0.00885	670.7	0.00456	670.7	0.00321	680.7	0.0016
670.6	0.18304	670.6	-0.19868	670.6	-0.04874	680.6	-0.02435	670.6	0.00886	670.6	0.00456	670.6	0.00321	680.6	0.0016
670.5	0.18202	670.5	-0.2013	670.5	-0.04547	680.5	-0.02345	670.5	0.00887	670.5	0.00457	670.5	0.00322	680.5	0.00161
670.4	0.17894	670.4	-0.20322	670.4	-0.04438	680.4	-0.02405	670.4	0.00888	670.4	0.00457	670.4	0.00323	680.4	0.00162
670.3	0.18491	670.3	-0.19886	670.3	-0.0475	680.3	-0.02507	670.3	0.00889	670.3	0.00458	670.3	0.00324	680.3	0.00163
670.2	0.18737	670.2	-0.20262	670.2	-0.04997	680.2	-0.02654	670.2	0.00891	670.2	0.00459	670.2	0.00324	680.2	0.00164
670.1	0.17553	670.1	-0.20731	670.1	-0.05166	680.1	-0.03392	670.1	0.00893	670.1	0.00459	670.1	0.00325	680.1	0.00164
670	0.1914	670	-0.20174	670	-0.04854	680	-0.04007	670	0.00895	670	0.0046	670	0.00325	680	0.00165
669.9	0.19146	669.9	-0.19915	669.9	-0.04676	679.9	-0.03653	669.9	0.00897	669.9	0.00461	669.9	0.00326	679.9	0.00166
669.8	0.18406	669.8	-0.20218	669.8	-0.04716	679.8	-0.03837	669.8	0.00898	669.8	0.00462	669.8	0.00326	679.8	0.00166
669.7	0.18041	669.7	-0.20248	669.7	-0.04743	679.7	-0.0336	669.7	0.00898	669.7	0.00463	669.7	0.00327	679.7	0.00167
669.6	0.18596	669.6	-0.1939	669.6	-0.04235	679.6	-0.03448	669.6	0.00899	669.6	0.00465	669.6	0.00328	679.6	0.00168
669.5	0.19475	669.5	-0.19517	669.5	-0.04176	679.5	-0.03894	669.5	0.00901	669.5	0.00466	669.5	0.00329	679.5	0.00169
669.4	0.20367	669.4	-0.19663	669.4	-0.0339	679.4	-0.04002	669.4	0.00903	669.4	0.00468	669.4	0.00329	679.4	0.00169
669.3	0.19522	669.3	-0.191	669.3	-0.03565	679.3	-0.04253	669.3	0.00905	669.3	0.00469	669.3	0.0033	679.3	0.0017
669.2	0.20416	669.2	-0.18711	669.2	-0.04177	679.2	-0.05124	669.2	0.00907	669.2	0.00469	669.2	0.00331	679.2	0.00171
669.1	0.20637	669.1	-0.18101	669.1	-0.04747	679.1	-0.04651	669.1	0.00908	669.1	0.0047	669.1	0.00332	679.1	0.00172
669	0.20502	669	-0.17601	669	-0.04696	679	-0.04409	669	0.0091	669	0.00471	669	0.00333	679	0.00173
668.9	0.20299	668.9	-0.17949	668.9	-0.04526	678.9	-0.04487	668.9	0.00912	668.9	0.00472	668.9	0.00333	678.9	0.00173
668.8	0.2033	668.8	-0.18135	668.8	-0.0495	678.8	-0.04547	668.8	0.00913	668.8	0.00473	668.8	0.00334	678.8	0.00174
668.7	0.20164	668.7	-0.18503	668.7	-0.0486	678.7	-0.05318	668.7	0.00914	668.7	0.00473	668.7	0.00334	678.7	0.00175
668.6	0.21005	668.6	-0.1896	668.6	-0.0503	678.6	-0.05485	668.6	0.00915	668.6	0.00474	668.6	0.00335	678.6	0.00175
668.5	0.2084	668.5	-0.19211	668.5	-0.04665	678.5	-0.06463	668.5	0.00917	668.5	0.00475	668.5	0.00336	678.5	0.00176
668.4	0.20415	668.4	-0.19	668.4	-0.04874	678.4	-0.06439	668.4	0.00919	668.4	0.00476	668.4	0.00336	678.4	0.00177
668.3	0.20424	668.3	-0.18786	668.3	-0.04711	678.3	-0.06174	668.3	0.00922	668.3	0.00477	668.3	0.00337	678.3	0.00178
668.2	0.20983	668.2	-0.18393	668.2	-0.04417	678.2	-0.05795	668.2	0.00923	668.2	0.00478	668.2	0.00337	678.2	0.00179
668.1	0.20672	668.1	-0.18614	668.1	-0.04231	678.1	-0.04889	668.1	0.00925	668.1	0.00479	668.1	0.00338	678.1	0.0018
668	0.20973	668	-0.18209	668	-0.04215	678	-0.04613	668	0.00926	668	0.0048	668	0.00338	678	0.00181
667.9	0.21283	667.9	-0.18166	667.9	-0.03671	677.9	-0.03758	667.9	0.00928	667.9	0.00481	667.9	0.00339	677.9	0.00182
667.8	0.20918	667.8	-0.18197	667.8	-0.03833	677.8	-0.0364	667.8	0.00929	667.8	0.00483	667.8	0.00341	677.8	0.00183
667.7	0.21904	667.7	-0.17504	667.7	-0.04098	677.7	-0.03909	667.7	0.00932	667.7	0.00484	667.7	0.00342	677.7	0.00184
667.6	0.21826	667.6	-0.17075	667.6	-0.03419	677.6	-0.03125	667.6	0.00933	667.6	0.00485	667.6	0.00343	677.6	0.00184
667.5	0.21574	667.5	-0.16595	667.5	-0.02979	677.5	-0.03509	667.5	0.00935	667.5	0.00485	667.5	0.00343	677.5	0.00185
667.4	0.21799	667.4	-0.1649	667.4	-0.0345	677.4	-0.03747	667.4	0.00937	667.4	0.00486	667.4	0.00344	677.4	0.00185
667.3	0.22192	667.3	-0.1639	667.3	-0.03327	677.3	-0.02584	667.3	0.00938	667.3	0.00487	667.3	0.00345	677.3	0.00186
667.2	0.23044	667.2	-0.16716	667.2	-0.03473	677.2	-0.0296	667.2	0.00941	667.2	0.00488	667.2	0.00346	677.2	0.00186
667.1	0.21789	667.1	-0.17181	667.1	-0.03373	677.1	-0.02386	667.1	0.00942	667.1	0.00489	667.1	0.00347	677.1	0.00187
667	0.23012	667	-0.17783	667	-0.03637	677	-0.02109	667	0.00944	667	0.0049	667	0.00347	677	0.00188
666.9	0.22625	666.9	-0.1763	666.9	-0.0404	676.9	-0.01726	666.9	0.00945	666.9	0.00491	666.9	0.00347	676.9	0.00189
666.8	0.22927	666.8	-0.17374	666.8	-0.04354	676.8	-0.01841	666.8	0.00946	666.8	0.00492	666.8	0.00348	676.8	0.0019
666.7	0.22115	666.7	-0.16931	666.7	-0.04814	676.7	-0.01719	666.7	0.00948	666.7	0.00492	666.7	0.00349	676.7	0.00191
666.6	0.22731	666.6	-0.16922	666.6	-0.04993	676.6	-0.02031	666.6	0.0095	666.6	0.00494	666.6	0.0035	676.6	0.00192
666.5	0.22519	666.5	-0.17624	666.5	-0.04495	676.5	-0.01689	666.5	0.00952	666.5	0.00495	666.5	0.0035	676.5	0.00193
666.4	0.22742	666.4	-0.17681	666.4	-0.04884	676.4	-0.02063	666.4	0.00954	666.4	0.00496	666.4	0.00351	676.4	0.00194
666.3	0.22505	666.3	-0.17315	666.3	-0.03941	676.3	-0.01506	666.3	0.00956	666.3	0.00497	666.3	0.00352	676.3	0.00194
666.2	0.22644	666.2	-0.16643	666.2	-0.0363	676.2	-0.02071	666.2	0.00957	666.2	0.00498	666.2	0.00353	676.2	0.00195
666.1	0.22542	666.1	-0.1625	666.1	-0.03701	676.1	-0.01101	666.1	0.00958	666.1	0.00499	666.1	0.00354	676.1	0.00196
666	0.22373	666	-0.16821	666	-0.04537	676	-0.01057	666	0.0096	666	0.005	666	0.00355	676	0.00197
665.9	0.21772	665.9	-0.17407	665.9	-0.0489	675.9	-0.01248	665.9	0.00961	665.9	0.005	665.9	0.00355	675.9	0.00198
665.8	0.2118	665.8	-0.17741	665.8	-0.05048	675.8	-0.0147	665.8	0.00963	665.8	0.005	665.8	0.00356	675.8	0.00198
665.7	0.21433	665.7	-0.17836	665.7	-0.04963	675.7	-0.01159	665.7	0.00966	665.7	0.00501	665.7	0.00357	675.7	0.002
665.6	0.22048	665.6	-0.17113	665.6	-0.05207	675.6	-0.00588	665.6	0.00967	665.6	0.00501	665.6	0.00358	675.6	0.00201
665.5	0.2309	665.5	-0.16784	665.5	-0.05007	675.5	-0.00322	665.5	0.0097	665.5	0.00502	665.5	0.00358	675.5	0.00201
665.4	0.23546	665.4	-0.17142	665.4	-0.05107	675.4	0.000679288	665.4	0.00971	665.4	0.00503	665.4	0.00358	675.4	0.00202
665.3	0.22677	665.3	-0.17586	665.3	-0.05724	675.3	0.00030299	665.3	0.00973	665.3	0.00504	665.3	0.00359	675.3	0.00203
665.2	0.2408	665.2	-0.17418	665.2	-0.05755	675.2	0.00251	665.2	0.00975	665.2	0.00505	665.2	0.00359	675.2	0.00204
665.1	0.24777	665.1	-0.16964	665.1	-0.05567	675.1	0.00871	665.1	0.00976	665.1	0.00505	665.1	0.0036	675.1	0.00205
665	0.24457	665	-0.17296	665	-0.05601	675	0.01036	665	0.00977	665	0.00506	665	0.00361	675	0.00205
664.9	0.24745	664.9	-0.18243	664.9	-0.05231	674.9	0.00795	664.9	0.00979	664.9	0.00507	664.9	0.00362	674.9	0.00206
664.8	0.24787	664.8	-0.18341	664.8	-0.04984	674.8	0.00986	664.8	0.00981	664.8	0.00508	664.8	0.00362	674.8	0.00207
664.7	0.26609	664.7	-0.18671	664.7	-0.04985	674.7	0.00807	664.7	0.00983	664.7	0.00508	664.7	0.00363	674.7	0.00208
664.6	0.26104	664.6	-0.18058	664.6	-0.04554	674.6	0.00305	664.6	0.00984	664.6	0.00509	664.6	0.00364	674.6	0.00209
664.5	0.26686	664.5	-0.17763	664.5	-0.04191	674.5	0.00347	664.5	0.00986	664.5	0.00511	664.5	0.00365	674.5	0.0021
664.4	0.25336	664.4	-0.17418	664.4	-0.04741	674.4	0.00649	664.4	0.00988	664.4	0.00512	664.4	0.00366	674.4	0.00211
664.3	0.25091	664.3	-0.16841	664.3	-0.04095	674.3	0.00957	664.3	0.0099	664.3	0.00513	664.3	0.00367	674.3	0.00212
664.2	0.24974	664.2	-0.16455	664.2	-0.04323	674.2	0.01524	664.2	0.00991	664.2	0.00514	664.2	0.00367	674.2	0.00213
664.1	0.24354	664.1	-0.16739	664.1	-0.04482	674.1	0.01699	664.1	0.00993	664.1	0.00515	664.1	0.00367	674.1	0.00214
664	0.24988	664	-0.16085	664	-0.04492	674	0.01763	664	0.00996	664	0.00516	664	0.00369	674	0.00215
663.9	0.24521	663.9	-0.16244	663.9	-0.0476	673.9	0.01466	663.9	0.00997	663.9	0.00518	663.9	0.00369	673.9	0.00216
663.8	0.25237	663.8	-0.16956	663.8	-0.04519	673.8	0.01838	663.8	0.00999	663.8	0.00518	663.8	0.00369	673.8	0.00217
663.7	0.25653	663.7	-0.16653	663.7	-0.04406	673.7	0.0193	663.7	0.01001	663.7	0.0052	663.7	0.0037	673.7	0.00218
663.6	0.25886	663.6	-0.16195	663.6	-0.04998	673.6	0.01682	663.6	0.01002	663.6	0.0052	663.6	0.00371	673.6	0.00219
663.5	0.26332	663.5	-0.16342	663.5	-0.04956	673.5	0.0111	663.5	0.01004	663.5	0.00521	663.5	0.00372	673.5	0.0022
663.4	0.25077	663.4	-0.17145	663.4	-0.05327	673.4	0.01034	663.4	0.01006	663.4	0.00522	663.4	0.00372	673.4	0.00221
663.3	0.26629	663.3	-0.17594	663.3	-0.05475	673.3	0.00829	663.3	0.01009	663.3	0.00523	663.3	0.00373	673.3	0.00222
663.2	0.27713	663.2	-0.1786	663.2	-0.05505	673.2	0.01384	663.2	0.0101	663.2	0.00524	663.2	0.00374	673.2	0.00223
663.1	0.27107	663.1	-0.17654	663.1	-0.05942	673.1	0.01925	663.1	0.01013	663.1	0.00525	663.1	0.00374	673.1	0.00224
663	0.26994	663	-0.17933	663	-0.06138	673	0.0228	663	0.01014	663	0.00526	663	0.00375	673	0.00225
662.9	0.27422	662.9	-0.17934	662.9	-0.06367	672.9	0.02815	662.9	0.01016	662.9	0.00527	662.9	0.00376	672.9	0.00225
662.8	0.2767	662.8	-0.175	662.8	-0.06504	672.8	0.02103	662.8	0.01017	662.8	0.00528	662.8	0.00377	672.8	0.00226
662.7	0.28571	662.7	-0.1832	662.7	-0.06128	672.7	0.02312	662.7	0.01019	662.7	0.00529	662.7	0.00378	672.7	0.00227
662.6	0.27024	662.6	-0.19227	662.6	-0.0608	672.6	0.02232	662.6	0.01021	662.6	0.00531	662.6	0.00379	672.6	0.00228
662.5	0.2684	662.5	-0.191	662.5	-0.0521	672.5	0.02168	662.5	0.01024	662.5	0.00532	662.5	0.0038	672.5	0.00229
662.4	0.26932	662.4	-0.19808	662.4	-0.05269	672.4	0.02472	662.4	0.01027	662.4	0.00533	662.4	0.00381	672.4	0.0023
662.3	0.26489	662.3	-0.19784	662.3	-0.04666	672.3	0.02856	662.3	0.01029	662.3	0.00534	662.3	0.00382	672.3	0.00231
662.2	0.26138	662.2	-0.20575	662.2	-0.04732	672.2	0.02657	662.2	0.01031	662.2	0.00535	662.2	0.00383	672.2	0.00231
662.1	0.26218	662.1	-0.19882	662.1	-0.04372	672.1	0.02382	662.1	0.01033	662.1	0.00536	662.1	0.00383	672.1	0.00232
662	0.26751	662	-0.20049	662	-0.0466	672	0.01558	662	0.01034	662	0.00537	662	0.00385	672	0.00233
661.9	0.27087	661.9	-0.20242	661.9	-0.04856	671.9	0.00822	661.9	0.01036	661.9	0.00537	661.9	0.00386	671.9	0.00233
661.8	0.26813	661.8	-0.2071	661.8	-0.04927	671.8	0.000455284	661.8	0.01038	661.8	0.00538	661.8	0.00386	671.8	0.00235
661.7	0.26639	661.7	-0.20778	661.7	-0.04977	671.7	-0.00538	661.7	0.01039	661.7	0.00539	661.7	0.00387	671.7	0.00235
661.6	0.26357	661.6	-0.20894	661.6	-0.05278	671.6	-0.00312	661.6	0.01042	661.6	0.0054	661.6	0.00388	671.6	0.00236
661.5	0.26709	661.5	-0.2097	661.5	-0.05352	671.5	-0.00303	661.5	0.01044	661.5	0.00542	661.5	0.00388	671.5	0.00236
661.4	0.26881	661.4	-0.21187	661.4	-0.05333	671.4	-0.00458	661.4	0.01046	661.4	0.00543	661.4	0.00389	671.4	0.00238
661.3	0.27782	661.3	-0.21246	661.3	-0.056	671.3	-0.00843	661.3	0.01048	661.3	0.00544	661.3	0.00391	671.3	0.00239
661.2	0.27871	661.2	-0.21913	661.2	-0.05436	671.2	-0.0032	661.2	0.01049	661.2	0.00546	661.2	0.00391	671.2	0.0024
661.1	0.26433	661.1	-0.22751	661.1	-0.05449	671.1	-0.01203	661.1	0.01051	661.1	0.00547	661.1	0.00392	671.1	0.00241
661	0.26917	661	-0.2308	661	-0.06037	671	-0.01741	661	0.01052	661	0.00548	661	0.00393	671	0.00242
660.9	0.27097	660.9	-0.23319	660.9	-0.06277	670.9	-0.02029	660.9	0.01055	660.9	0.00549	660.9	0.00394	670.9	0.00243
660.8	0.27861	660.8	-0.23556	660.8	-0.05541	670.8	-0.03332	660.8	0.01057	660.8	0.00551	660.8	0.00395	670.8	0.00243
660.7	0.27899	660.7	-0.23883	660.7	-0.05568	670.7	-0.03069	660.7	0.01059	660.7	0.00552	660.7	0.00396	670.7	0.00245
660.6	0.27456	660.6	-0.23575	660.6	-0.05607	670.6	-0.0281	660.6	0.01061	660.6	0.00554	660.6	0.00397	670.6	0.00245
660.5	0.26603	660.5	-0.23097	660.5	-0.05723	670.5	-0.02692	660.5	0.01063	660.5	0.00555	660.5	0.00398	670.5	0.00246
660.4	0.26925	660.4	-0.23408	660.4	-0.05706	670.4	-0.02361	660.4	0.01065	660.4	0.00556	660.4	0.00399	670.4	0.00246
660.3	0.26186	660.3	-0.23375	660.3	-0.05425	670.3	-0.02439	660.3	0.01066	660.3	0.00557	660.3	0.004	670.3	0.00247
660.2	0.25876	660.2	-0.23828	660.2	-0.05681	670.2	-0.02937	660.2	0.01069	660.2	0.00558	660.2	0.00401	670.2	0.00248
660.1	0.24939	660.1	-0.24214	660.1	-0.04822	670.1	-0.02156	660.1	0.01071	660.1	0.00559	660.1	0.00402	670.1	0.00249
660	0.23865	660	-0.24515	660	-0.04907	670	-0.02435	660	0.01072	660	0.00561	660	0.00403	670	0.0025
659.9	0.2352	659.9	-0.23606	659.9	-0.04898	669.9	-0.03498	659.9	0.01075	659.9	0.00562	659.9	0.00404	669.9	0.00251
659.8	0.23578	659.8	-0.24811	659.8	-0.05274	669.8	-0.03168	659.8	0.01076	659.8	0.00563	659.8	0.00404	669.8	0.00252
659.7	0.23002	659.7	-0.25245	659.7	-0.05422	669.7	-0.03695	659.7	0.01078	659.7	0.00565	659.7	0.00405	669.7	0.00253
659.6	0.23757	659.6	-0.26335	659.6	-0.05708	669.6	-0.03833	659.6	0.0108	659.6	0.00566	659.6	0.00406	669.6	0.00254
659.5	0.22673	659.5	-0.25387	659.5	-0.05527	669.5	-0.0459	659.5	0.01082	659.5	0.00567	659.5	0.00407	669.5	0.00255
659.4	0.23092	659.4	-0.25268	659.4	-0.0541	669.4	-0.05506	659.4	0.01084	659.4	0.00569	659.4	0.00409	669.4	0.00255
659.3	0.24246	659.3	-0.25181	659.3	-0.05692	669.3	-0.05738	659.3	0.01086	659.3	0.0057	659.3	0.0041	669.3	0.00256
659.2	0.23442	659.2	-0.25458	659.2	-0.06359	669.2	-0.05234	659.2	0.01088	659.2	0.00572	659.2	0.00411	669.2	0.00257
659.1	0.24175	659.1	-0.25838	659.1	-0.06186	669.1	-0.04942	659.1	0.0109	659.1	0.00573	659.1	0.00412	669.1	0.00258
659	0.24215	659	-0.261	659	-0.06455	669	-0.04434	659	0.01092	659	0.00575	659	0.00414	669	0.0026
658.9	0.24143	658.9	-0.26454	658.9	-0.06537	668.9	-0.04617	658.9	0.01095	658.9	0.00576	658.9	0.00415	668.9	0.0026
658.8	0.24021	658.8	-0.26284	658.8	-0.06796	668.8	-0.04514	658.8	0.01097	658.8	0.00578	658.8	0.00416	668.8	0.00261
658.7	0.22853	658.7	-0.26265	658.7	-0.06358	668.7	-0.04575	658.7	0.01098	658.7	0.00578	658.7	0.00417	668.7	0.00263
658.6	0.22447	658.6	-0.27109	658.6	-0.0618	668.6	-0.04613	658.6	0.011	658.6	0.00579	658.6	0.00418	668.6	0.00264
658.5	0.22193	658.5	-0.26018	658.5	-0.0633	668.5	-0.04797	658.5	0.01103	658.5	0.0058	658.5	0.00419	668.5	0.00265
658.4	0.22971	658.4	-0.25362	658.4	-0.06781	668.4	-0.04595	658.4	0.01105	658.4	0.00582	658.4	0.0042	668.4	0.00267
658.3	0.22412	658.3	-0.25314	658.3	-0.07131	668.3	-0.04964	658.3	0.01108	658.3	0.00583	658.3	0.0042	668.3	0.00267
658.2	0.22355	658.2	-0.25677	658.2	-0.07187	668.2	-0.0411	658.2	0.0111	658.2	0.00585	658.2	0.00421	668.2	0.00268
658.1	0.2251	658.1	-0.25943	658.1	-0.07464	668.1	-0.03714	658.1	0.01112	658.1	0.00585	658.1	0.00422	668.1	0.00269
658	0.21857	658	-0.25887	658	-0.07769	668	-0.03979	658	0.01113	658	0.00586	658	0.00422	668	0.0027
657.9	0.22608	657.9	-0.26125	657.9	-0.07617	667.9	-0.04589	657.9	0.01115	657.9	0.00588	657.9	0.00424	667.9	0.00271
657.8	0.22462	657.8	-0.26683	657.8	-0.08076	667.8	-0.04791	657.8	0.01118	657.8	0.00591	657.8	0.00425	667.8	0.00272
657.7	0.2321	657.7	-0.27081	657.7	-0.07801	667.7	-0.04439	657.7	0.0112	657.7	0.00592	657.7	0.00426	667.7	0.00273
657.6	0.23516	657.6	-0.27195	657.6	-0.07787	667.6	-0.04142	657.6	0.01122	657.6	0.00593	657.6	0.00428	667.6	0.00274
657.5	0.22248	657.5	-0.27001	657.5	-0.07909	667.5	-0.03424	657.5	0.01125	657.5	0.00595	657.5	0.00428	667.5	0.00275
657.4	0.22415	657.4	-0.26949	657.4	-0.0765	667.4	-0.04057	657.4	0.01128	657.4	0.00596	657.4	0.00429	667.4	0.00276
657.3	0.21678	657.3	-0.26492	657.3	-0.07802	667.3	-0.03188	657.3	0.0113	657.3	0.00597	657.3	0.00431	667.3	0.00277
657.2	0.23016	657.2	-0.26747	657.2	-0.08514	667.2	-0.03329	657.2	0.01133	657.2	0.00599	657.2	0.00432	667.2	0.00278
657.1	0.23376	657.1	-0.26681	657.1	-0.08236	667.1	-0.03065	657.1	0.01136	657.1	0.006	657.1	0.00433	667.1	0.00279
657	0.25189	657	-0.26352	657	-0.08126	667	-0.02997	657	0.01138	657	0.00601	657	0.00435	667	0.0028
656.9	0.25735	656.9	-0.25653	656.9	-0.07636	666.9	-0.02505	656.9	0.01139	656.9	0.00602	656.9	0.00436	666.9	0.00281
656.8	0.25497	656.8	-0.25643	656.8	-0.07554	666.8	-0.03125	656.8	0.01141	656.8	0.00603	656.8	0.00437	666.8	0.00282
656.7	0.23563	656.7	-0.25305	656.7	-0.06797	666.7	-0.02942	656.7	0.01142	656.7	0.00604	656.7	0.00438	666.7	0.00283
656.6	0.23033	656.6	-0.24834	656.6	-0.06908	666.6	-0.02974	656.6	0.01145	656.6	0.00606	656.6	0.00438	666.6	0.00284
656.5	0.23024	656.5	-0.25411	656.5	-0.07294	666.5	-0.03986	656.5	0.01148	656.5	0.00608	656.5	0.00439	666.5	0.00285
656.4	0.23184	656.4	-0.26028	656.4	-0.07032	666.4	-0.03735	656.4	0.01151	656.4	0.00609	656.4	0.00439	666.4	0.00287
656.3	0.21696	656.3	-0.26808	656.3	-0.07435	666.3	-0.04343	656.3	0.01153	656.3	0.00611	656.3	0.0044	666.3	0.00287
656.2	0.22801	656.2	-0.26652	656.2	-0.07775	666.2	-0.04949	656.2	0.01155	656.2	0.00612	656.2	0.00441	666.2	0.00288
656.1	0.21991	656.1	-0.27392	656.1	-0.07718	666.1	-0.05584	656.1	0.01157	656.1	0.00614	656.1	0.00442	666.1	0.00289
656	0.21843	656	-0.2759	656	-0.07751	666	-0.0477	656	0.01159	656	0.00615	656	0.00443	666	0.00291
655.9	0.23967	655.9	-0.26615	655.9	-0.07867	665.9	-0.04913	655.9	0.01161	655.9	0.00616	655.9	0.00444	665.9	0.00292
655.8	0.23989	655.8	-0.26497	655.8	-0.07822	665.8	-0.04208	655.8	0.01164	655.8	0.00618	655.8	0.00445	665.8	0.00293
655.7	0.2417	655.7	-0.26056	655.7	-0.07649	665.7	-0.05285	655.7	0.01166	655.7	0.00619	655.7	0.00447	665.7	0.00295
655.6	0.25107	655.6	-0.25947	655.6	-0.07412	665.6	-0.04777	655.6	0.01169	655.6	0.00619	655.6	0.00447	665.6	0.00296
655.5	0.24503	655.5	-0.25364	655.5	-0.07096	665.5	-0.05053	655.5	0.01172	655.5	0.0062	655.5	0.00448	665.5	0.00297
655.4	0.24643	655.4	-0.24842	655.4	-0.06888	665.4	-0.05098	655.4	0.01175	655.4	0.00621	655.4	0.00449	665.4	0.00298
655.3	0.24454	655.3	-0.25055	655.3	-0.07312	665.3	-0.04999	655.3	0.01177	655.3	0.00623	655.3	0.0045	665.3	0.00299
655.2	0.23984	655.2	-0.25463	655.2	-0.07301	665.2	-0.05391	655.2	0.0118	655.2	0.00624	655.2	0.0045	665.2	0.003
655.1	0.23695	655.1	-0.25493	655.1	-0.07607	665.1	-0.06013	655.1	0.01181	655.1	0.00625	655.1	0.00451	665.1	0.00301
655	0.23725	655	-0.26024	655	-0.07743	665	-0.05753	655	0.01184	655	0.00626	655	0.00452	665	0.00302
654.9	0.23886	654.9	-0.264	654.9	-0.07834	664.9	-0.05405	654.9	0.01187	654.9	0.00627	654.9	0.00452	664.9	0.00303
654.8	0.23403	654.8	-0.26328	654.8	-0.08005	664.8	-0.05617	654.8	0.0119	654.8	0.00629	654.8	0.00453	664.8	0.00304
654.7	0.23355	654.7	-0.25176	654.7	-0.07925	664.7	-0.054	654.7	0.01193	654.7	0.0063	654.7	0.00454	664.7	0.00306
654.6	0.22224	654.6	-0.25415	654.6	-0.08041	664.6	-0.0491	654.6	0.01195	654.6	0.00632	654.6	0.00454	664.6	0.00307
654.5	0.22684	654.5	-0.25839	654.5	-0.08071	664.5	-0.05019	654.5	0.01198	654.5	0.00633	654.5	0.00455	664.5	0.00308
654.4	0.21583	654.4	-0.26102	654.4	-0.08549	664.4	-0.04865	654.4	0.01199	654.4	0.00634	654.4	0.00456	664.4	0.00309
654.3	0.19906	654.3	-0.25684	654.3	-0.08753	664.3	-0.04572	654.3	0.01202	654.3	0.00635	654.3	0.00457	664.3	0.00309
654.2	0.20799	654.2	-0.25368	654.2	-0.08241	664.2	-0.05032	654.2	0.01205	654.2	0.00636	654.2	0.00458	664.2	0.00311
654.1	0.20533	654.1	-0.2498	654.1	-0.0803	664.1	-0.05776	654.1	0.01207	654.1	0.00637	654.1	0.0046	664.1	0.00312
654	0.20062	654	-0.24651	654	-0.07691	664	-0.0626	654	0.0121	654	0.00638	654	0.00461	664	0.00313
653.9	0.20417	653.9	-0.25005	653.9	-0.07922	663.9	-0.06943	653.9	0.01213	653.9	0.0064	653.9	0.00462	663.9	0.00314
653.8	0.21323	653.8	-0.24604	653.8	-0.08007	663.8	-0.06873	653.8	0.01216	653.8	0.0064	653.8	0.00463	663.8	0.00315
653.7	0.21041	653.7	-0.24412	653.7	-0.08388	663.7	-0.06467	653.7	0.01218	653.7	0.00641	653.7	0.00464	663.7	0.00316
653.6	0.21584	653.6	-0.24102	653.6	-0.08736	663.6	-0.06432	653.6	0.0122	653.6	0.00642	653.6	0.00465	663.6	0.00317
653.5	0.22039	653.5	-0.24287	653.5	-0.09218	663.5	-0.06341	653.5	0.01223	653.5	0.00644	653.5	0.00467	663.5	0.00319
653.4	0.21226	653.4	-0.23648	653.4	-0.09145	663.4	-0.05622	653.4	0.01226	653.4	0.00645	653.4	0.00468	663.4	0.0032
653.3	0.21297	653.3	-0.22917	653.3	-0.09401	663.3	-0.05258	653.3	0.01228	653.3	0.00646	653.3	0.00468	663.3	0.00321
653.2	0.21359	653.2	-0.22721	653.2	-0.09233	663.2	-0.05728	653.2	0.01231	653.2	0.00648	653.2	0.00469	663.2	0.00322
653.1	0.21754	653.1	-0.23221	653.1	-0.09491	663.1	-0.05272	653.1	0.01234	653.1	0.00649	653.1	0.0047	663.1	0.00323
653	0.2285	653	-0.23394	653	-0.09324	663	-0.05999	653	0.01236	653	0.0065	653	0.00471	663	0.00325
652.9	0.23243	652.9	-0.22942	652.9	-0.09195	662.9	-0.05282	652.9	0.01239	652.9	0.00652	652.9	0.00472	662.9	0.00326
652.8	0.23674	652.8	-0.22092	652.8	-0.094	662.8	-0.04736	652.8	0.01241	652.8	0.00654	652.8	0.00473	662.8	0.00327
652.7	0.239	652.7	-0.22436	652.7	-0.09109	662.7	-0.0543	652.7	0.01243	652.7	0.00654	652.7	0.00474	662.7	0.00328
652.6	0.2375	652.6	-0.22188	652.6	-0.08464	662.6	-0.05378	652.6	0.01246	652.6	0.00656	652.6	0.00475	662.6	0.00329
652.5	0.2301	652.5	-0.21945	652.5	-0.08941	662.5	-0.0613	652.5	0.01249	652.5	0.00657	652.5	0.00477	662.5	0.0033
652.4	0.23757	652.4	-0.22268	652.4	-0.0819	662.4	-0.06272	652.4	0.01252	652.4	0.00658	652.4	0.00478	662.4	0.00331
652.3	0.23378	652.3	-0.22227	652.3	-0.08705	662.3	-0.071	652.3	0.01255	652.3	0.0066	652.3	0.00479	662.3	0.00332
652.2	0.24211	652.2	-0.21427	652.2	-0.084	662.2	-0.08423	652.2	0.01257	652.2	0.00662	652.2	0.0048	662.2	0.00333
652.1	0.24149	652.1	-0.22101	652.1	-0.08159	662.1	-0.07832	652.1	0.0126	652.1	0.00663	652.1	0.00481	662.1	0.00334
652	0.23975	652	-0.22628	652	-0.07657	662	-0.07741	652	0.01262	652	0.00664	652	0.00482	662	0.00335
651.9	0.24093	651.9	-0.222	651.9	-0.073	661.9	-0.08437	651.9	0.01265	651.9	0.00666	651.9	0.00483	661.9	0.00336
651.8	0.23629	651.8	-0.22103	651.8	-0.0749	661.8	-0.0824	651.8	0.01267	651.8	0.00667	651.8	0.00484	661.8	0.00337
651.7	0.23695	651.7	-0.22316	651.7	-0.0697	661.7	-0.09145	651.7	0.0127	651.7	0.00668	651.7	0.00485	661.7	0.00338
651.6	0.24371	651.6	-0.2249	651.6	-0.06715	661.6	-0.10028	651.6	0.01273	651.6	0.0067	651.6	0.00486	661.6	0.0034
651.5	0.25517	651.5	-0.22123	651.5	-0.06876	661.5	-0.095	651.5	0.01275	651.5	0.00672	651.5	0.00487	661.5	0.00342
651.4	0.26201	651.4	-0.21801	651.4	-0.06928	661.4	-0.09389	651.4	0.01278	651.4	0.00672	651.4	0.00488	661.4	0.00342
651.3	0.25793	651.3	-0.21829	651.3	-0.0753	661.3	-0.09375	651.3	0.0128	651.3	0.00674	651.3	0.00489	661.3	0.00344
651.2	0.25703	651.2	-0.21743	651.2	-0.07014	661.2	-0.09114	651.2	0.01283	651.2	0.00675	651.2	0.00491	661.2	0.00345
651.1	0.25061	651.1	-0.21583	651.1	-0.0736	661.1	-0.09989	651.1	0.01285	651.1	0.00676	651.1	0.00492	661.1	0.00345
651	0.24695	651	-0.21579	651	-0.07558	661	-0.10621	651	0.01288	651	0.00677	651	0.00493	661	0.00347
650.9	0.24463	650.9	-0.22131	650.9	-0.0703	660.9	-0.1038	650.9	0.01291	650.9	0.00679	650.9	0.00494	660.9	0.00348
650.8	0.23565	650.8	-0.21517	650.8	-0.06393	660.8	-0.09732	650.8	0.01293	650.8	0.0068	650.8	0.00496	660.8	0.00349
650.7	0.24122	650.7	-0.21931	650.7	-0.06157	660.7	-0.10508	650.7	0.01295	650.7	0.00681	650.7	0.00496	660.7	0.0035
650.6	0.23802	650.6	-0.22459	650.6	-0.05763	660.6	-0.10112	650.6	0.01297	650.6	0.00683	650.6	0.00498	660.6	0.00352
650.5	0.21993	650.5	-0.22867	650.5	-0.06075	660.5	-0.09936	650.5	0.013	650.5	0.00684	650.5	0.00499	660.5	0.00352
650.4	0.19906	650.4	-0.23028	650.4	-0.05543	660.4	-0.10255	650.4	0.01303	650.4	0.00686	650.4	0.005	660.4	0.00354
650.3	0.18761	650.3	-0.2285	650.3	-0.05617	660.3	-0.10543	650.3	0.01306	650.3	0.00687	650.3	0.00501	660.3	0.00355
650.2	0.21914	650.2	-0.23486	650.2	-0.05863	660.2	-0.09067	650.2	0.01309	650.2	0.00689	650.2	0.00502	660.2	0.00357
650.1	0.2148	650.1	-0.22692	650.1	-0.06196	660.1	-0.0906	650.1	0.01313	650.1	0.0069	650.1	0.00504	660.1	0.00358
650	0.20648	650	-0.23066	650	-0.06296	660	-0.08661	650	0.01316	650	0.00692	650	0.00505	660	0.00359
649.9	0.19633	649.9	-0.22201	649.9	-0.06604	659.9	-0.08177	649.9	0.01318	649.9	0.00693	649.9	0.00506	659.9	0.0036
649.8	0.21677	649.8	-0.21434	649.8	-0.06646	659.8	-0.07415	649.8	0.0132	649.8	0.00694	649.8	0.00507	659.8	0.00361
649.7	0.2199	649.7	-0.21086	649.7	-0.0637	659.7	-0.07773	649.7	0.01323	649.7	0.00696	649.7	0.00508	659.7	0.00362
649.6	0.2217	649.6	-0.20072	649.6	-0.06732	659.6	-0.07762	649.6	0.01326	649.6	0.00697	649.6	0.00509	659.6	0.00363
649.5	0.20967	649.5	-0.20329	649.5	-0.06518	659.5	-0.07255	649.5	0.01329	649.5	0.00698	649.5	0.0051	659.5	0.00364
649.4	0.20545	649.4	-0.20794	649.4	-0.06464	659.4	-0.06831	649.4	0.01332	649.4	0.007	649.4	0.00511	659.4	0.00365
649.3	0.20859	649.3	-0.20188	649.3	-0.05925	659.3	-0.07181	649.3	0.01335	649.3	0.00702	649.3	0.00513	659.3	0.00366
649.2	0.20556	649.2	-0.20931	649.2	-0.06347	659.2	-0.07248	649.2	0.01337	649.2	0.00703	649.2	0.00514	659.2	0.00368
649.1	0.21636	649.1	-0.21297	649.1	-0.06229	659.1	-0.07595	649.1	0.01339	649.1	0.00705	649.1	0.00516	659.1	0.00369
649	0.22113	649	-0.21328	649	-0.06703	659	-0.06599	649	0.01342	649	0.00707	649	0.00518	659	0.0037
648.9	0.21433	648.9	-0.21257	648.9	-0.05976	658.9	-0.0722	648.9	0.01344	648.9	0.00708	648.9	0.00519	658.9	0.00371
648.8	0.21693	648.8	-0.21672	648.8	-0.05903	658.8	-0.06543	648.8	0.01348	648.8	0.0071	648.8	0.0052	658.8	0.00372
648.7	0.21956	648.7	-0.21658	648.7	-0.05617	658.7	-0.05867	648.7	0.0135	648.7	0.00711	648.7	0.00521	658.7	0.00374
648.6	0.2161	648.6	-0.20973	648.6	-0.05353	658.6	-0.04925	648.6	0.01353	648.6	0.00713	648.6	0.00523	658.6	0.00375
648.5	0.22405	648.5	-0.20017	648.5	-0.05288	658.5	-0.05192	648.5	0.01355	648.5	0.00714	648.5	0.00523	658.5	0.00376
648.4	0.22389	648.4	-0.19718	648.4	-0.05101	658.4	-0.05199	648.4	0.01358	648.4	0.00716	648.4	0.00525	658.4	0.00378
648.3	0.23527	648.3	-0.19878	648.3	-0.05101	658.3	-0.04444	648.3	0.0136	648.3	0.00717	648.3	0.00526	658.3	0.00378
648.2	0.25148	648.2	-0.20117	648.2	-0.05161	658.2	-0.05092	648.2	0.01362	648.2	0.00719	648.2	0.00527	658.2	0.0038
648.1	0.25742	648.1	-0.20353	648.1	-0.05254	658.1	-0.05615	648.1	0.01365	648.1	0.0072	648.1	0.00528	658.1	0.00382
648	0.25954	648	-0.20307	648	-0.05316	658	-0.04629	648	0.01368	648	0.00722	648	0.0053	658	0.00382
647.9	0.25625	647.9	-0.20582	647.9	-0.04591	657.9	-0.05198	647.9	0.01371	647.9	0.00724	647.9	0.00531	657.9	0.00384
647.8	0.25515	647.8	-0.1967	647.8	-0.04933	657.8	-0.04048	647.8	0.01374	647.8	0.00726	647.8	0.00533	657.8	0.00385
647.7	0.24886	647.7	-0.20467	647.7	-0.05298	657.7	-0.03462	647.7	0.01376	647.7	0.00727	647.7	0.00534	657.7	0.00387
647.6	0.25681	647.6	-0.21569	647.6	-0.05499	657.6	-0.03489	647.6	0.01379	647.6	0.00728	647.6	0.00535	657.6	0.00388
647.5	0.26238	647.5	-0.21918	647.5	-0.05289	657.5	-0.03609	647.5	0.01382	647.5	0.00729	647.5	0.00536	657.5	0.00389
647.4	0.2644	647.4	-0.22617	647.4	-0.05365	657.4	-0.02819	647.4	0.01384	647.4	0.00731	647.4	0.00538	657.4	0.0039
647.3	0.25241	647.3	-0.2272	647.3	-0.05529	657.3	-0.01937	647.3	0.01387	647.3	0.00732	647.3	0.0054	657.3	0.00392
647.2	0.26011	647.2	-0.22703	647.2	-0.05424	657.2	-0.0371	647.2	0.0139	647.2	0.00733	647.2	0.00541	657.2	0.00393
647.1	0.26431	647.1	-0.22077	647.1	-0.05029	657.1	-0.04188	647.1	0.01393	647.1	0.00735	647.1	0.00542	657.1	0.00395
647	0.26334	647	-0.22192	647	-0.05389	657	-0.04803	647	0.01396	647	0.00736	647	0.00543	657	0.00396
646.9	0.2676	646.9	-0.21888	646.9	-0.04884	656.9	-0.05138	646.9	0.01399	646.9	0.00737	646.9	0.00544	656.9	0.00397
646.8	0.27929	646.8	-0.21319	646.8	-0.05286	656.8	-0.05457	646.8	0.01402	646.8	0.00739	646.8	0.00545	656.8	0.00399
646.7	0.29012	646.7	-0.21014	646.7	-0.04966	656.7	-0.05155	646.7	0.01404	646.7	0.0074	646.7	0.00546	656.7	0.00401
646.6	0.2934	646.6	-0.2123	646.6	-0.04509	656.6	-0.04366	646.6	0.01406	646.6	0.00741	646.6	0.00547	656.6	0.00402
646.5	0.30252	646.5	-0.2172	646.5	-0.04366	656.5	-0.0308	646.5	0.01409	646.5	0.00742	646.5	0.00548	656.5	0.00405
646.4	0.29184	646.4	-0.21652	646.4	-0.04523	656.4	-0.02597	646.4	0.01412	646.4	0.00744	646.4	0.00549	656.4	0.00406
646.3	0.28154	646.3	-0.21152	646.3	-0.04274	656.3	-0.0235	646.3	0.01415	646.3	0.00745	646.3	0.0055	656.3	0.00408
646.2	0.27685	646.2	-0.21474	646.2	-0.04353	656.2	-0.0258	646.2	0.01418	646.2	0.00747	646.2	0.00552	656.2	0.0041
646.1	0.28904	646.1	-0.21289	646.1	-0.04087	656.1	-0.02659	646.1	0.0142	646.1	0.00749	646.1	0.00553	656.1	0.00412
646	0.2875	646	-0.21195	646	-0.04741	656	-0.01993	646	0.01423	646	0.0075	646	0.00554	656	0.00414
645.9	0.28511	645.9	-0.22016	645.9	-0.04007	655.9	-0.02482	645.9	0.01425	645.9	0.00751	645.9	0.00555	655.9	0.00416
645.8	0.28251	645.8	-0.22026	645.8	-0.04099	655.8	-0.00975	645.8	0.01428	645.8	0.00753	645.8	0.00557	655.8	0.00417
645.7	0.29086	645.7	-0.22026	645.7	-0.04301	655.7	-0.01486	645.7	0.01431	645.7	0.00754	645.7	0.00559	655.7	0.00419
645.6	0.28773	645.6	-0.22607	645.6	-0.04281	655.6	-0.00669	645.6	0.01435	645.6	0.00756	645.6	0.0056	655.6	0.00421
645.5	0.28593	645.5	-0.2322	645.5	-0.04485	655.5	-0.009	645.5	0.01438	645.5	0.00757	645.5	0.00561	655.5	0.00422
645.4	0.28086	645.4	-0.23536	645.4	-0.04363	655.4	-0.01508	645.4	0.0144	645.4	0.00758	645.4	0.00563	655.4	0.00424
645.3	0.28813	645.3	-0.23772	645.3	-0.04809	655.3	-0.00456	645.3	0.01443	645.3	0.0076	645.3	0.00564	655.3	0.00426
645.2	0.30039	645.2	-0.23914	645.2	-0.04405	655.2	-0.00238	645.2	0.01445	645.2	0.00762	645.2	0.00566	655.2	0.00428
645.1	0.28688	645.1	-0.24294	645.1	-0.04645	655.1	0.00308	645.1	0.01448	645.1	0.00764	645.1	0.00567	655.1	0.0043
645	0.28207	645	-0.24541	645	-0.04325	655	0.0038	645	0.01451	645	0.00766	645	0.00568	655	0.00432
644.9	0.28601	644.9	-0.24726	644.9	-0.04137	654.9	0.00179	644.9	0.01453	644.9	0.00768	644.9	0.00569	654.9	0.00433
644.8	0.28508	644.8	-0.25087	644.8	-0.03844	654.8	0.00935	644.8	0.01456	644.8	0.0077	644.8	0.0057	654.8	0.00435
644.7	0.29276	644.7	-0.25851	644.7	-0.0316	654.7	0.01026	644.7	0.01459	644.7	0.00771	644.7	0.00572	654.7	0.00437
644.6	0.30547	644.6	-0.26252	644.6	-0.04235	654.6	0.01544	644.6	0.01462	644.6	0.00773	644.6	0.00573	654.6	0.00438
644.5	0.31216	644.5	-0.26323	644.5	-0.04838	654.5	0.02235	644.5	0.01465	644.5	0.00776	644.5	0.00574	654.5	0.00441
644.4	0.31968	644.4	-0.26254	644.4	-0.04483	654.4	0.01127	644.4	0.01468	644.4	0.00778	644.4	0.00576	654.4	0.00442
644.3	0.33111	644.3	-0.25599	644.3	-0.04328	654.3	0.00656	644.3	0.01471	644.3	0.00779	644.3	0.00578	654.3	0.00444
644.2	0.33112	644.2	-0.25775	644.2	-0.05249	654.2	0.000954588	644.2	0.01473	644.2	0.00781	644.2	0.00579	654.2	0.00446
644.1	0.33148	644.1	-0.25879	644.1	-0.05227	654.1	0.00552	644.1	0.01476	644.1	0.00783	644.1	0.00581	654.1	0.00447
644	0.33096	644	-0.24835	644	-0.06139	654	-0.00788	644	0.01478	644	0.00785	644	0.00583	654	0.00449
643.9	0.32852	643.9	-0.25452	643.9	-0.05686	653.9	-0.00588	643.9	0.01481	643.9	0.00785	643.9	0.00584	653.9	0.0045
643.8	0.34535	643.8	-0.25113	643.8	-0.06316	653.8	-0.01295	643.8	0.01484	643.8	0.00787	643.8	0.00586	653.8	0.00452
643.7	0.35707	643.7	-0.25725	643.7	-0.06513	653.7	-0.01716	643.7	0.01488	643.7	0.00788	643.7	0.00587	653.7	0.00453
643.6	0.3643	643.6	-0.25522	643.6	-0.06759	653.6	-0.01441	643.6	0.01491	643.6	0.0079	643.6	0.00588	653.6	0.00455
643.5	0.35252	643.5	-0.26241	643.5	-0.06652	653.5	-0.01073	643.5	0.01493	643.5	0.00791	643.5	0.00589	653.5	0.00457
643.4	0.35847	643.4	-0.26817	643.4	-0.06611	653.4	-0.01736	643.4	0.01495	643.4	0.00793	643.4	0.00591	653.4	0.0046
643.3	0.35969	643.3	-0.26237	643.3	-0.06383	653.3	-0.01007	643.3	0.01497	643.3	0.00795	643.3	0.00592	653.3	0.00461
643.2	0.3649	643.2	-0.26772	643.2	-0.05821	653.2	-0.00192	643.2	0.015	643.2	0.00797	643.2	0.00594	653.2	0.00463
643.1	0.36372	643.1	-0.27201	643.1	-0.04642	653.1	-0.01233	643.1	0.01503	643.1	0.00798	643.1	0.00595	653.1	0.00465
643	0.36651	643	-0.28008	643	-0.0481	653	-0.01203	643	0.01506	643	0.008	643	0.00597	653	0.00466
642.9	0.36993	642.9	-0.28649	642.9	-0.03933	652.9	-0.01751	642.9	0.01508	642.9	0.00802	642.9	0.00598	652.9	0.00468
642.8	0.35861	642.8	-0.29199	642.8	-0.04054	652.8	-0.01298	642.8	0.0151	642.8	0.00803	642.8	0.006	652.8	0.0047
642.7	0.36562	642.7	-0.29253	642.7	-0.04129	652.7	-0.01197	642.7	0.01513	642.7	0.00805	642.7	0.00601	652.7	0.00472
642.6	0.37714	642.6	-0.29356	642.6	-0.04335	652.6	-0.01257	642.6	0.01516	642.6	0.00807	642.6	0.00603	652.6	0.00474
642.5	0.36579	642.5	-0.28904	642.5	-0.04716	652.5	-0.00768	642.5	0.01519	642.5	0.00809	642.5	0.00604	652.5	0.00476
642.4	0.36785	642.4	-0.28892	642.4	-0.03902	652.4	-0.00913	642.4	0.01523	642.4	0.00811	642.4	0.00606	652.4	0.00477
642.3	0.36483	642.3	-0.29957	642.3	-0.04502	652.3	-0.00568	642.3	0.01526	642.3	0.00813	642.3	0.00608	652.3	0.00479
642.2	0.3795	642.2	-0.29813	642.2	-0.04967	652.2	-0.01143	642.2	0.01527	642.2	0.00814	642.2	0.00609	652.2	0.00481
642.1	0.38277	642.1	-0.29944	642.1	-0.0489	652.1	-0.01987	642.1	0.0153	642.1	0.00816	642.1	0.00611	652.1	0.00482
642	0.38172	642	-0.29919	642	-0.05025	652	-0.02318	642	0.01533	642	0.00818	642	0.00613	652	0.00484
641.9	0.37907	641.9	-0.3095	641.9	-0.05368	651.9	-0.03078	641.9	0.01537	641.9	0.00819	641.9	0.00615	651.9	0.00485
641.8	0.37266	641.8	-0.31271	641.8	-0.05556	651.8	-0.02928	641.8	0.0154	641.8	0.00821	641.8	0.00616	651.8	0.00487
641.7	0.36871	641.7	-0.30996	641.7	-0.04947	651.7	-0.01625	641.7	0.01543	641.7	0.00822	641.7	0.00618	651.7	0.00489
641.6	0.35873	641.6	-0.30791	641.6	-0.05655	651.6	-0.03068	641.6	0.01545	641.6	0.00824	641.6	0.0062	651.6	0.0049
641.5	0.35608	641.5	-0.3059	641.5	-0.06112	651.5	-0.04158	641.5	0.01548	641.5	0.00826	641.5	0.00621	651.5	0.00492
641.4	0.36834	641.4	-0.30114	641.4	-0.06345	651.4	-0.04598	641.4	0.01551	641.4	0.00827	641.4	0.00622	651.4	0.00494
641.3	0.37937	641.3	-0.29688	641.3	-0.06176	651.3	-0.04198	641.3	0.01553	641.3	0.00829	641.3	0.00624	651.3	0.00496
641.2	0.38405	641.2	-0.29948	641.2	-0.06821	651.2	-0.03182	641.2	0.01557	641.2	0.00831	641.2	0.00625	651.2	0.00498
641.1	0.39786	641.1	-0.29614	641.1	-0.06224	651.1	-0.02404	641.1	0.01559	641.1	0.00833	641.1	0.00626	651.1	0.005
641	0.39841	641	-0.30246	641	-0.06594	651	-0.02626	641	0.01562	641	0.00835	641	0.00628	651	0.00501
640.9	0.40384	640.9	-0.29862	640.9	-0.07727	650.9	-0.02691	640.9	0.01564	640.9	0.00837	640.9	0.0063	650.9	0.00503
640.8	0.42243	640.8	-0.30301	640.8	-0.08471	650.8	-0.02904	640.8	0.01569	640.8	0.00839	640.8	0.00632	650.8	0.00505
640.7	0.42248	640.7	-0.29532	640.7	-0.08699	650.7	-0.02035	640.7	0.01572	640.7	0.00842	640.7	0.00634	650.7	0.00507
640.6	0.39992	640.6	-0.29381	640.6	-0.08636	650.6	-0.01824	640.6	0.01575	640.6	0.00844	640.6	0.00636	650.6	0.00508
640.5	0.41055	640.5	-0.29407	640.5	-0.08503	650.5	-0.0123	640.5	0.01577	640.5	0.00845	640.5	0.00638	650.5	0.0051
640.4	0.39691	640.4	-0.29362	640.4	-0.07678	650.4	-0.01529	640.4	0.01579	640.4	0.00847	640.4	0.00639	650.4	0.00511
640.3	0.39415	640.3	-0.3021	640.3	-0.07992	650.3	-0.00175	640.3	0.01582	640.3	0.00849	640.3	0.00642	650.3	0.00513
640.2	0.38179	640.2	-0.31126	640.2	-0.07932	650.2	-0.01062	640.2	0.01585	640.2	0.00851	640.2	0.00643	650.2	0.00514
640.1	0.37762	640.1	-0.31717	640.1	-0.07889	650.1	-0.02209	640.1	0.01589	640.1	0.00853	640.1	0.00645	650.1	0.00516
640	0.37399	640	-0.31769	640	-0.07911	650	-0.03155	640	0.01593	640	0.00855	640	0.00647	650	0.00517
639.9	0.37212	639.9	-0.31584	639.9	-0.08419	649.9	-0.03016	639.9	0.01596	639.9	0.00857	639.9	0.00649	649.9	0.00518
639.8	0.36558	639.8	-0.31838	639.8	-0.07932	649.8	-0.02205	639.8	0.01599	639.8	0.00859	639.8	0.00651	649.8	0.00519
639.7	0.36321	639.7	-0.32109	639.7	-0.08184	649.7	-0.01548	639.7	0.01601	639.7	0.00861	639.7	0.00653	649.7	0.00521
639.6	0.37892	639.6	-0.32688	639.6	-0.08116	649.6	-0.01394	639.6	0.01605	639.6	0.00863	639.6	0.00654	649.6	0.00522
639.5	0.37675	639.5	-0.32122	639.5	-0.07883	649.5	-0.01797	639.5	0.01608	639.5	0.00866	639.5	0.00656	649.5	0.00523
639.4	0.37847	639.4	-0.32285	639.4	-0.08048	649.4	-0.01015	639.4	0.01612	639.4	0.00868	639.4	0.00658	649.4	0.00525
639.3	0.38474	639.3	-0.31961	639.3	-0.0806	649.3	-0.0018	639.3	0.01615	639.3	0.0087	639.3	0.00659	649.3	0.00526
639.2	0.38701	639.2	-0.31326	639.2	-0.07776	649.2	-0.000109872	639.2	0.01618	639.2	0.00872	639.2	0.00661	649.2	0.00527
639.1	0.38966	639.1	-0.31165	639.1	-0.07942	649.1	0.00208	639.1	0.0162	639.1	0.00874	639.1	0.00663	649.1	0.00529
639	0.3824	639	-0.30298	639	-0.08231	649	0.0066	639	0.01623	639	0.00876	639	0.00665	649	0.00531
638.9	0.4009	638.9	-0.29217	638.9	-0.08095	648.9	0.01661	638.9	0.01627	638.9	0.00878	638.9	0.00666	648.9	0.00532
638.8	0.41454	638.8	-0.28608	638.8	-0.07823	648.8	0.01892	638.8	0.01631	638.8	0.0088	638.8	0.00668	648.8	0.00534
638.7	0.41828	638.7	-0.28817	638.7	-0.07488	648.7	0.01315	638.7	0.01635	638.7	0.00881	638.7	0.0067	648.7	0.00535
638.6	0.42196	638.6	-0.29902	638.6	-0.07565	648.6	0.00711	638.6	0.01638	638.6	0.00882	638.6	0.00672	648.6	0.00536
638.5	0.41883	638.5	-0.29797	638.5	-0.07614	648.5	0.01483	638.5	0.0164	638.5	0.00884	638.5	0.00673	648.5	0.00538
638.4	0.41183	638.4	-0.29242	638.4	-0.08014	648.4	0.01233	638.4	0.01643	638.4	0.00886	638.4	0.00675	648.4	0.0054
638.3	0.40859	638.3	-0.29397	638.3	-0.08852	648.3	0.0028	638.3	0.01647	638.3	0.00888	638.3	0.00677	648.3	0.00542
638.2	0.40511	638.2	-0.28234	638.2	-0.0877	648.2	0.00467	638.2	0.01651	638.2	0.0089	638.2	0.00678	648.2	0.00543
638.1	0.41155	638.1	-0.28368	638.1	-0.09047	648.1	0.00429	638.1	0.01656	638.1	0.00892	638.1	0.00679	648.1	0.00544
638	0.40187	638	-0.27935	638	-0.09351	648	0.000908439	638	0.01659	638	0.00893	638	0.00681	648	0.00546
637.9	0.4016	637.9	-0.27416	637.9	-0.08878	647.9	-0.000173771	637.9	0.01661	637.9	0.00895	637.9	0.00682	647.9	0.00547
637.8	0.4039	637.8	-0.27835	637.8	-0.09545	647.8	0.01761	637.8	0.01665	637.8	0.00897	637.8	0.00684	647.8	0.00549
637.7	0.40558	637.7	-0.2884	637.7	-0.09475	647.7	0.02362	637.7	0.01669	637.7	0.00899	637.7	0.00686	647.7	0.0055
637.6	0.40354	637.6	-0.28384	637.6	-0.09636	647.6	0.02905	637.6	0.01672	637.6	0.00901	637.6	0.00688	647.6	0.00552
637.5	0.39776	637.5	-0.28695	637.5	-0.09928	647.5	0.02864	637.5	0.01677	637.5	0.00902	637.5	0.00689	647.5	0.00554
637.4	0.40175	637.4	-0.28056	637.4	-0.09975	647.4	0.04089	637.4	0.0168	637.4	0.00904	637.4	0.00691	647.4	0.00556
637.3	0.40701	637.3	-0.26943	637.3	-0.10112	647.3	0.03486	637.3	0.01682	637.3	0.00906	637.3	0.00693	647.3	0.00557
637.2	0.4024	637.2	-0.26342	637.2	-0.09821	647.2	0.04397	637.2	0.01685	637.2	0.00908	637.2	0.00695	647.2	0.00559
637.1	0.37831	637.1	-0.26996	637.1	-0.10474	647.1	0.0381	637.1	0.01689	637.1	0.00909	637.1	0.00697	647.1	0.0056
637	0.37986	637	-0.26346	637	-0.10345	647	0.02232	637	0.01693	637	0.00911	637	0.00699	647	0.00562
636.9	0.38416	636.9	-0.25977	636.9	-0.09954	646.9	0.02814	636.9	0.01698	636.9	0.00914	636.9	0.00701	646.9	0.00564
636.8	0.39581	636.8	-0.2699	636.8	-0.09414	646.8	0.03302	636.8	0.01702	636.8	0.00915	636.8	0.00702	646.8	0.00565
636.7	0.39612	636.7	-0.27539	636.7	-0.09568	646.7	0.04016	636.7	0.01705	636.7	0.00917	636.7	0.00704	646.7	0.00567
636.6	0.40214	636.6	-0.26685	636.6	-0.10184	646.6	0.03498	636.6	0.01709	636.6	0.00918	636.6	0.00706	646.6	0.00568
636.5	0.40019	636.5	-0.2623	636.5	-0.09762	646.5	0.04392	636.5	0.01712	636.5	0.0092	636.5	0.00707	646.5	0.0057
636.4	0.40796	636.4	-0.26388	636.4	-0.10754	646.4	0.03841	636.4	0.01716	636.4	0.00923	636.4	0.00708	646.4	0.00572
636.3	0.42781	636.3	-0.26058	636.3	-0.10815	646.3	0.02971	636.3	0.0172	636.3	0.00925	636.3	0.0071	646.3	0.00573
636.2	0.42672	636.2	-0.25948	636.2	-0.10458	646.2	0.01996	636.2	0.01724	636.2	0.00927	636.2	0.00712	646.2	0.00575
636.1	0.42265	636.1	-0.25837	636.1	-0.1059	646.1	0.01567	636.1	0.01728	636.1	0.00928	636.1	0.00713	646.1	0.00577
636	0.42665	636	-0.26212	636	-0.1111	646	0.01346	636	0.01732	636	0.00931	636	0.00716	646	0.00578
635.9	0.4264	635.9	-0.25855	635.9	-0.11742	645.9	0.01353	635.9	0.01735	635.9	0.00933	635.9	0.00718	645.9	0.0058
635.8	0.43283	635.8	-0.26368	635.8	-0.12128	645.8	0.00669	635.8	0.01738	635.8	0.00935	635.8	0.00719	645.8	0.00582
635.7	0.41914	635.7	-0.25936	635.7	-0.12569	645.7	0.000205899	635.7	0.0174	635.7	0.00937	635.7	0.00721	645.7	0.00583
635.6	0.43082	635.6	-0.25709	635.6	-0.12913	645.6	-0.00114	635.6	0.01742	635.6	0.00939	635.6	0.00723	645.6	0.00585
635.5	0.42257	635.5	-0.25994	635.5	-0.13019	645.5	0.00182	635.5	0.01745	635.5	0.00941	635.5	0.00724	645.5	0.00586
635.4	0.42125	635.4	-0.26099	635.4	-0.12846	645.4	0.00574	635.4	0.01748	635.4	0.00942	635.4	0.00726	645.4	0.00589
635.3	0.42078	635.3	-0.25915	635.3	-0.12668	645.3	0.01249	635.3	0.01751	635.3	0.00945	635.3	0.00728	645.3	0.00591
635.2	0.41819	635.2	-0.26676	635.2	-0.12794	645.2	0.01171	635.2	0.01755	635.2	0.00948	635.2	0.0073	645.2	0.00592
635.1	0.41961	635.1	-0.26671	635.1	-0.12272	645.1	0.01015	635.1	0.01759	635.1	0.00949	635.1	0.00732	645.1	0.00594
635	0.42318	635	-0.26233	635	-0.1169	645	0.01815	635	0.01762	635	0.00952	635	0.00733	645	0.00595
634.9	0.42322	634.9	-0.25125	634.9	-0.10887	644.9	0.02766	634.9	0.01765	634.9	0.00954	634.9	0.00735	644.9	0.00597
634.8	0.42486	634.8	-0.25512	634.8	-0.11375	644.8	0.03792	634.8	0.01768	634.8	0.00956	634.8	0.00736	644.8	0.00598
634.7	0.423	634.7	-0.25697	634.7	-0.09893	644.7	0.03796	634.7	0.01771	634.7	0.00958	634.7	0.00738	644.7	0.00601
634.6	0.41604	634.6	-0.26223	634.6	-0.10663	644.6	0.03982	634.6	0.01774	634.6	0.00961	634.6	0.0074	644.6	0.00603
634.5	0.42557	634.5	-0.251	634.5	-0.09551	644.5	0.03294	634.5	0.01778	634.5	0.00963	634.5	0.00742	644.5	0.00604
634.4	0.42647	634.4	-0.25584	634.4	-0.0887	644.4	0.02811	634.4	0.01781	634.4	0.00965	634.4	0.00743	644.4	0.00606
634.3	0.4223	634.3	-0.25939	634.3	-0.08307	644.3	0.02854	634.3	0.01785	634.3	0.00967	634.3	0.00744	644.3	0.00608
634.2	0.44151	634.2	-0.2603	634.2	-0.07866	644.2	0.03357	634.2	0.01789	634.2	0.0097	634.2	0.00747	644.2	0.00609
634.1	0.45143	634.1	-0.26607	634.1	-0.07961	644.1	0.03221	634.1	0.01793	634.1	0.00972	634.1	0.0075	644.1	0.00611
634	0.44771	634	-0.26843	634	-0.07821	644	0.03007	634	0.01797	634	0.00974	634	0.00752	644	0.00613
633.9	0.47404	633.9	-0.26621	633.9	-0.07988	643.9	0.03029	633.9	0.01801	633.9	0.00976	633.9	0.00753	643.9	0.00615
633.8	0.4862	633.8	-0.26497	633.8	-0.08527	643.8	0.03434	633.8	0.01805	633.8	0.00978	633.8	0.00755	643.8	0.00617
633.7	0.49674	633.7	-0.26666	633.7	-0.07628	643.7	0.04009	633.7	0.01808	633.7	0.00979	633.7	0.00756	643.7	0.00619
633.6	0.49641	633.6	-0.26732	633.6	-0.07648	643.6	0.03515	633.6	0.01812	633.6	0.00981	633.6	0.00758	643.6	0.00621
633.5	0.50585	633.5	-0.26176	633.5	-0.07645	643.5	0.0364	633.5	0.01815	633.5	0.00983	633.5	0.0076	643.5	0.00623
633.4	0.49501	633.4	-0.26476	633.4	-0.0729	643.4	0.04028	633.4	0.01819	633.4	0.00985	633.4	0.00761	643.4	0.00625
633.3	0.51261	633.3	-0.2642	633.3	-0.07921	643.3	0.03509	633.3	0.01822	633.3	0.00987	633.3	0.00763	643.3	0.00627
633.2	0.53417	633.2	-0.26408	633.2	-0.07435	643.2	0.02845	633.2	0.01827	633.2	0.0099	633.2	0.00765	643.2	0.00629
633.1	0.5265	633.1	-0.26348	633.1	-0.07704	643.1	0.0152	633.1	0.01832	633.1	0.00992	633.1	0.00767	643.1	0.00631
633	0.52408	633	-0.26656	633	-0.07135	643	0.01318	633	0.01835	633	0.00994	633	0.0077	643	0.00633
632.9	0.52571	632.9	-0.26587	632.9	-0.06865	642.9	0.0166	632.9	0.01839	632.9	0.00997	632.9	0.00772	642.9	0.00635
632.8	0.53602	632.8	-0.27052	632.8	-0.07526	642.8	0.00749	632.8	0.01842	632.8	0.00999	632.8	0.00774	642.8	0.00637
632.7	0.52005	632.7	-0.27268	632.7	-0.06956	642.7	-0.00106	632.7	0.01845	632.7	0.01001	632.7	0.00776	642.7	0.00639
632.6	0.52978	632.6	-0.27712	632.6	-0.07294	642.6	-0.01196	632.6	0.01849	632.6	0.01003	632.6	0.00777	642.6	0.00641
632.5	0.54365	632.5	-0.27448	632.5	-0.07252	642.5	-0.011	632.5	0.01853	632.5	0.01005	632.5	0.00779	642.5	0.00643
632.4	0.52804	632.4	-0.28351	632.4	-0.08019	642.4	-0.00989	632.4	0.01857	632.4	0.01007	632.4	0.00782	642.4	0.00645
632.3	0.51926	632.3	-0.28959	632.3	-0.08372	642.3	-0.01804	632.3	0.0186	632.3	0.01009	632.3	0.00784	642.3	0.00647
632.2	0.52604	632.2	-0.28413	632.2	-0.08324	642.2	-0.01372	632.2	0.01864	632.2	0.01011	632.2	0.00785	642.2	0.00649
632.1	0.52528	632.1	-0.26832	632.1	-0.08232	642.1	-0.00634	632.1	0.01869	632.1	0.01014	632.1	0.00787	642.1	0.00651
632	0.54014	632	-0.27136	632	-0.0907	642	-0.01412	632	0.01873	632	0.01015	632	0.00789	642	0.00653
631.9	0.53998	631.9	-0.26818	631.9	-0.0854	641.9	-0.03112	631.9	0.01876	631.9	0.01017	631.9	0.00791	641.9	0.00655
631.8	0.52708	631.8	-0.26055	631.8	-0.08034	641.8	-0.025	631.8	0.01881	631.8	0.01019	631.8	0.00793	641.8	0.00657
631.7	0.52532	631.7	-0.26716	631.7	-0.07916	641.7	-0.02208	631.7	0.01884	631.7	0.01021	631.7	0.00796	641.7	0.0066
631.6	0.52367	631.6	-0.26485	631.6	-0.07582	641.6	-0.02592	631.6	0.01887	631.6	0.01023	631.6	0.00798	641.6	0.00661
631.5	0.5255	631.5	-0.26587	631.5	-0.07541	641.5	-0.03131	631.5	0.01891	631.5	0.01025	631.5	0.008	641.5	0.00663
631.4	0.53511	631.4	-0.26715	631.4	-0.07764	641.4	-0.02465	631.4	0.01895	631.4	0.01028	631.4	0.00802	641.4	0.00665
631.3	0.54638	631.3	-0.26955	631.3	-0.07928	641.3	-0.02283	631.3	0.01898	631.3	0.0103	631.3	0.00804	641.3	0.00667
631.2	0.53953	631.2	-0.25974	631.2	-0.07693	641.2	-0.02753	631.2	0.01902	631.2	0.01032	631.2	0.00806	641.2	0.00669
631.1	0.53392	631.1	-0.26754	631.1	-0.07353	641.1	-0.03078	631.1	0.01906	631.1	0.01035	631.1	0.00808	641.1	0.00671
631	0.53441	631	-0.27604	631	-0.07463	641	-0.03078	631	0.01909	631	0.01038	631	0.00811	641	0.00674
630.9	0.53972	630.9	-0.29042	630.9	-0.07441	640.9	-0.03686	630.9	0.01913	630.9	0.0104	630.9	0.00813	640.9	0.00675
630.8	0.53436	630.8	-0.29496	630.8	-0.07329	640.8	-0.036	630.8	0.01916	630.8	0.01042	630.8	0.00815	640.8	0.00678
630.7	0.53565	630.7	-0.29687	630.7	-0.07299	640.7	-0.02176	630.7	0.01921	630.7	0.01044	630.7	0.00818	640.7	0.00679
630.6	0.54498	630.6	-0.30752	630.6	-0.07163	640.6	-0.02558	630.6	0.01925	630.6	0.01047	630.6	0.0082	640.6	0.00682
630.5	0.55084	630.5	-0.31212	630.5	-0.07149	640.5	-0.02149	630.5	0.01929	630.5	0.0105	630.5	0.00822	640.5	0.00684
630.4	0.56177	630.4	-0.3195	630.4	-0.07455	640.4	-0.02424	630.4	0.01933	630.4	0.01051	630.4	0.00824	640.4	0.00686
630.3	0.55153	630.3	-0.30685	630.3	-0.07435	640.3	-0.03926	630.3	0.01936	630.3	0.01054	630.3	0.00827	640.3	0.00688
630.2	0.55485	630.2	-0.30433	630.2	-0.07608	640.2	-0.04383	630.2	0.0194	630.2	0.01056	630.2	0.00828	640.2	0.0069
630.1	0.53982	630.1	-0.30802	630.1	-0.08354	640.1	-0.05278	630.1	0.01944	630.1	0.01058	630.1	0.00831	640.1	0.00692
630	0.54747	630	-0.315	630	-0.08024	640	-0.05993	630	0.01948	630	0.0106	630	0.00833	640	0.00694
629.9	0.5597	629.9	-0.31077	629.9	-0.07964	639.9	-0.06634	629.9	0.01952	629.9	0.01062	629.9	0.00835	639.9	0.00697
629.8	0.54035	629.8	-0.3156	629.8	-0.08043	639.8	-0.07107	629.8	0.01956	629.8	0.01066	629.8	0.00837	639.8	0.00699
629.7	0.54317	629.7	-0.30976	629.7	-0.08175	639.7	-0.05069	629.7	0.0196	629.7	0.01068	629.7	0.00839	639.7	0.00701
629.6	0.55897	629.6	-0.31287	629.6	-0.08513	639.6	-0.03996	629.6	0.01963	629.6	0.0107	629.6	0.00842	639.6	0.00704
629.5	0.56353	629.5	-0.30531	629.5	-0.08657	639.5	-0.03169	629.5	0.01967	629.5	0.01073	629.5	0.00844	639.5	0.00705
629.4	0.55622	629.4	-0.30204	629.4	-0.08523	639.4	-0.03768	629.4	0.01972	629.4	0.01074	629.4	0.00847	639.4	0.00708
629.3	0.5607	629.3	-0.29061	629.3	-0.08923	639.3	-0.02742	629.3	0.01976	629.3	0.01077	629.3	0.00849	639.3	0.0071
629.2	0.56362	629.2	-0.2916	629.2	-0.08139	639.2	-0.02329	629.2	0.01982	629.2	0.01078	629.2	0.00851	639.2	0.00712
629.1	0.56916	629.1	-0.29095	629.1	-0.07841	639.1	-0.02109	629.1	0.01987	629.1	0.01081	629.1	0.00854	639.1	0.00714
629	0.58074	629	-0.29192	629	-0.08422	639	-0.01844	629	0.01992	629	0.01083	629	0.00856	639	0.00716
628.9	0.5891	628.9	-0.28909	628.9	-0.08528	638.9	-0.02914	628.9	0.01996	628.9	0.01085	628.9	0.00858	638.9	0.00719
628.8	0.59772	628.8	-0.28731	628.8	-0.07879	638.8	-0.04254	628.8	0.02001	628.8	0.01087	628.8	0.00861	638.8	0.00721
628.7	0.60347	628.7	-0.29089	628.7	-0.0676	638.7	-0.03483	628.7	0.02008	628.7	0.01089	628.7	0.00863	638.7	0.00724
628.6	0.60107	628.6	-0.29029	628.6	-0.06896	638.6	-0.03728	628.6	0.02013	628.6	0.01091	628.6	0.00866	638.6	0.00727
628.5	0.59906	628.5	-0.29305	628.5	-0.06445	638.5	-0.04393	628.5	0.02018	628.5	0.01094	628.5	0.00868	638.5	0.00729
628.4	0.6054	628.4	-0.29679	628.4	-0.0655	638.4	-0.04675	628.4	0.02022	628.4	0.01096	628.4	0.00871	638.4	0.00731
628.3	0.58625	628.3	-0.29865	628.3	-0.07051	638.3	-0.04527	628.3	0.02026	628.3	0.01099	628.3	0.00873	638.3	0.00733
628.2	0.58416	628.2	-0.30735	628.2	-0.06989	638.2	-0.05825	628.2	0.02031	628.2	0.01101	628.2	0.00875	638.2	0.00736
628.1	0.59288	628.1	-0.30267	628.1	-0.07843	638.1	-0.06838	628.1	0.02036	628.1	0.01103	628.1	0.00877	638.1	0.00738
628	0.58014	628	-0.30016	628	-0.06955	638	-0.07597	628	0.02042	628	0.01105	628	0.0088	638	0.0074
627.9	0.57487	627.9	-0.29598	627.9	-0.07319	637.9	-0.06362	627.9	0.02046	627.9	0.01108	627.9	0.00882	637.9	0.00743
627.8	0.59437	627.8	-0.28618	627.8	-0.06938	637.8	-0.07545	627.8	0.02051	627.8	0.0111	627.8	0.00885	637.8	0.00745
627.7	0.59022	627.7	-0.29856	627.7	-0.07309	637.7	-0.07786	627.7	0.02055	627.7	0.01113	627.7	0.00887	637.7	0.00748
627.6	0.57329	627.6	-0.30607	627.6	-0.06838	637.6	-0.07888	627.6	0.0206	627.6	0.01115	627.6	0.00889	637.6	0.0075
627.5	0.58231	627.5	-0.30546	627.5	-0.06868	637.5	-0.08422	627.5	0.02065	627.5	0.01118	627.5	0.00892	637.5	0.00752
627.4	0.5731	627.4	-0.31029	627.4	-0.07169	637.4	-0.08974	627.4	0.02069	627.4	0.0112	627.4	0.00895	637.4	0.00755
627.3	0.5753	627.3	-0.31082	627.3	-0.079	637.3	-0.08466	627.3	0.02074	627.3	0.01123	627.3	0.00898	637.3	0.00757
627.2	0.57386	627.2	-0.31633	627.2	-0.07457	637.2	-0.09109	627.2	0.02079	627.2	0.01125	627.2	0.009	637.2	0.00759
627.1	0.58269	627.1	-0.31291	627.1	-0.06651	637.1	-0.08313	627.1	0.02083	627.1	0.01128	627.1	0.00903	637.1	0.00761
627	0.55649	627	-0.31803	627	-0.0668	637	-0.08201	627	0.02088	627	0.0113	627	0.00905	637	0.00764
626.9	0.56683	626.9	-0.31719	626.9	-0.06593	636.9	-0.07257	626.9	0.02092	626.9	0.01132	626.9	0.00908	636.9	0.00766
626.8	0.57732	626.8	-0.31966	626.8	-0.06666	636.8	-0.07579	626.8	0.02097	626.8	0.01135	626.8	0.00911	636.8	0.00769
626.7	0.58106	626.7	-0.31697	626.7	-0.06057	636.7	-0.0687	626.7	0.02102	626.7	0.01138	626.7	0.00913	636.7	0.00771
626.6	0.57882	626.6	-0.32625	626.6	-0.07091	636.6	-0.06334	626.6	0.02107	626.6	0.0114	626.6	0.00916	636.6	0.00773
626.5	0.58359	626.5	-0.32054	626.5	-0.06955	636.5	-0.06571	626.5	0.02111	626.5	0.01142	626.5	0.00918	636.5	0.00775
626.4	0.58755	626.4	-0.33349	626.4	-0.06854	636.4	-0.07582	626.4	0.02115	626.4	0.01145	626.4	0.0092	636.4	0.00778
626.3	0.57208	626.3	-0.33108	626.3	-0.07008	636.3	-0.06715	626.3	0.0212	626.3	0.01148	626.3	0.00922	636.3	0.0078
626.2	0.5781	626.2	-0.32649	626.2	-0.06449	636.2	-0.0609	626.2	0.02126	626.2	0.0115	626.2	0.00925	636.2	0.00783
626.1	0.59116	626.1	-0.33021	626.1	-0.06463	636.1	-0.06016	626.1	0.02131	626.1	0.01153	626.1	0.00927	636.1	0.00785
626	0.56667	626	-0.32996	626	-0.06231	636	-0.04883	626	0.02135	626	0.01156	626	0.0093	636	0.00788
625.9	0.55939	625.9	-0.34565	625.9	-0.06312	635.9	-0.05274	625.9	0.0214	625.9	0.01158	625.9	0.00932	635.9	0.0079
625.8	0.56118	625.8	-0.34926	625.8	-0.06174	635.8	-0.05074	625.8	0.02144	625.8	0.0116	625.8	0.00935	635.8	0.00792
625.7	0.57502	625.7	-0.34987	625.7	-0.06888	635.7	-0.05228	625.7	0.02149	625.7	0.01162	625.7	0.00938	635.7	0.00795
625.6	0.58374	625.6	-0.35434	625.6	-0.06435	635.6	-0.05689	625.6	0.02154	625.6	0.01165	625.6	0.0094	635.6	0.00798
625.5	0.59265	625.5	-0.35387	625.5	-0.0641	635.5	-0.04533	625.5	0.02159	625.5	0.01167	625.5	0.00943	635.5	0.008
625.4	0.5914	625.4	-0.34759	625.4	-0.0615	635.4	-0.04145	625.4	0.02163	625.4	0.0117	625.4	0.00946	635.4	0.00802
625.3	0.59793	625.3	-0.35319	625.3	-0.06267	635.3	-0.03741	625.3	0.02168	625.3	0.01173	625.3	0.00949	635.3	0.00805
625.2	0.60205	625.2	-0.36456	625.2	-0.05608	635.2	-0.04293	625.2	0.02171	625.2	0.01175	625.2	0.00951	635.2	0.00807
625.1	0.59709	625.1	-0.36275	625.1	-0.05059	635.1	-0.03849	625.1	0.02176	625.1	0.01178	625.1	0.00953	635.1	0.0081
625	0.60422	625	-0.36879	625	-0.06032	635	-0.04629	625	0.02181	625	0.01181	625	0.00956	635	0.00813
624.9	0.61254	624.9	-0.37287	624.9	-0.05649	634.9	-0.04458	624.9	0.02186	624.9	0.01183	624.9	0.00959	634.9	0.00815
624.8	0.61692	624.8	-0.3779	624.8	-0.04547	634.8	-0.05309	624.8	0.02191	624.8	0.01186	624.8	0.0096	634.8	0.00818
624.7	0.59899	624.7	-0.39285	624.7	-0.03669	634.7	-0.04825	624.7	0.02196	624.7	0.01189	624.7	0.00962	634.7	0.0082
624.6	0.60846	624.6	-0.39911	624.6	-0.03685	634.6	-0.05658	624.6	0.02201	624.6	0.01191	624.6	0.00965	634.6	0.00822
624.5	0.62357	624.5	-0.39664	624.5	-0.03689	634.5	-0.05251	624.5	0.02205	624.5	0.01193	624.5	0.00968	634.5	0.00825
624.4	0.63284	624.4	-0.39275	624.4	-0.03594	634.4	-0.05036	624.4	0.0221	624.4	0.01195	624.4	0.0097	634.4	0.00828
624.3	0.63026	624.3	-0.38191	624.3	-0.02475	634.3	-0.06254	624.3	0.02216	624.3	0.01198	624.3	0.00972	634.3	0.00831
624.2	0.63448	624.2	-0.37874	624.2	-0.03214	634.2	-0.07382	624.2	0.02221	624.2	0.01201	624.2	0.00975	634.2	0.00834
624.1	0.65535	624.1	-0.39222	624.1	-0.03333	634.1	-0.06913	624.1	0.02226	624.1	0.01204	624.1	0.00977	634.1	0.00836
624	0.64456	624	-0.38582	624	-0.03688	634	-0.05915	624	0.02231	624	0.01206	624	0.0098	634	0.00839
623.9	0.65179	623.9	-0.38695	623.9	-0.04169	633.9	-0.05237	623.9	0.02236	623.9	0.01208	623.9	0.00984	633.9	0.00841
623.8	0.63714	623.8	-0.38431	623.8	-0.04943	633.8	-0.04548	623.8	0.0224	623.8	0.01211	623.8	0.00987	633.8	0.00844
623.7	0.64102	623.7	-0.3977	623.7	-0.0549	633.7	-0.04065	623.7	0.02245	623.7	0.01213	623.7	0.00989	633.7	0.00847
623.6	0.64185	623.6	-0.40545	623.6	-0.05988	633.6	-0.03227	623.6	0.02251	623.6	0.01216	623.6	0.00992	633.6	0.00849
623.5	0.66047	623.5	-0.39637	623.5	-0.06298	633.5	-0.02377	623.5	0.02256	623.5	0.01218	623.5	0.00995	633.5	0.00852
623.4	0.66017	623.4	-0.39411	623.4	-0.06707	633.4	-0.0283	623.4	0.02261	623.4	0.01221	623.4	0.00998	633.4	0.00854
623.3	0.66188	623.3	-0.39722	623.3	-0.08017	633.3	-0.02166	623.3	0.02266	623.3	0.01224	623.3	0.01	633.3	0.00857
623.2	0.65134	623.2	-0.39574	623.2	-0.0846	633.2	-0.03684	623.2	0.0227	623.2	0.01226	623.2	0.01003	633.2	0.0086
623.1	0.66796	623.1	-0.39675	623.1	-0.08571	633.1	-0.04334	623.1	0.02275	623.1	0.01228	623.1	0.01005	633.1	0.00863
623	0.65571	623	-0.40055	623	-0.08032	633	-0.04504	623	0.02281	623	0.01231	623	0.01008	633	0.00865
622.9	0.66502	622.9	-0.40421	622.9	-0.07827	632.9	-0.05231	622.9	0.02286	622.9	0.01234	622.9	0.01011	632.9	0.00867
622.8	0.67749	622.8	-0.41136	622.8	-0.06463	632.8	-0.06302	622.8	0.02291	622.8	0.01237	622.8	0.01013	632.8	0.0087
622.7	0.68211	622.7	-0.42775	622.7	-0.06113	632.7	-0.05492	622.7	0.02295	622.7	0.0124	622.7	0.01015	632.7	0.00874
622.6	0.67807	622.6	-0.42675	622.6	-0.06589	632.6	-0.0589	622.6	0.023	622.6	0.01242	622.6	0.01018	632.6	0.00876
622.5	0.68058	622.5	-0.44006	622.5	-0.07206	632.5	-0.0666	622.5	0.02305	622.5	0.01245	622.5	0.0102	632.5	0.00879
622.4	0.66679	622.4	-0.43756	622.4	-0.06819	632.4	-0.06067	622.4	0.0231	622.4	0.01248	622.4	0.01023	632.4	0.00881
622.3	0.65828	622.3	-0.44411	622.3	-0.07005	632.3	-0.04915	622.3	0.02316	622.3	0.01251	622.3	0.01026	632.3	0.00884
622.2	0.64976	622.2	-0.45338	622.2	-0.067	632.2	-0.05004	622.2	0.02322	622.2	0.01253	622.2	0.0103	632.2	0.00886
622.1	0.65459	622.1	-0.44758	622.1	-0.0715	632.1	-0.03714	622.1	0.02327	622.1	0.01256	622.1	0.01032	632.1	0.0089
622	0.64962	622	-0.44505	622	-0.08179	632	-0.03215	622	0.02332	622	0.01258	622	0.01035	632	0.00893
621.9	0.65532	621.9	-0.44979	621.9	-0.08447	631.9	-0.03619	621.9	0.02336	621.9	0.01261	621.9	0.01038	631.9	0.00896
621.8	0.65519	621.8	-0.46401	621.8	-0.09169	631.8	-0.02879	621.8	0.0234	621.8	0.01264	621.8	0.01041	631.8	0.00899
621.7	0.65999	621.7	-0.46574	621.7	-0.08087	631.7	-0.01612	621.7	0.02346	621.7	0.01267	621.7	0.01043	631.7	0.00901
621.6	0.65917	621.6	-0.46932	621.6	-0.07148	631.6	-0.03065	621.6	0.02352	621.6	0.0127	621.6	0.01046	631.6	0.00904
621.5	0.67141	621.5	-0.46816	621.5	-0.0652	631.5	-0.02938	621.5	0.02357	621.5	0.01273	621.5	0.01049	631.5	0.00907
621.4	0.68309	621.4	-0.4669	621.4	-0.06377	631.4	-0.03396	621.4	0.02361	621.4	0.01276	621.4	0.01051	631.4	0.00911
621.3	0.6758	621.3	-0.46722	621.3	-0.06875	631.3	-0.02628	621.3	0.02366	621.3	0.01278	621.3	0.01053	631.3	0.00914
621.2	0.68883	621.2	-0.4688	621.2	-0.07293	631.2	-0.03034	621.2	0.02371	621.2	0.01281	621.2	0.01056	631.2	0.00918
621.1	0.66755	621.1	-0.47413	621.1	-0.07397	631.1	-0.03303	621.1	0.02376	621.1	0.01285	621.1	0.01059	631.1	0.00921
621	0.68027	621	-0.48044	621	-0.06874	631	-0.03355	621	0.02381	621	0.01288	621	0.01061	631	0.00924
620.9	0.70257	620.9	-0.48329	620.9	-0.0798	630.9	-0.02134	620.9	0.02385	620.9	0.01291	620.9	0.01064	630.9	0.00928
620.8	0.69373	620.8	-0.48173	620.8	-0.07702	630.8	-0.02633	620.8	0.0239	620.8	0.01293	620.8	0.01066	630.8	0.00932
620.7	0.6956	620.7	-0.47662	620.7	-0.06862	630.7	-0.01909	620.7	0.02396	620.7	0.01296	620.7	0.01069	630.7	0.00937
620.6	0.68888	620.6	-0.46941	620.6	-0.06177	630.6	-0.01575	620.6	0.02401	620.6	0.01299	620.6	0.01072	630.6	0.0094
620.5	0.6909	620.5	-0.46439	620.5	-0.06215	630.5	-0.01695	620.5	0.02406	620.5	0.01303	620.5	0.01075	630.5	0.00943
620.4	0.69277	620.4	-0.46433	620.4	-0.06724	630.4	-0.02022	620.4	0.02411	620.4	0.01306	620.4	0.01078	630.4	0.00947
620.3	0.69249	620.3	-0.46189	620.3	-0.06493	630.3	-0.02228	620.3	0.02416	620.3	0.01308	620.3	0.01081	630.3	0.0095
620.2	0.68082	620.2	-0.46592	620.2	-0.06842	630.2	-0.02202	620.2	0.02421	620.2	0.0131	620.2	0.01084	630.2	0.00954
620.1	0.66175	620.1	-0.47074	620.1	-0.07978	630.1	-0.02057	620.1	0.02427	620.1	0.01313	620.1	0.01087	630.1	0.00958
620	0.66338	620	-0.47327	620	-0.07808	630	-0.03198	620	0.02432	620	0.01316	620	0.01089	630	0.00962
619.9	0.65557	619.9	-0.46659	619.9	-0.07531	629.9	-0.03336	619.9	0.02436	619.9	0.01319	619.9	0.01092	629.9	0.00965
619.8	0.6396	619.8	-0.46657	619.8	-0.08194	629.8	-0.05028	619.8	0.02441	619.8	0.01322	619.8	0.01095	629.8	0.00968
619.7	0.63468	619.7	-0.45901	619.7	-0.0864	629.7	-0.04939	619.7	0.02445	619.7	0.01325	619.7	0.01098	629.7	0.00972
619.6	0.63876	619.6	-0.46028	619.6	-0.07679	629.6	-0.05074	619.6	0.02451	619.6	0.01328	619.6	0.01101	629.6	0.00975
619.5	0.64984	619.5	-0.46109	619.5	-0.07614	629.5	-0.05107	619.5	0.02456	619.5	0.01331	619.5	0.01104	629.5	0.00979
619.4	0.66266	619.4	-0.45841	619.4	-0.07754	629.4	-0.0548	619.4	0.02461	619.4	0.01334	619.4	0.01107	629.4	0.00983
619.3	0.65583	619.3	-0.45301	619.3	-0.07585	629.3	-0.05861	619.3	0.02466	619.3	0.01338	619.3	0.01109	629.3	0.00986
619.2	0.66108	619.2	-0.43972	619.2	-0.07281	629.2	-0.06537	619.2	0.02471	619.2	0.01341	619.2	0.01112	629.2	0.0099
619.1	0.65217	619.1	-0.43646	619.1	-0.0726	629.1	-0.07519	619.1	0.02477	619.1	0.01345	619.1	0.01115	629.1	0.00993
619	0.63493	619	-0.44307	619	-0.069	629	-0.06208	619	0.02483	619	0.01348	619	0.01119	629	0.00997
618.9	0.62844	618.9	-0.45025	618.9	-0.07238	628.9	-0.064	618.9	0.02489	618.9	0.01352	618.9	0.01123	628.9	0.01
618.8	0.62131	618.8	-0.44838	618.8	-0.07429	628.8	-0.06425	618.8	0.02495	618.8	0.01355	618.8	0.01126	628.8	0.01004
618.7	0.61967	618.7	-0.45302	618.7	-0.0749	628.7	-0.07218	618.7	0.025	618.7	0.01358	618.7	0.01129	628.7	0.01008
618.6	0.63071	618.6	-0.45416	618.6	-0.07875	628.6	-0.07481	618.6	0.02506	618.6	0.01361	618.6	0.01131	628.6	0.01012
618.5	0.62039	618.5	-0.45305	618.5	-0.0796	628.5	-0.09236	618.5	0.02511	618.5	0.01364	618.5	0.01134	628.5	0.01015
618.4	0.63009	618.4	-0.44462	618.4	-0.07934	628.4	-0.08634	618.4	0.02516	618.4	0.01366	618.4	0.01138	628.4	0.01019
618.3	0.63244	618.3	-0.44833	618.3	-0.08321	628.3	-0.08368	618.3	0.02521	618.3	0.01369	618.3	0.01141	628.3	0.01022
618.2	0.6359	618.2	-0.4401	618.2	-0.08555	628.2	-0.08127	618.2	0.02528	618.2	0.01373	618.2	0.01144	628.2	0.01026
618.1	0.63867	618.1	-0.43675	618.1	-0.08509	628.1	-0.07492	618.1	0.02533	618.1	0.01376	618.1	0.01147	628.1	0.01029
618	0.64002	618	-0.43456	618	-0.09108	628	-0.07389	618	0.02538	618	0.0138	618	0.0115	628	0.01033
617.9	0.65399	617.9	-0.44146	617.9	-0.0878	627.9	-0.05978	617.9	0.02543	617.9	0.01384	617.9	0.01153	627.9	0.01036
617.8	0.64498	617.8	-0.43647	617.8	-0.07735	627.8	-0.0515	617.8	0.02548	617.8	0.01387	617.8	0.01157	627.8	0.0104
617.7	0.6349	617.7	-0.43863	617.7	-0.07873	627.7	-0.05288	617.7	0.02553	617.7	0.0139	617.7	0.0116	627.7	0.01043
617.6	0.6336	617.6	-0.44326	617.6	-0.07312	627.6	-0.05253	617.6	0.02558	617.6	0.01393	617.6	0.01163	627.6	0.01047
617.5	0.62109	617.5	-0.44519	617.5	-0.07023	627.5	-0.04912	617.5	0.02563	617.5	0.01397	617.5	0.01166	627.5	0.0105
617.4	0.64017	617.4	-0.4373	617.4	-0.06369	627.4	-0.04996	617.4	0.02568	617.4	0.014	617.4	0.01169	627.4	0.01054
617.3	0.63533	617.3	-0.42753	617.3	-0.05285	627.3	-0.03404	617.3	0.02574	617.3	0.01404	617.3	0.01172	627.3	0.01058
617.2	0.64842	617.2	-0.43068	617.2	-0.05351	627.2	-0.04491	617.2	0.0258	617.2	0.01407	617.2	0.01176	627.2	0.01061
617.1	0.64847	617.1	-0.42193	617.1	-0.04868	627.1	-0.05444	617.1	0.02585	617.1	0.0141	617.1	0.0118	627.1	0.01065
617	0.64741	617	-0.42303	617	-0.03767	627	-0.04872	617	0.0259	617	0.01413	617	0.01183	627	0.01069
616.9	0.64048	616.9	-0.42578	616.9	-0.02957	626.9	-0.04406	616.9	0.02594	616.9	0.01417	616.9	0.01186	626.9	0.01072
616.8	0.62233	616.8	-0.43115	616.8	-0.02128	626.8	-0.03519	616.8	0.02599	616.8	0.0142	616.8	0.01189	626.8	0.01076
616.7	0.63319	616.7	-0.42916	616.7	-0.01224	626.7	-0.02783	616.7	0.02604	616.7	0.01424	616.7	0.01192	626.7	0.0108
616.6	0.62662	616.6	-0.43312	616.6	-0.00223	626.6	-0.02011	616.6	0.0261	616.6	0.01426	616.6	0.01195	626.6	0.01083
616.5	0.61973	616.5	-0.43294	616.5	-0.00868	626.5	-0.02426	616.5	0.02616	616.5	0.01429	616.5	0.01198	626.5	0.01087
616.4	0.62367	616.4	-0.43351	616.4	-0.00624	626.4	-0.01751	616.4	0.02621	616.4	0.01432	616.4	0.01201	626.4	0.01091
616.3	0.61065	616.3	-0.4304	616.3	-0.00418	626.3	-0.01767	616.3	0.02628	616.3	0.01437	616.3	0.01204	626.3	0.01094
616.2	0.6185	616.2	-0.41794	616.2	-0.01575	626.2	-0.02023	616.2	0.02632	616.2	0.0144	616.2	0.01208	626.2	0.01098
616.1	0.63125	616.1	-0.41929	616.1	-0.01599	626.1	-0.00781	616.1	0.02638	616.1	0.01444	616.1	0.01212	626.1	0.01101
616	0.63866	616	-0.40825	616	-0.01533	626	0.000941631	616	0.02644	616	0.01447	616	0.01215	626	0.01105
615.9	0.64191	615.9	-0.40608	615.9	-0.01476	625.9	-0.00114	615.9	0.0265	615.9	0.0145	615.9	0.01219	625.9	0.01109
615.8	0.63695	615.8	-0.40166	615.8	-0.00652	625.8	-0.00198	615.8	0.02655	615.8	0.01454	615.8	0.01222	625.8	0.01113
615.7	0.64097	615.7	-0.39324	615.7	-0.01306	625.7	0.00165	615.7	0.0266	615.7	0.01457	615.7	0.01226	625.7	0.01117
615.6	0.63904	615.6	-0.39179	615.6	-0.0113	625.6	-0.00784	615.6	0.02665	615.6	0.01461	615.6	0.01229	625.6	0.0112
615.5	0.64763	615.5	-0.40003	615.5	-0.02099	625.5	-0.01437	615.5	0.02672	615.5	0.01465	615.5	0.01233	625.5	0.01124
615.4	0.6415	615.4	-0.39561	615.4	-0.01111	625.4	-0.01503	615.4	0.02678	615.4	0.01468	615.4	0.01237	625.4	0.01128
615.3	0.65984	615.3	-0.39782	615.3	-0.00204	625.3	-0.01689	615.3	0.02684	615.3	0.01471	615.3	0.01241	625.3	0.01132
615.2	0.64965	615.2	-0.38558	615.2	0.00683	625.2	-0.01836	615.2	0.0269	615.2	0.01474	615.2	0.01244	625.2	0.01136
615.1	0.64823	615.1	-0.39023	615.1	0.000100109	625.1	-0.0271	615.1	0.02695	615.1	0.01478	615.1	0.01247	625.1	0.01139
615	0.6509	615	-0.38775	615	-0.00731	625	-0.01871	615	0.027	615	0.01482	615	0.01251	625	0.01143
614.9	0.64578	614.9	-0.39299	614.9	-0.00918	624.9	-0.01684	614.9	0.02705	614.9	0.01485	614.9	0.01254	624.9	0.01147
614.8	0.63939	614.8	-0.39062	614.8	-0.00528	624.8	-0.01507	614.8	0.02713	614.8	0.01489	614.8	0.01259	624.8	0.0115
614.7	0.64413	614.7	-0.39447	614.7	0.00187	624.7	-0.01419	614.7	0.02718	614.7	0.01491	614.7	0.01262	624.7	0.01153
614.6	0.63806	614.6	-0.38383	614.6	0.00103	624.6	-0.01696	614.6	0.02724	614.6	0.01495	614.6	0.01266	624.6	0.01157
614.5	0.6348	614.5	-0.37408	614.5	0.00547	624.5	0.00115	614.5	0.02729	614.5	0.01499	614.5	0.01269	624.5	0.0116
614.4	0.63106	614.4	-0.3621	614.4	0.00189	624.4	-0.00687	614.4	0.02735	614.4	0.01503	614.4	0.01272	624.4	0.01162
614.3	0.61807	614.3	-0.34928	614.3	0.00067627	624.3	-0.00626	614.3	0.02741	614.3	0.01506	614.3	0.01276	624.3	0.01166
614.2	0.61688	614.2	-0.35331	614.2	-0.00526	624.2	-0.00666	614.2	0.02746	614.2	0.0151	614.2	0.01279	624.2	0.01169
614.1	0.63535	614.1	-0.35816	614.1	-0.01325	624.1	-0.02149	614.1	0.02751	614.1	0.01513	614.1	0.01283	624.1	0.01171
614	0.63793	614	-0.34789	614	-0.0279	624	-0.0263	614	0.02758	614	0.01517	614	0.01287	624	0.01174
613.9	0.64494	613.9	-0.34744	613.9	-0.03369	623.9	-0.03119	613.9	0.02763	613.9	0.01521	613.9	0.01291	623.9	0.01177
613.8	0.65542	613.8	-0.34784	613.8	-0.02667	623.8	-0.03181	613.8	0.02769	613.8	0.01524	613.8	0.01294	623.8	0.0118
613.7	0.63909	613.7	-0.3584	613.7	-0.02718	623.7	-0.03092	613.7	0.02775	613.7	0.01528	613.7	0.01297	623.7	0.01183
613.6	0.63766	613.6	-0.35172	613.6	-0.01983	623.6	-0.04519	613.6	0.0278	613.6	0.0153	613.6	0.01301	623.6	0.01187
613.5	0.63935	613.5	-0.34328	613.5	-0.02763	623.5	-0.05269	613.5	0.02786	613.5	0.01533	613.5	0.01305	623.5	0.0119
613.4	0.65093	613.4	-0.3408	613.4	-0.02993	623.4	-0.03553	613.4	0.02791	613.4	0.01537	613.4	0.01308	623.4	0.01193
613.3	0.66763	613.3	-0.34945	613.3	-0.01888	623.3	-0.04084	613.3	0.02797	613.3	0.01541	613.3	0.01311	623.3	0.01197
613.2	0.6802	613.2	-0.35676	613.2	-0.02254	623.2	-0.03132	613.2	0.02804	613.2	0.01546	613.2	0.01315	623.2	0.012
613.1	0.67963	613.1	-0.35498	613.1	-0.02535	623.1	-0.02398	613.1	0.0281	613.1	0.01549	613.1	0.01318	623.1	0.01203
613	0.67172	613	-0.35951	613	-0.03073	623	-0.0276	613	0.02815	613	0.01552	613	0.01321	623	0.01207
612.9	0.66828	612.9	-0.35804	612.9	-0.03968	622.9	-0.02939	612.9	0.02821	612.9	0.01555	612.9	0.01326	622.9	0.0121
612.8	0.69169	612.8	-0.36382	612.8	-0.03292	622.8	-0.03323	612.8	0.02827	612.8	0.01559	612.8	0.01329	622.8	0.01213
612.7	0.69957	612.7	-0.37692	612.7	-0.03259	622.7	-0.03151	612.7	0.02833	612.7	0.01563	612.7	0.01332	622.7	0.01216
612.6	0.70379	612.6	-0.37826	612.6	-0.02071	622.6	-0.03647	612.6	0.02838	612.6	0.01566	612.6	0.01335	622.6	0.0122
612.5	0.69122	612.5	-0.37045	612.5	-0.01691	622.5	-0.02107	612.5	0.02844	612.5	0.0157	612.5	0.01339	622.5	0.01224
612.4	0.714	612.4	-0.36455	612.4	-0.02065	622.4	-0.02499	612.4	0.0285	612.4	0.01573	612.4	0.01343	622.4	0.01227
612.3	0.71335	612.3	-0.36304	612.3	-0.01708	622.3	-0.03443	612.3	0.02858	612.3	0.01577	612.3	0.01348	622.3	0.0123
612.2	0.73129	612.2	-0.35856	612.2	-0.01866	622.2	-0.03469	612.2	0.02865	612.2	0.01581	612.2	0.01351	622.2	0.01234
612.1	0.71441	612.1	-0.3654	612.1	-0.01378	622.1	-0.02455	612.1	0.02871	612.1	0.01585	612.1	0.01355	622.1	0.01237
612	0.72498	612	-0.35627	612	-0.01592	622	-0.01633	612	0.02877	612	0.01588	612	0.01359	622	0.01241
611.9	0.71212	611.9	-0.3601	611.9	-0.01597	621.9	-0.00858	611.9	0.02883	611.9	0.01591	611.9	0.01362	621.9	0.01245
611.8	0.70899	611.8	-0.36803	611.8	-0.00479	621.8	-0.01331	611.8	0.02889	611.8	0.01594	611.8	0.01366	621.8	0.01248
611.7	0.70327	611.7	-0.36464	611.7	-0.01872	621.7	-0.01869	611.7	0.02894	611.7	0.01598	611.7	0.0137	621.7	0.01252
611.6	0.72263	611.6	-0.36671	611.6	-0.02209	621.6	-0.01902	611.6	0.029	611.6	0.01601	611.6	0.01374	621.6	0.01255
611.5	0.73024	611.5	-0.35893	611.5	-0.0178	621.5	-0.01966	611.5	0.02906	611.5	0.01606	611.5	0.01377	621.5	0.01259
611.4	0.71606	611.4	-0.3607	611.4	-0.01985	621.4	-0.00704	611.4	0.02913	611.4	0.0161	611.4	0.0138	621.4	0.01263
611.3	0.72266	611.3	-0.35806	611.3	-0.0333	621.3	-0.01293	611.3	0.02919	611.3	0.01614	611.3	0.01383	621.3	0.01266
611.2	0.74116	611.2	-0.36239	611.2	-0.03113	621.2	-0.01401	611.2	0.02925	611.2	0.01618	611.2	0.01387	621.2	0.01269
611.1	0.7541	611.1	-0.3625	611.1	-0.03152	621.1	-0.01794	611.1	0.02932	611.1	0.01622	611.1	0.01392	621.1	0.01273
611	0.76777	611	-0.35808	611	-0.02888	621	-0.01026	611	0.02938	611	0.01627	611	0.01397	621	0.01277
610.9	0.76039	610.9	-0.3664	610.9	-0.02798	620.9	-0.01849	610.9	0.02945	610.9	0.0163	610.9	0.014	620.9	0.0128
610.8	0.75891	610.8	-0.37604	610.8	-0.02974	620.8	-0.02316	610.8	0.02952	610.8	0.01634	610.8	0.01404	620.8	0.01284
610.7	0.73581	610.7	-0.37411	610.7	-0.02463	620.7	-0.03696	610.7	0.02958	610.7	0.01639	610.7	0.01408	620.7	0.01288
610.6	0.73124	610.6	-0.36779	610.6	-0.01692	620.6	-0.04564	610.6	0.02964	610.6	0.01642	610.6	0.01411	620.6	0.01291
610.5	0.72151	610.5	-0.36489	610.5	-0.01069	620.5	-0.02593	610.5	0.0297	610.5	0.01647	610.5	0.01415	620.5	0.01295
610.4	0.7261	610.4	-0.36673	610.4	-0.02288	620.4	-0.04251	610.4	0.02977	610.4	0.0165	610.4	0.01419	620.4	0.01299
610.3	0.73156	610.3	-0.36683	610.3	-0.03395	620.3	-0.04569	610.3	0.02984	610.3	0.01653	610.3	0.01423	620.3	0.01302
610.2	0.71486	610.2	-0.37524	610.2	-0.03031	620.2	-0.0613	610.2	0.0299	610.2	0.01657	610.2	0.01427	620.2	0.01306
610.1	0.7281	610.1	-0.37022	610.1	-0.03884	620.1	-0.07633	610.1	0.02997	610.1	0.01662	610.1	0.01431	620.1	0.0131
610	0.72071	610	-0.36367	610	-0.03278	620	-0.07355	610	0.03003	610	0.01666	610	0.01435	620	0.01315
609.9	0.72935	609.9	-0.35019	609.9	-0.02827	619.9	-0.06686	609.9	0.0301	609.9	0.0167	609.9	0.01439	619.9	0.01318
609.8	0.73329	609.8	-0.35505	609.8	-0.03776	619.8	-0.05274	609.8	0.03017	609.8	0.01674	609.8	0.01443	619.8	0.01322
609.7	0.70363	609.7	-0.36289	609.7	-0.02894	619.7	-0.05047	609.7	0.03023	609.7	0.01679	609.7	0.01446	619.7	0.01326
609.6	0.69288	609.6	-0.35806	609.6	-0.03367	619.6	-0.04201	609.6	0.03029	609.6	0.01683	609.6	0.01449	619.6	0.0133
609.5	0.675	609.5	-0.37396	609.5	-0.03535	619.5	-0.05796	609.5	0.03035	609.5	0.01687	609.5	0.01453	619.5	0.01334
609.4	0.68251	609.4	-0.38096	609.4	-0.02693	619.4	-0.07315	609.4	0.03041	609.4	0.01692	609.4	0.01457	619.4	0.01337
609.3	0.70691	609.3	-0.39216	609.3	-0.03059	619.3	-0.07864	609.3	0.03048	609.3	0.01696	609.3	0.01461	619.3	0.01341
609.2	0.70828	609.2	-0.39194	609.2	-0.01417	619.2	-0.0692	609.2	0.03055	609.2	0.017	609.2	0.01465	619.2	0.01345
609.1	0.72845	609.1	-0.38245	609.1	-0.02339	619.1	-0.07466	609.1	0.03061	609.1	0.01704	609.1	0.01469	619.1	0.01349
609	0.72409	609	-0.37499	609	-0.01021	619	-0.09127	609	0.03067	609	0.01708	609	0.01473	619	0.01354
608.9	0.73501	608.9	-0.38217	608.9	-0.01331	618.9	-0.09758	608.9	0.03073	608.9	0.01712	608.9	0.01477	618.9	0.01358
608.8	0.73854	608.8	-0.38229	608.8	-0.02107	618.8	-0.1191	608.8	0.0308	608.8	0.01716	608.8	0.01482	618.8	0.01362
608.7	0.76424	608.7	-0.37914	608.7	-0.02215	618.7	-0.11948	608.7	0.03087	608.7	0.0172	608.7	0.01485	618.7	0.01366
608.6	0.78668	608.6	-0.3768	608.6	-0.02672	618.6	-0.10303	608.6	0.03094	608.6	0.01723	608.6	0.01489	618.6	0.0137
608.5	0.80455	608.5	-0.37525	608.5	-0.0204	618.5	-0.10789	608.5	0.03101	608.5	0.01727	608.5	0.01493	618.5	0.01374
608.4	0.79568	608.4	-0.36365	608.4	-0.01329	618.4	-0.09582	608.4	0.03107	608.4	0.01731	608.4	0.01497	618.4	0.01379
608.3	0.78934	608.3	-0.37574	608.3	-0.02897	618.3	-0.09979	608.3	0.03114	608.3	0.01735	608.3	0.01501	618.3	0.01383
608.2	0.79459	608.2	-0.39032	608.2	-0.03213	618.2	-0.11212	608.2	0.0312	608.2	0.0174	608.2	0.01504	618.2	0.01387
608.1	0.78817	608.1	-0.39903	608.1	-0.03998	618.1	-0.11008	608.1	0.03125	608.1	0.01743	608.1	0.01507	618.1	0.01391
608	0.76986	608	-0.40724	608	-0.04032	618	-0.10472	608	0.03133	608	0.01747	608	0.01511	618	0.01395
607.9	0.78167	607.9	-0.41267	607.9	-0.04932	617.9	-0.10416	607.9	0.0314	607.9	0.01751	607.9	0.01514	617.9	0.01399
607.8	0.78424	607.8	-0.42165	607.8	-0.04335	617.8	-0.10304	607.8	0.03146	607.8	0.01756	607.8	0.01518	617.8	0.01404
607.7	0.78167	607.7	-0.43457	607.7	-0.0436	617.7	-0.1168	607.7	0.03152	607.7	0.01761	607.7	0.01522	617.7	0.01408
607.6	0.78709	607.6	-0.42124	607.6	-0.03481	617.6	-0.11304	607.6	0.03158	607.6	0.01765	607.6	0.01527	617.6	0.01412
607.5	0.77613	607.5	-0.4219	607.5	-0.03683	617.5	-0.11983	607.5	0.03166	607.5	0.01769	607.5	0.0153	617.5	0.01417
607.4	0.78295	607.4	-0.42643	607.4	-0.02592	617.4	-0.12273	607.4	0.03173	607.4	0.01773	607.4	0.01535	617.4	0.01421
607.3	0.7779	607.3	-0.43943	607.3	-0.02401	617.3	-0.11942	607.3	0.03181	607.3	0.01777	607.3	0.01539	617.3	0.01426
607.2	0.77466	607.2	-0.43037	607.2	-0.03426	617.2	-0.10421	607.2	0.03188	607.2	0.01782	607.2	0.01543	617.2	0.0143
607.1	0.80065	607.1	-0.41765	607.1	-0.0331	617.1	-0.09643	607.1	0.03193	607.1	0.01786	607.1	0.01547	617.1	0.01434
607	0.83114	607	-0.42085	607	-0.03757	617	-0.08076	607	0.032	607	0.01791	607	0.01552	617	0.01438
606.9	0.84276	606.9	-0.42164	606.9	-0.02795	616.9	-0.05794	606.9	0.03207	606.9	0.01795	606.9	0.01557	616.9	0.01442
606.8	0.82912	606.8	-0.43458	606.8	-0.02576	616.8	-0.05233	606.8	0.03214	606.8	0.01798	606.8	0.01562	616.8	0.01447
606.7	0.85048	606.7	-0.42619	606.7	-0.04121	616.7	-0.04053	606.7	0.03221	606.7	0.01802	606.7	0.01567	616.7	0.01451
606.6	0.84427	606.6	-0.43279	606.6	-0.03809	616.6	-0.03782	606.6	0.03228	606.6	0.01807	606.6	0.01572	616.6	0.01455
606.5	0.84451	606.5	-0.4476	606.5	-0.02246	616.5	-0.03367	606.5	0.03234	606.5	0.01811	606.5	0.01577	616.5	0.01459
606.4	0.84604	606.4	-0.44498	606.4	-0.02715	616.4	-0.04309	606.4	0.0324	606.4	0.01815	606.4	0.01582	616.4	0.01463
606.3	0.84615	606.3	-0.4472	606.3	-0.01754	616.3	-0.03647	606.3	0.03247	606.3	0.01819	606.3	0.01586	616.3	0.01469
606.2	0.84353	606.2	-0.44774	606.2	-0.01536	616.2	-0.03635	606.2	0.03254	606.2	0.01824	606.2	0.01591	616.2	0.01473
606.1	0.83793	606.1	-0.43782	606.1	-0.0165	616.1	-0.02908	606.1	0.03262	606.1	0.01828	606.1	0.01596	616.1	0.01477
606	0.82103	606	-0.44569	606	-0.03399	616	-0.04168	606	0.03269	606	0.01832	606	0.01601	616	0.01482
605.9	0.82876	605.9	-0.44721	605.9	-0.03504	615.9	-0.03297	605.9	0.03275	605.9	0.01837	605.9	0.01606	615.9	0.01486
605.8	0.83283	605.8	-0.45844	605.8	-0.03357	615.8	-0.0354	605.8	0.03281	605.8	0.01842	605.8	0.01611	615.8	0.0149
605.7	0.82113	605.7	-0.46562	605.7	-0.03742	615.7	-0.04541	605.7	0.03287	605.7	0.01847	605.7	0.01616	615.7	0.01494
605.6	0.84464	605.6	-0.47234	605.6	-0.02945	615.6	-0.0412	605.6	0.03294	605.6	0.0185	605.6	0.01621	615.6	0.01498
605.5	0.84286	605.5	-0.46597	605.5	-0.03894	615.5	-0.05213	605.5	0.03301	605.5	0.01855	605.5	0.01626	615.5	0.01504
605.4	0.86007	605.4	-0.47518	605.4	-0.03078	615.4	-0.06017	605.4	0.03308	605.4	0.01859	605.4	0.01631	615.4	0.01508
605.3	0.86007	605.3	-0.48192	605.3	-0.03619	615.3	-0.05449	605.3	0.03315	605.3	0.01863	605.3	0.01636	615.3	0.01513
605.2	0.86674	605.2	-0.48313	605.2	-0.0305	615.2	-0.05943	605.2	0.03322	605.2	0.01868	605.2	0.01641	615.2	0.01518
605.1	0.85383	605.1	-0.48449	605.1	-0.03178	615.1	-0.08494	605.1	0.03328	605.1	0.01872	605.1	0.01645	615.1	0.01522
605	0.85026	605	-0.47707	605	-0.02131	615	-0.07881	605	0.03336	605	0.01875	605	0.0165	615	0.01527
604.9	0.85059	604.9	-0.4719	604.9	-0.02719	614.9	-0.09057	604.9	0.03343	604.9	0.01879	604.9	0.01655	614.9	0.01532
604.8	0.8478	604.8	-0.4657	604.8	-0.03619	614.8	-0.10491	604.8	0.03351	604.8	0.01883	604.8	0.01661	614.8	0.01537
604.7	0.85758	604.7	-0.46612	604.7	-0.02789	614.7	-0.10576	604.7	0.03357	604.7	0.01888	604.7	0.01666	614.7	0.01541
604.6	0.84405	604.6	-0.46375	604.6	-0.03344	614.6	-0.10891	604.6	0.03364	604.6	0.01892	604.6	0.01671	614.6	0.01546
604.5	0.84041	604.5	-0.46189	604.5	-0.02919	614.5	-0.12356	604.5	0.0337	604.5	0.01897	604.5	0.01675	614.5	0.0155
604.4	0.83361	604.4	-0.46889	604.4	-0.02505	614.4	-0.12016	604.4	0.03377	604.4	0.01901	604.4	0.0168	614.4	0.01555
604.3	0.83584	604.3	-0.47072	604.3	-0.02456	614.3	-0.11657	604.3	0.03385	604.3	0.01906	604.3	0.01684	614.3	0.0156
604.2	0.83673	604.2	-0.46878	604.2	-0.02666	614.2	-0.1109	604.2	0.03395	604.2	0.01912	604.2	0.01691	614.2	0.01564
604.1	0.84362	604.1	-0.47255	604.1	-0.0346	614.1	-0.11399	604.1	0.03402	604.1	0.01916	604.1	0.01696	614.1	0.01569
604	0.86491	604	-0.48039	604	-0.03373	614	-0.11426	604	0.03408	604	0.0192	604	0.01701	614	0.01574
603.9	0.88136	603.9	-0.49407	603.9	-0.03225	613.9	-0.10158	603.9	0.03414	603.9	0.01925	603.9	0.01706	613.9	0.01579
603.8	0.89673	603.8	-0.50586	603.8	-0.03557	613.8	-0.12197	603.8	0.03421	603.8	0.01929	603.8	0.01711	613.8	0.01583
603.7	0.90056	603.7	-0.50123	603.7	-0.02019	613.7	-0.12642	603.7	0.03429	603.7	0.01933	603.7	0.01716	613.7	0.01588
603.6	0.89416	603.6	-0.50794	603.6	-0.02696	613.6	-0.11642	603.6	0.03438	603.6	0.01938	603.6	0.01721	613.6	0.01592
603.5	0.89616	603.5	-0.50543	603.5	-0.02652	613.5	-0.12197	603.5	0.03445	603.5	0.01943	603.5	0.01726	613.5	0.01596
603.4	0.89636	603.4	-0.52794	603.4	-0.02178	613.4	-0.1323	603.4	0.03451	603.4	0.01947	603.4	0.01731	613.4	0.016
603.3	0.90466	603.3	-0.53547	603.3	-0.01808	613.3	-0.1568	603.3	0.03457	603.3	0.01951	603.3	0.01737	613.3	0.01605
603.2	0.91637	603.2	-0.5466	603.2	-0.01248	613.2	-0.15538	603.2	0.03464	603.2	0.01955	603.2	0.01742	613.2	0.01611
603.1	0.9211	603.1	-0.54163	603.1	-0.01181	613.1	-0.15262	603.1	0.03474	603.1	0.0196	603.1	0.01748	613.1	0.01615
603	0.93564	603	-0.54293	603	-0.01026	613	-0.15291	603	0.03482	603	0.01964	603	0.01753	613	0.0162
602.9	0.9405	602.9	-0.53741	602.9	0.00522	612.9	-0.13675	602.9	0.0349	602.9	0.0197	602.9	0.01759	612.9	0.01625
602.8	0.95758	602.8	-0.5347	602.8	0.000108629	612.8	-0.13439	602.8	0.03497	602.8	0.01974	602.8	0.01764	612.8	0.0163
602.7	0.94626	602.7	-0.5186	602.7	0.000488122	612.7	-0.12918	602.7	0.03503	602.7	0.01979	602.7	0.01768	612.7	0.01635
602.6	0.92402	602.6	-0.52485	602.6	-0.01117	612.6	-0.1208	602.6	0.03509	602.6	0.01983	602.6	0.01773	612.6	0.01639
602.5	0.92112	602.5	-0.52268	602.5	-0.01948	612.5	-0.10052	602.5	0.03517	602.5	0.01987	602.5	0.01778	612.5	0.01644
602.4	0.91097	602.4	-0.5354	602.4	-0.03113	612.4	-0.09771	602.4	0.03525	602.4	0.01992	602.4	0.01784	612.4	0.01649
602.3	0.91493	602.3	-0.53643	602.3	-0.03916	612.3	-0.10053	602.3	0.03533	602.3	0.01997	602.3	0.01789	612.3	0.01655
602.2	0.90173	602.2	-0.55087	602.2	-0.04672	612.2	-0.09686	602.2	0.03541	602.2	0.02003	602.2	0.01795	612.2	0.01659
602.1	0.87232	602.1	-0.5674	602.1	-0.0551	612.1	-0.10507	602.1	0.03547	602.1	0.02008	602.1	0.01801	612.1	0.01664
602	0.85367	602	-0.5712	602	-0.04677	612	-0.10413	602	0.03554	602	0.02012	602	0.01806	612	0.01669
601.9	0.85582	601.9	-0.56494	601.9	-0.05848	611.9	-0.1099	601.9	0.03561	601.9	0.02017	601.9	0.01811	611.9	0.01673
601.8	0.86666	601.8	-0.57707	601.8	-0.06467	611.8	-0.09471	601.8	0.03569	601.8	0.02021	601.8	0.01816	611.8	0.01677
601.7	0.88212	601.7	-0.56875	601.7	-0.05034	611.7	-0.07818	601.7	0.03577	601.7	0.02025	601.7	0.01822	611.7	0.01683
601.6	0.89514	601.6	-0.56518	601.6	-0.0549	611.6	-0.08557	601.6	0.03585	601.6	0.02029	601.6	0.01827	611.6	0.01688
601.5	0.89638	601.5	-0.5671	601.5	-0.04393	611.5	-0.08363	601.5	0.03592	601.5	0.02034	601.5	0.01833	611.5	0.01693
601.4	0.93073	601.4	-0.55728	601.4	-0.04082	611.4	-0.09134	601.4	0.03601	601.4	0.0204	601.4	0.01839	611.4	0.01698
601.3	0.95023	601.3	-0.55302	601.3	-0.02524	611.3	-0.09516	601.3	0.03608	601.3	0.02043	601.3	0.01844	611.3	0.01702
601.2	0.94454	601.2	-0.55912	601.2	-0.02216	611.2	-0.06508	601.2	0.03617	601.2	0.02047	601.2	0.0185	611.2	0.01707
601.1	0.93886	601.1	-0.55695	601.1	-0.02106	611.1	-0.07714	601.1	0.03626	601.1	0.02052	601.1	0.01855	611.1	0.01714
601	0.9366	601	-0.55828	601	-0.01606	611	-0.0769	601	0.03633	601	0.02057	601	0.01861	611	0.01719
600.9	0.94551	600.9	-0.54441	600.9	-0.01566	610.9	-0.07338	600.9	0.0364	600.9	0.02063	600.9	0.01867	610.9	0.01723
600.8	0.95783	600.8	-0.5388	600.8	-0.01473	610.8	-0.07105	600.8	0.03647	600.8	0.02067	600.8	0.01871	610.8	0.01729
600.7	0.96235	600.7	-0.5444	600.7	-0.01526	610.7	-0.08889	600.7	0.03654	600.7	0.02072	600.7	0.01876	610.7	0.01733
600.6	0.9621	600.6	-0.54615	600.6	-0.01037	610.6	-0.09506	600.6	0.03665	600.6	0.02077	600.6	0.01884	610.6	0.01738
600.5	0.96173	600.5	-0.53884	600.5	-0.0146	610.5	-0.10031	600.5	0.03674	600.5	0.02082	600.5	0.01889	610.5	0.01744
600.4	0.95007	600.4	-0.54608	600.4	-0.01007	610.4	-0.09295	600.4	0.03682	600.4	0.02087	600.4	0.01893	610.4	0.01749
600.3	0.94463	600.3	-0.55221	600.3	-0.00975	610.3	-0.12749	600.3	0.0369	600.3	0.02092	600.3	0.01898	610.3	0.01753
600.2	0.92803	600.2	-0.54286	600.2	-0.00225	610.2	-0.14601	600.2	0.03698	600.2	0.02097	600.2	0.01902	610.2	0.01758
600.1	0.91946	600.1	-0.53892	600.1	-0.01043	610.1	-0.14317	600.1	0.03705	600.1	0.02101	600.1	0.01906	610.1	0.01764
600	0.93231	600	-0.53767	600	-0.02104	610	-0.17053	600	0.03714	600	0.02106	600	0.01911	610	0.01769
599.9	0.92949	599.9	-0.53373	599.9	-0.02602	609.9	-0.14932	599.9	0.03722	599.9	0.02111	599.9	0.01916	609.9	0.01775
599.8	0.91872	599.8	-0.5416	599.8	-0.02228	609.8	-0.16385	599.8	0.03731	599.8	0.02117	599.8	0.01922	609.8	0.01781
599.7	0.91727	599.7	-0.53179	599.7	-0.03727	609.7	-0.1664	599.7	0.03738	599.7	0.02121	599.7	0.01926	609.7	0.01786
599.6	0.90926	599.6	-0.54116	599.6	-0.02244	609.6	-0.16983	599.6	0.03746	599.6	0.02126	599.6	0.0193	609.6	0.01792
599.5	0.93816	599.5	-0.53279	599.5	-0.00652	609.5	-0.15293	599.5	0.03753	599.5	0.0213	599.5	0.01934	609.5	0.01797
599.4	0.93719	599.4	-0.52833	599.4	-0.00943	609.4	-0.16237	599.4	0.03762	599.4	0.02134	599.4	0.01939	609.4	0.01803
599.3	0.91147	599.3	-0.52863	599.3	-0.01696	609.3	-0.16096	599.3	0.03771	599.3	0.0214	599.3	0.01944	609.3	0.01809
599.2	0.92861	599.2	-0.52617	599.2	-0.02188	609.2	-0.16567	599.2	0.03778	599.2	0.02146	599.2	0.01949	609.2	0.01815
599.1	0.92133	599.1	-0.52875	599.1	-0.02497	609.1	-0.16032	599.1	0.03786	599.1	0.02151	599.1	0.01954	609.1	0.01821
599	0.91817	599	-0.54107	599	-0.01941	609	-0.16246	599	0.03793	599	0.02155	599	0.01959	609	0.01826
598.9	0.90383	598.9	-0.54323	598.9	-0.02195	608.9	-0.15357	598.9	0.03803	598.9	0.02161	598.9	0.01965	608.9	0.01831
598.8	0.91359	598.8	-0.54288	598.8	-0.01596	608.8	-0.14949	598.8	0.03811	598.8	0.02166	598.8	0.0197	608.8	0.01836
598.7	0.92151	598.7	-0.54299	598.7	-0.02555	608.7	-0.14416	598.7	0.0382	598.7	0.02172	598.7	0.01975	608.7	0.01842
598.6	0.93331	598.6	-0.54799	598.6	-0.02167	608.6	-0.12963	598.6	0.03828	598.6	0.02177	598.6	0.0198	608.6	0.01847
598.5	0.94186	598.5	-0.55529	598.5	-0.01079	608.5	-0.11862	598.5	0.03835	598.5	0.02182	598.5	0.01986	608.5	0.01853
598.4	0.94088	598.4	-0.55525	598.4	-0.01429	608.4	-0.10915	598.4	0.03843	598.4	0.02187	598.4	0.01991	608.4	0.01859
598.3	0.95493	598.3	-0.56779	598.3	-0.01848	608.3	-0.10917	598.3	0.03851	598.3	0.02191	598.3	0.01996	608.3	0.01864
598.2	0.94497	598.2	-0.56466	598.2	-0.01524	608.2	-0.11475	598.2	0.0386	598.2	0.02195	598.2	0.02001	608.2	0.0187
598.1	0.96859	598.1	-0.56148	598.1	-0.00766	608.1	-0.10281	598.1	0.0387	598.1	0.022	598.1	0.02007	608.1	0.01874
598	0.96828	598	-0.56751	598	-0.01944	608	-0.10962	598	0.03878	598	0.02206	598	0.02012	608	0.0188
597.9	0.96311	597.9	-0.56195	597.9	-0.01935	607.9	-0.09901	597.9	0.03886	597.9	0.02211	597.9	0.02017	607.9	0.01886
597.8	0.96145	597.8	-0.56657	597.8	-0.02106	607.8	-0.10257	597.8	0.03895	597.8	0.02217	597.8	0.02024	607.8	0.01891
597.7	0.96941	597.7	-0.57023	597.7	-0.02812	607.7	-0.10808	597.7	0.03903	597.7	0.02222	597.7	0.02029	607.7	0.01896
597.6	0.97275	597.6	-0.57449	597.6	-0.01903	607.6	-0.11179	597.6	0.03913	597.6	0.02227	597.6	0.02033	607.6	0.01902
597.5	0.97146	597.5	-0.55758	597.5	-0.01951	607.5	-0.10807	597.5	0.03923	597.5	0.02232	597.5	0.02038	607.5	0.01908
597.4	0.96875	597.4	-0.5444	597.4	-0.02936	607.4	-0.1143	597.4	0.03932	597.4	0.02238	597.4	0.02045	607.4	0.01914
597.3	0.97403	597.3	-0.55134	597.3	-0.02937	607.3	-0.1083	597.3	0.0394	597.3	0.02243	597.3	0.0205	607.3	0.0192
597.2	0.98264	597.2	-0.55552	597.2	-0.02388	607.2	-0.09461	597.2	0.03947	597.2	0.02248	597.2	0.02056	607.2	0.01927
597.1	0.9982	597.1	-0.55846	597.1	-0.02532	607.1	-0.09338	597.1	0.03955	597.1	0.02252	597.1	0.02062	607.1	0.01932
597	0.98483	597	-0.55589	597	-0.02485	607	-0.08625	597	0.03964	597	0.02256	597	0.02067	607	0.01938
596.9	0.99274	596.9	-0.54952	596.9	-0.02377	606.9	-0.07827	596.9	0.03974	596.9	0.02261	596.9	0.02073	606.9	0.01944
596.8	0.9808	596.8	-0.55423	596.8	-0.04514	606.8	-0.05364	596.8	0.03983	596.8	0.02266	596.8	0.02078	606.8	0.0195
596.7	0.97538	596.7	-0.55331	596.7	-0.0525	606.7	-0.03648	596.7	0.03991	596.7	0.02272	596.7	0.02083	606.7	0.01957
596.6	0.97548	596.6	-0.55978	596.6	-0.04711	606.6	-0.03469	596.6	0.03999	596.6	0.02277	596.6	0.02089	606.6	0.01963
596.5	0.99595	596.5	-0.56591	596.5	-0.05678	606.5	-0.03278	596.5	0.04007	596.5	0.02282	596.5	0.02093	606.5	0.01968
596.4	1.00712	596.4	-0.56463	596.4	-0.05854	606.4	-0.01963	596.4	0.04018	596.4	0.02288	596.4	0.02099	606.4	0.01973
596.3	1.01147	596.3	-0.57153	596.3	-0.05063	606.3	-0.02659	596.3	0.04028	596.3	0.02293	596.3	0.02104	606.3	0.01979
596.2	1.0189	596.2	-0.56879	596.2	-0.06347	606.2	-0.02848	596.2	0.04037	596.2	0.02299	596.2	0.0211	606.2	0.01985
596.1	1.01113	596.1	-0.57788	596.1	-0.06723	606.1	-0.03826	596.1	0.04046	596.1	0.02304	596.1	0.02115	606.1	0.01991
596	1.0214	596	-0.5869	596	-0.05416	606	-0.0429	596	0.04053	596	0.0231	596	0.02122	606	0.01997
595.9	1.02298	595.9	-0.57882	595.9	-0.06131	605.9	-0.04035	595.9	0.04061	595.9	0.02316	595.9	0.02126	605.9	0.02003
595.8	1.03642	595.8	-0.59461	595.8	-0.05761	605.8	-0.03995	595.8	0.0407	595.8	0.0232	595.8	0.02131	605.8	0.02009
595.7	1.04211	595.7	-0.58789	595.7	-0.04323	605.7	-0.04079	595.7	0.04079	595.7	0.02325	595.7	0.02137	605.7	0.02015
595.6	1.05527	595.6	-0.57173	595.6	-0.03713	605.6	-0.01887	595.6	0.04089	595.6	0.0233	595.6	0.02143	605.6	0.02021
595.5	1.06128	595.5	-0.56998	595.5	-0.03902	605.5	-0.01599	595.5	0.04098	595.5	0.02336	595.5	0.02149	605.5	0.02027
595.4	1.05592	595.4	-0.58645	595.4	-0.03284	605.4	-0.00946	595.4	0.04106	595.4	0.02341	595.4	0.02155	605.4	0.02033
595.3	1.05204	595.3	-0.58371	595.3	-0.03847	605.3	-0.02239	595.3	0.04115	595.3	0.02346	595.3	0.0216	605.3	0.02039
595.2	1.0562	595.2	-0.59691	595.2	-0.04538	605.2	-0.02746	595.2	0.04123	595.2	0.02351	595.2	0.02165	605.2	0.02045
595.1	1.03574	595.1	-0.59697	595.1	-0.05036	605.1	-0.04049	595.1	0.04133	595.1	0.02356	595.1	0.0217	605.1	0.02051
595	1.01393	595	-0.59306	595	-0.04403	605	-0.03874	595	0.04144	595	0.02363	595	0.02177	605	0.02057
594.9	0.9961	594.9	-0.60093	594.9	-0.04821	604.9	-0.02147	594.9	0.04153	594.9	0.02368	594.9	0.02183	604.9	0.02064
594.8	0.99169	594.8	-0.60333	594.8	-0.05705	604.8	-0.0221	594.8	0.04161	594.8	0.02374	594.8	0.02189	604.8	0.0207
594.7	0.99746	594.7	-0.60281	594.7	-0.05826	604.7	-0.00441	594.7	0.04169	594.7	0.0238	594.7	0.02194	604.7	0.02075
594.6	0.99939	594.6	-0.60956	594.6	-0.05608	604.6	-0.00334	594.6	0.04177	594.6	0.02385	594.6	0.02199	604.6	0.02081
594.5	1.01271	594.5	-0.62065	594.5	-0.05704	604.5	-0.01996	594.5	0.04186	594.5	0.0239	594.5	0.02204	604.5	0.02087
594.4	1.01934	594.4	-0.62085	594.4	-0.05654	604.4	-0.02215	594.4	0.04196	594.4	0.02396	594.4	0.0221	604.4	0.02094
594.3	1.01322	594.3	-0.64143	594.3	-0.05959	604.3	-0.00486	594.3	0.04205	594.3	0.02402	594.3	0.02217	604.3	0.021
594.2	0.99125	594.2	-0.63799	594.2	-0.05624	604.2	-0.02756	594.2	0.04213	594.2	0.02408	594.2	0.02224	604.2	0.02108
594.1	0.99756	594.1	-0.65659	594.1	-0.05525	604.1	-0.02515	594.1	0.04222	594.1	0.02414	594.1	0.02229	604.1	0.02114
594	0.98964	594	-0.66803	594	-0.04928	604	-0.04786	594	0.0423	594	0.02419	594	0.02234	604	0.0212
593.9	0.9955	593.9	-0.67783	593.9	-0.05459	603.9	-0.04756	593.9	0.04238	593.9	0.02425	593.9	0.0224	603.9	0.02127
593.8	1.00952	593.8	-0.66168	593.8	-0.06754	603.8	-0.04981	593.8	0.0425	593.8	0.02433	593.8	0.02248	603.8	0.02133
593.7	1.00643	593.7	-0.66267	593.7	-0.066	603.7	-0.04804	593.7	0.04259	593.7	0.02443	593.7	0.02255	603.7	0.0214
593.6	1.00927	593.6	-0.65952	593.6	-0.05514	603.6	-0.02896	593.6	0.04268	593.6	0.0245	593.6	0.02261	603.6	0.02147
593.5	0.99788	593.5	-0.65874	593.5	-0.05658	603.5	-0.01507	593.5	0.04276	593.5	0.02455	593.5	0.02267	603.5	0.02153
593.4	1.00014	593.4	-0.66322	593.4	-0.05219	603.4	-0.01303	593.4	0.04286	593.4	0.02461	593.4	0.02273	603.4	0.02159
593.3	1.02728	593.3	-0.65512	593.3	-0.06045	603.3	0.00541	593.3	0.04296	593.3	0.02467	593.3	0.02278	603.3	0.02166
593.2	1.0527	593.2	-0.65954	593.2	-0.05533	603.2	0.01455	593.2	0.04305	593.2	0.02474	593.2	0.02284	603.2	0.02172
593.1	1.05173	593.1	-0.65468	593.1	-0.05723	603.1	0.01477	593.1	0.04314	593.1	0.02481	593.1	0.0229	603.1	0.02179
593	1.02371	593	-0.64828	593	-0.06372	603	0.02363	593	0.04323	593	0.02488	593	0.02297	603	0.02186
592.9	1.02321	592.9	-0.65717	592.9	-0.07233	602.9	0.02489	592.9	0.04334	592.9	0.02496	592.9	0.02305	602.9	0.02192
592.8	1.02982	592.8	-0.65523	592.8	-0.06803	602.8	0.01975	592.8	0.04344	592.8	0.02501	592.8	0.0231	602.8	0.02198
592.7	1.02176	592.7	-0.64212	592.7	-0.05753	602.7	0.03521	592.7	0.04354	592.7	0.02507	592.7	0.02315	602.7	0.02203
592.6	1.02218	592.6	-0.63903	592.6	-0.06067	602.6	0.03171	592.6	0.04364	592.6	0.02514	592.6	0.02321	602.6	0.0221
592.5	1.03801	592.5	-0.64553	592.5	-0.06381	602.5	0.02439	592.5	0.04373	592.5	0.02521	592.5	0.02327	602.5	0.02216
592.4	1.05718	592.4	-0.6406	592.4	-0.05775	602.4	0.02382	592.4	0.04381	592.4	0.02527	592.4	0.02334	602.4	0.02222
592.3	1.06223	592.3	-0.63727	592.3	-0.05749	602.3	0.04669	592.3	0.0439	592.3	0.02534	592.3	0.02341	602.3	0.02229
592.2	1.06596	592.2	-0.63934	592.2	-0.05135	602.2	0.04039	592.2	0.04399	592.2	0.02539	592.2	0.02348	602.2	0.02237
592.1	1.05603	592.1	-0.62876	592.1	-0.05324	602.1	0.05347	592.1	0.04412	592.1	0.02547	592.1	0.02356	602.1	0.02244
592	1.04544	592	-0.6375	592	-0.05686	602	0.05472	592	0.04421	592	0.02553	592	0.02361	602	0.0225
591.9	1.05592	591.9	-0.63022	591.9	-0.06205	601.9	0.0478	591.9	0.0443	591.9	0.02559	591.9	0.02367	601.9	0.02256
591.8	1.06482	591.8	-0.63358	591.8	-0.06388	601.8	0.03905	591.8	0.04439	591.8	0.02565	591.8	0.02373	601.8	0.02263
591.7	1.07976	591.7	-0.63538	591.7	-0.07116	601.7	0.02789	591.7	0.04447	591.7	0.02571	591.7	0.0238	601.7	0.0227
591.6	1.07911	591.6	-0.64505	591.6	-0.07475	601.6	0.02492	591.6	0.04457	591.6	0.02577	591.6	0.02386	601.6	0.02276
591.5	1.07804	591.5	-0.64776	591.5	-0.07834	601.5	0.01671	591.5	0.04467	591.5	0.02583	591.5	0.02391	601.5	0.02283
591.4	1.08153	591.4	-0.64534	591.4	-0.07869	601.4	0.01394	591.4	0.04477	591.4	0.02589	591.4	0.02397	601.4	0.02291
591.3	1.07956	591.3	-0.64218	591.3	-0.07155	601.3	0.02025	591.3	0.04489	591.3	0.02597	591.3	0.02404	601.3	0.02298
591.2	1.0796	591.2	-0.63382	591.2	-0.07579	601.2	0.04285	591.2	0.04497	591.2	0.02603	591.2	0.02411	601.2	0.02305
591.1	1.07292	591.1	-0.62768	591.1	-0.08762	601.1	0.0541	591.1	0.04506	591.1	0.02609	591.1	0.02417	601.1	0.02312
591	1.04851	591	-0.64633	591	-0.0908	601	0.06335	591	0.04516	591	0.02616	591	0.02424	601	0.02319
590.9	1.05702	590.9	-0.65923	590.9	-0.0792	600.9	0.05968	590.9	0.04527	590.9	0.02622	590.9	0.0243	600.9	0.02326
590.8	1.04753	590.8	-0.66041	590.8	-0.09164	600.8	0.04314	590.8	0.04537	590.8	0.02629	590.8	0.02436	600.8	0.02332
590.7	1.06517	590.7	-0.65512	590.7	-0.08694	600.7	0.04202	590.7	0.04547	590.7	0.02636	590.7	0.02442	600.7	0.0234
590.6	1.06684	590.6	-0.64025	590.6	-0.08272	600.6	0.03683	590.6	0.04556	590.6	0.02643	590.6	0.02448	600.6	0.02348
590.5	1.07685	590.5	-0.64447	590.5	-0.08228	600.5	0.04043	590.5	0.04565	590.5	0.0265	590.5	0.02455	600.5	0.02355
590.4	1.10176	590.4	-0.6378	590.4	-0.0946	600.4	0.04468	590.4	0.04577	590.4	0.02658	590.4	0.02463	600.4	0.02361
590.3	1.07955	590.3	-0.63341	590.3	-0.08277	600.3	0.03102	590.3	0.04587	590.3	0.02664	590.3	0.0247	600.3	0.02368
590.2	1.089	590.2	-0.6445	590.2	-0.07742	600.2	0.00994	590.2	0.04597	590.2	0.02671	590.2	0.02476	600.2	0.02375
590.1	1.07752	590.1	-0.63273	590.1	-0.08311	600.1	0.01386	590.1	0.04607	590.1	0.02677	590.1	0.02482	600.1	0.02382
590	1.04857	590	-0.63753	590	-0.07337	600	0.01839	590	0.04615	590	0.02683	590	0.0249	600	0.0239
589.9	1.04082	589.9	-0.63834	589.9	-0.06944	599.9	0.000933998	589.9	0.04624	589.9	0.0269	589.9	0.02497	599.9	0.02396
589.8	1.0261	589.8	-0.63602	589.8	-0.0749	599.8	-0.00614	589.8	0.04633	589.8	0.02696	589.8	0.02504	599.8	0.02405
589.7	1.04682	589.7	-0.63979	589.7	-0.06394	599.7	0.00517	589.7	0.04644	589.7	0.02703	589.7	0.02511	599.7	0.02412
589.6	1.0912	589.6	-0.64467	589.6	-0.05183	599.6	0.01431	589.6	0.04655	589.6	0.0271	589.6	0.02517	599.6	0.02419
589.5	1.0941	589.5	-0.62809	589.5	-0.04321	599.5	-0.00276	589.5	0.04665	589.5	0.02717	589.5	0.02523	599.5	0.02427
589.4	1.12674	589.4	-0.64576	589.4	-0.03194	599.4	-0.01671	589.4	0.04676	589.4	0.02724	589.4	0.02532	599.4	0.02434
589.3	1.12251	589.3	-0.62765	589.3	-0.02057	599.3	-0.01178	589.3	0.04685	589.3	0.02732	589.3	0.02539	599.3	0.0244
589.2	1.10961	589.2	-0.63136	589.2	-0.03472	599.2	-0.0088	589.2	0.04695	589.2	0.02739	589.2	0.02546	599.2	0.02447
589.1	1.1137	589.1	-0.64299	589.1	-0.03765	599.1	-0.01962	589.1	0.04706	589.1	0.02746	589.1	0.02553	599.1	0.02454
589	1.13779	589	-0.64158	589	-0.03904	599	-0.01655	589	0.04717	589	0.02753	589	0.0256	599	0.02461
588.9	1.14086	588.9	-0.63991	588.9	-0.04219	598.9	-0.02009	588.9	0.04727	588.9	0.0276	588.9	0.02566	598.9	0.02471
588.8	1.12789	588.8	-0.631	588.8	-0.05121	598.8	-0.00843	588.8	0.04736	588.8	0.02766	588.8	0.02574	598.8	0.02478
588.7	1.14371	588.7	-0.6296	588.7	-0.05039	598.7	-0.01152	588.7	0.04745	588.7	0.02772	588.7	0.02581	598.7	0.02486
588.6	1.14739	588.6	-0.62652	588.6	-0.04949	598.6	-0.00954	588.6	0.04755	588.6	0.02778	588.6	0.02589	598.6	0.02493
588.5	1.15904	588.5	-0.63377	588.5	-0.05973	598.5	0.00418	588.5	0.04765	588.5	0.02785	588.5	0.02597	598.5	0.025
588.4	1.17194	588.4	-0.6463	588.4	-0.06122	598.4	0.00559	588.4	0.04776	588.4	0.02792	588.4	0.02604	598.4	0.02508
588.3	1.17695	588.3	-0.6463	588.3	-0.05032	598.3	-0.00619	588.3	0.04787	588.3	0.02798	588.3	0.0261	598.3	0.02515
588.2	1.18105	588.2	-0.63139	588.2	-0.05477	598.2	-0.0219	588.2	0.04798	588.2	0.02805	588.2	0.02618	598.2	0.02523
588.1	1.1864	588.1	-0.64378	588.1	-0.05151	598.1	-0.02235	588.1	0.04807	588.1	0.02811	588.1	0.02625	598.1	0.0253
588	1.20286	588	-0.63574	588	-0.06187	598	0.01701	588	0.04816	588	0.02817	588	0.02632	598	0.02538
587.9	1.21809	587.9	-0.65404	587.9	-0.0724	597.9	0.02872	587.9	0.04827	587.9	0.02824	587.9	0.02639	597.9	0.02546
587.8	1.21582	587.8	-0.64407	587.8	-0.06947	597.8	0.0368	587.8	0.04838	587.8	0.02831	587.8	0.02646	597.8	0.02555
587.7	1.2408	587.7	-0.64786	587.7	-0.07467	597.7	0.03686	587.7	0.0485	587.7	0.02839	587.7	0.02652	597.7	0.02563
587.6	1.23241	587.6	-0.63384	587.6	-0.08404	597.6	0.01811	587.6	0.04861	587.6	0.02846	587.6	0.0266	597.6	0.02571
587.5	1.25021	587.5	-0.64378	587.5	-0.09116	597.5	0.0419	587.5	0.04871	587.5	0.02852	587.5	0.02667	597.5	0.02579
587.4	1.26633	587.4	-0.63806	587.4	-0.08592	597.4	0.03484	587.4	0.04881	587.4	0.02858	587.4	0.02675	597.4	0.02586
587.3	1.26296	587.3	-0.65041	587.3	-0.08108	597.3	0.03406	587.3	0.04892	587.3	0.02864	587.3	0.02683	597.3	0.02594
587.2	1.29122	587.2	-0.65543	587.2	-0.09114	597.2	0.01668	587.2	0.04903	587.2	0.02868	587.2	0.0269	597.2	0.02602
587.1	1.27895	587.1	-0.65699	587.1	-0.10677	597.1	0.02929	587.1	0.04913	587.1	0.02873	587.1	0.02698	597.1	0.0261
587	1.27454	587	-0.65711	587	-0.11176	597	0.02352	587	0.04924	587	0.0288	587	0.02705	597	0.02617
586.9	1.28728	586.9	-0.64784	586.9	-0.10045	596.9	0.0379	586.9	0.04934	586.9	0.02886	586.9	0.02713	596.9	0.02624
586.8	1.27254	586.8	-0.63574	586.8	-0.08815	596.8	0.04169	586.8	0.04944	586.8	0.02891	586.8	0.02721	596.8	0.02632
586.7	1.2723	586.7	-0.65195	586.7	-0.08844	596.7	0.03769	586.7	0.04956	586.7	0.02897	586.7	0.0273	596.7	0.0264
586.6	1.26233	586.6	-0.67426	586.6	-0.09439	596.6	0.03748	586.6	0.04968	586.6	0.02903	586.6	0.02737	596.6	0.02648
586.5	1.26258	586.5	-0.67379	586.5	-0.10537	596.5	0.01471	586.5	0.04977	586.5	0.02908	586.5	0.02742	596.5	0.02656
586.4	1.27135	586.4	-0.67101	586.4	-0.10262	596.4	0.01297	586.4	0.04987	586.4	0.02914	586.4	0.0275	596.4	0.02666
586.3	1.29009	586.3	-0.66778	586.3	-0.1131	596.3	0.00165	586.3	0.04998	586.3	0.02921	586.3	0.02757	596.3	0.02674
586.2	1.28999	586.2	-0.66186	586.2	-0.10177	596.2	-0.00464	586.2	0.05007	586.2	0.02928	586.2	0.02765	596.2	0.02682
586.1	1.27944	586.1	-0.67197	586.1	-0.11889	596.1	0.02456	586.1	0.05018	586.1	0.02934	586.1	0.02773	596.1	0.0269
586	1.29142	586	-0.66648	586	-0.11836	596	0.03665	586	0.0503	586	0.0294	586	0.02782	596	0.02698
585.9	1.2817	585.9	-0.65597	585.9	-0.11546	595.9	0.02203	585.9	0.05041	585.9	0.02947	585.9	0.02789	595.9	0.02706
585.8	1.25889	585.8	-0.66504	585.8	-0.1242	595.8	0.01008	585.8	0.05052	585.8	0.02954	585.8	0.02797	595.8	0.02713
585.7	1.24432	585.7	-0.6532	585.7	-0.12722	595.7	0.00219	585.7	0.05062	585.7	0.02962	585.7	0.02804	595.7	0.0272
585.6	1.25609	585.6	-0.67184	585.6	-0.13514	595.6	-0.01096	585.6	0.05073	585.6	0.02969	585.6	0.02812	595.6	0.02729
585.5	1.29153	585.5	-0.67321	585.5	-0.14034	595.5	-0.01939	585.5	0.05084	585.5	0.02975	585.5	0.02821	595.5	0.02737
585.4	1.31391	585.4	-0.6754	585.4	-0.13981	595.4	-0.01172	585.4	0.05096	585.4	0.02981	585.4	0.02831	595.4	0.02745
585.3	1.29946	585.3	-0.67784	585.3	-0.13409	595.3	-0.00738	585.3	0.05105	585.3	0.02986	585.3	0.02838	595.3	0.02753
585.2	1.27568	585.2	-0.69673	585.2	-0.12925	595.2	0.00953	585.2	0.05117	585.2	0.02994	585.2	0.02846	595.2	0.02761
585.1	1.26801	585.1	-0.69376	585.1	-0.12649	595.1	0.01819	585.1	0.05129	585.1	0.03002	585.1	0.02854	595.1	0.02768
585	1.28572	585	-0.69942	585	-0.12638	595	0.03211	585	0.05139	585	0.03009	585	0.02863	595	0.02779
584.9	1.29163	584.9	-0.69606	584.9	-0.12929	594.9	0.04986	584.9	0.0515	584.9	0.03016	584.9	0.02872	594.9	0.02787
584.8	1.32087	584.8	-0.69738	584.8	-0.12327	594.8	0.03971	584.8	0.05161	584.8	0.03023	584.8	0.0288	594.8	0.02795
584.7	1.33172	584.7	-0.70342	584.7	-0.11978	594.7	0.01684	584.7	0.05173	584.7	0.03029	584.7	0.02888	594.7	0.02804
584.6	1.34147	584.6	-0.70987	584.6	-0.13037	594.6	0.01433	584.6	0.05185	584.6	0.03037	584.6	0.02896	594.6	0.02812
584.5	1.37572	584.5	-0.71312	584.5	-0.12877	594.5	-0.01801	584.5	0.05197	584.5	0.03045	584.5	0.02904	594.5	0.0282
584.4	1.38335	584.4	-0.71012	584.4	-0.10773	594.4	-0.00735	584.4	0.05208	584.4	0.03053	584.4	0.02913	594.4	0.02828
584.3	1.39685	584.3	-0.71113	584.3	-0.11321	594.3	3.72747e-06	584.3	0.05218	584.3	0.03059	584.3	0.02921	594.3	0.02836
584.2	1.3982	584.2	-0.70216	584.2	-0.11467	594.2	-0.0285	584.2	0.05229	584.2	0.03067	584.2	0.02929	594.2	0.02844
584.1	1.40706	584.1	-0.69855	584.1	-0.12631	594.1	-0.02571	584.1	0.05241	584.1	0.03074	584.1	0.02937	594.1	0.02853
584	1.39677	584	-0.69109	584	-0.13365	594	-0.05075	584	0.05251	584	0.03079	584	0.02943	594	0.02861
583.9	1.3828	583.9	-0.70568	583.9	-0.13525	593.9	-0.07079	583.9	0.05262	583.9	0.03086	583.9	0.02952	593.9	0.02869
583.8	1.39247	583.8	-0.70934	583.8	-0.13108	593.8	-0.08341	583.8	0.05273	583.8	0.03094	583.8	0.0296	593.8	0.02879
583.7	1.36951	583.7	-0.72176	583.7	-0.1165	593.7	-0.07495	583.7	0.05283	583.7	0.03102	583.7	0.02968	593.7	0.02888
583.6	1.38164	583.6	-0.73567	583.6	-0.10901	593.6	-0.07424	583.6	0.05294	583.6	0.03108	583.6	0.02977	593.6	0.02896
583.5	1.3909	583.5	-0.72644	583.5	-0.10691	593.5	-0.06689	583.5	0.05306	583.5	0.03115	583.5	0.02986	593.5	0.02905
583.4	1.41673	583.4	-0.72521	583.4	-0.10395	593.4	-0.06286	583.4	0.05319	583.4	0.03122	583.4	0.02995	593.4	0.02913
583.3	1.43756	583.3	-0.7123	583.3	-0.11217	593.3	-0.05935	583.3	0.05332	583.3	0.0313	583.3	0.03003	593.3	0.02921
583.2	1.44795	583.2	-0.70989	583.2	-0.11647	593.2	-0.07484	583.2	0.05343	583.2	0.03138	583.2	0.03011	593.2	0.0293
583.1	1.4728	583.1	-0.70031	583.1	-0.10154	593.1	-0.08786	583.1	0.05354	583.1	0.03145	583.1	0.0302	593.1	0.02938
583	1.45244	583	-0.70881	583	-0.10236	593	-0.08085	583	0.05364	583	0.03152	583	0.03028	593	0.02947
582.9	1.46499	582.9	-0.71254	582.9	-0.10392	592.9	-0.07883	582.9	0.05376	582.9	0.03158	582.9	0.03037	592.9	0.02958
582.8	1.46247	582.8	-0.7211	582.8	-0.11256	592.8	-0.08161	582.8	0.05388	582.8	0.03165	582.8	0.03046	592.8	0.02966
582.7	1.47637	582.7	-0.71445	582.7	-0.11938	592.7	-0.09919	582.7	0.05402	582.7	0.03174	582.7	0.03055	592.7	0.02974
582.6	1.46157	582.6	-0.70734	582.6	-0.1339	592.6	-0.10331	582.6	0.05414	582.6	0.03182	582.6	0.03064	592.6	0.02983
582.5	1.45421	582.5	-0.71901	582.5	-0.12474	592.5	-0.09516	582.5	0.05426	582.5	0.0319	582.5	0.03073	592.5	0.02991
582.4	1.47978	582.4	-0.71346	582.4	-0.12733	592.4	-0.11026	582.4	0.05437	582.4	0.03198	582.4	0.03082	592.4	0.03
582.3	1.47636	582.3	-0.70584	582.3	-0.12465	592.3	-0.09558	582.3	0.05448	582.3	0.03204	582.3	0.03091	592.3	0.03008
582.2	1.4644	582.2	-0.71736	582.2	-0.11255	592.2	-0.09099	582.2	0.05461	582.2	0.03212	582.2	0.031	592.2	0.03017
582.1	1.46904	582.1	-0.72843	582.1	-0.10165	592.1	-0.09585	582.1	0.05474	582.1	0.03221	582.1	0.0311	592.1	0.03028
582	1.45443	582	-0.70486	582	-0.10037	592	-0.11717	582	0.0549	582	0.03232	582	0.03121	592	0.03037
581.9	1.46376	581.9	-0.702	581.9	-0.08694	591.9	-0.11183	581.9	0.05501	581.9	0.0324	581.9	0.0313	591.9	0.03045
581.8	1.48035	581.8	-0.69721	581.8	-0.07497	591.8	-0.11611	581.8	0.0552	581.8	0.03247	581.8	0.03138	591.8	0.03054
581.7	1.4822	581.7	-0.68814	581.7	-0.07278	591.7	-0.1172	581.7	0.05538	581.7	0.03254	581.7	0.03146	591.7	0.03062
581.6	1.48843	581.6	-0.69947	581.6	-0.07562	591.6	-0.12137	581.6	0.05552	581.6	0.03261	581.6	0.03155	591.6	0.03071
581.5	1.5032	581.5	-0.71065	581.5	-0.07844	591.5	-0.15676	581.5	0.05565	581.5	0.0327	581.5	0.03164	591.5	0.0308
581.4	1.51784	581.4	-0.71096	581.4	-0.08864	591.4	-0.18187	581.4	0.05579	581.4	0.03279	581.4	0.03174	591.4	0.03088
581.3	1.49081	581.3	-0.69704	581.3	-0.08412	591.3	-0.18273	581.3	0.05594	581.3	0.03286	581.3	0.03183	591.3	0.031
581.2	1.49778	581.2	-0.68577	581.2	-0.08206	591.2	-0.15775	581.2	0.0561	581.2	0.03295	581.2	0.03194	591.2	0.03109
581.1	1.49327	581.1	-0.67437	581.1	-0.08192	591.1	-0.14677	581.1	0.05623	581.1	0.03302	581.1	0.03203	591.1	0.03117
581	1.50126	581	-0.66022	581	-0.082	591	-0.14097	581	0.05636	581	0.03309	581	0.03212	591	0.03126
580.9	1.52212	580.9	-0.65973	580.9	-0.08417	590.9	-0.14156	580.9	0.05648	580.9	0.03318	580.9	0.03221	590.9	0.03135
580.8	1.49048	580.8	-0.65172	580.8	-0.08026	590.8	-0.13516	580.8	0.05662	580.8	0.03327	580.8	0.03231	590.8	0.03143
580.7	1.5136	580.7	-0.65014	580.7	-0.09088	590.7	-0.11567	580.7	0.05675	580.7	0.03336	580.7	0.03241	590.7	0.03152
580.6	1.52595	580.6	-0.66208	580.6	-0.0825	590.6	-0.11472	580.6	0.05692	580.6	0.03345	580.6	0.03252	590.6	0.03161
580.5	1.52095	580.5	-0.66456	580.5	-0.07183	590.5	-0.1152	580.5	0.05706	580.5	0.03353	580.5	0.03261	590.5	0.0317
580.4	1.51961	580.4	-0.66386	580.4	-0.07387	590.4	-0.11529	580.4	0.0572	580.4	0.03361	580.4	0.0327	590.4	0.03182
580.3	1.52022	580.3	-0.65756	580.3	-0.07767	590.3	-0.14725	580.3	0.05733	580.3	0.0337	580.3	0.0328	590.3	0.03191
580.2	1.51794	580.2	-0.68056	580.2	-0.08787	590.2	-0.1463	580.2	0.05745	580.2	0.03378	580.2	0.0329	590.2	0.03199
580.1	1.53167	580.1	-0.68022	580.1	-0.09731	590.1	-0.1318	580.1	0.05759	580.1	0.03386	580.1	0.03299	590.1	0.03209
580	1.56891	580	-0.66719	580	-0.09015	590	-0.12765	580	0.05775	580	0.03395	580	0.03311	590	0.03218
579.9	1.58499	579.9	-0.67125	579.9	-0.08112	589.9	-0.1308	579.9	0.05788	579.9	0.03403	579.9	0.03321	589.9	0.03228
579.8	1.56974	579.8	-0.68303	579.8	-0.07765	589.8	-0.11884	579.8	0.05802	579.8	0.03412	579.8	0.03331	589.8	0.03237
579.7	1.57817	579.7	-0.67378	579.7	-0.05947	589.7	-0.12772	579.7	0.05816	579.7	0.0342	579.7	0.0334	589.7	0.03246
579.6	1.57517	579.6	-0.68135	579.6	-0.06321	589.6	-0.13844	579.6	0.05829	579.6	0.03429	579.6	0.0335	589.6	0.03255
579.5	1.59343	579.5	-0.66686	579.5	-0.05609	589.5	-0.13356	579.5	0.05845	579.5	0.03439	579.5	0.03362	589.5	0.03264
579.4	1.59785	579.4	-0.67532	579.4	-0.05819	589.4	-0.13221	579.4	0.05858	579.4	0.03447	579.4	0.03371	589.4	0.03276
579.3	1.61137	579.3	-0.67564	579.3	-0.07227	589.3	-0.15648	579.3	0.05872	579.3	0.03455	579.3	0.0338	589.3	0.03287
579.2	1.60603	579.2	-0.66404	579.2	-0.08804	589.2	-0.14561	579.2	0.05887	579.2	0.03463	579.2	0.0339	589.2	0.03297
579.1	1.62304	579.1	-0.67265	579.1	-0.08745	589.1	-0.13914	579.1	0.059	579.1	0.03472	579.1	0.034	589.1	0.03306
579	1.63157	579	-0.68285	579	-0.06339	589	-0.13684	579	0.05916	579	0.03483	579	0.03412	589	0.03314
578.9	1.64047	578.9	-0.69158	578.9	-0.06871	588.9	-0.12937	578.9	0.05928	578.9	0.03491	578.9	0.03421	588.9	0.03323
578.8	1.66186	578.8	-0.69807	578.8	-0.07005	588.8	-0.14689	578.8	0.05942	578.8	0.035	578.8	0.0343	588.8	0.03333
578.7	1.65013	578.7	-0.68922	578.7	-0.07154	588.7	-0.14111	578.7	0.05956	578.7	0.03508	578.7	0.0344	588.7	0.03343
578.6	1.67828	578.6	-0.68781	578.6	-0.0822	588.6	-0.15535	578.6	0.0597	578.6	0.03516	578.6	0.0345	588.6	0.03353
578.5	1.67801	578.5	-0.68715	578.5	-0.09917	588.5	-0.16401	578.5	0.05983	578.5	0.03525	578.5	0.03459	588.5	0.03362
578.4	1.68467	578.4	-0.66922	578.4	-0.08006	588.4	-0.18985	578.4	0.05998	578.4	0.03535	578.4	0.03472	588.4	0.03371
578.3	1.65063	578.3	-0.66764	578.3	-0.07389	588.3	-0.1799	578.3	0.06011	578.3	0.03542	578.3	0.03482	588.3	0.03381
578.2	1.63114	578.2	-0.67754	578.2	-0.0795	588.2	-0.15742	578.2	0.06025	578.2	0.03551	578.2	0.03492	588.2	0.03391
578.1	1.62142	578.1	-0.66417	578.1	-0.0645	588.1	-0.15797	578.1	0.06039	578.1	0.03559	578.1	0.03501	588.1	0.03401
578	1.60021	578	-0.66071	578	-0.06126	588	-0.1362	578	0.06053	578	0.03568	578	0.0351	588	0.03412
577.9	1.6098	577.9	-0.67002	577.9	-0.04931	587.9	-0.13957	577.9	0.06066	577.9	0.03576	577.9	0.0352	587.9	0.03422
577.8	1.60345	577.8	-0.67916	577.8	-0.04072	587.8	-0.1328	577.8	0.06078	577.8	0.03584	577.8	0.0353	587.8	0.03431
577.7	1.59975	577.7	-0.70503	577.7	-0.04164	587.7	-0.09646	577.7	0.06091	577.7	0.03592	577.7	0.03541	587.7	0.03441
577.6	1.60351	577.6	-0.69728	577.6	-0.03602	587.6	-0.0951	577.6	0.06105	577.6	0.036	577.6	0.03551	587.6	0.03451
577.5	1.60907	577.5	-0.71304	577.5	-0.04987	587.5	-0.08369	577.5	0.06123	577.5	0.03612	577.5	0.03563	587.5	0.03462
577.4	1.62413	577.4	-0.71468	577.4	-0.0569	587.4	-0.05004	577.4	0.06137	577.4	0.03621	577.4	0.03573	587.4	0.03473
577.3	1.6327	577.3	-0.70799	577.3	-0.05405	587.3	-0.01929	577.3	0.06151	577.3	0.03629	577.3	0.03584	587.3	0.03483
577.2	1.63646	577.2	-0.70664	577.2	-0.06752	587.2	-0.00946	577.2	0.06165	577.2	0.03637	577.2	0.03595	587.2	0.03493
577.1	1.6184	577.1	-0.69764	577.1	-0.05861	587.1	-0.00245	577.1	0.06178	577.1	0.03645	577.1	0.03605	587.1	0.03502
577	1.63663	577	-0.71127	577	-0.07256	587	0.0086	577	0.06192	577	0.03654	577	0.03616	587	0.03512
576.9	1.63024	576.9	-0.73063	576.9	-0.06046	586.9	0.01515	576.9	0.06208	576.9	0.03663	576.9	0.03626	586.9	0.03522
576.8	1.6185	576.8	-0.72592	576.8	-0.07262	586.8	0.00899	576.8	0.06223	576.8	0.03671	576.8	0.03635	586.8	0.03534
576.7	1.62248	576.7	-0.74965	576.7	-0.08953	586.7	0.0132	576.7	0.06237	576.7	0.0368	576.7	0.03645	586.7	0.03545
576.6	1.63508	576.6	-0.75692	576.6	-0.09108	586.6	0.01664	576.6	0.06251	576.6	0.03688	576.6	0.03655	586.6	0.03554
576.5	1.64159	576.5	-0.75221	576.5	-0.07645	586.5	0.000655325	576.5	0.06265	576.5	0.03696	576.5	0.03665	586.5	0.0356
576.4	1.60591	576.4	-0.75994	576.4	-0.067	586.4	0.00652	576.4	0.0628	576.4	0.03705	576.4	0.03675	586.4	0.0357
576.3	1.59321	576.3	-0.76154	576.3	-0.06018	586.3	0.02102	576.3	0.06294	576.3	0.03714	576.3	0.03685	586.3	0.03581
576.2	1.57284	576.2	-0.76527	576.2	-0.05049	586.2	0.01548	576.2	0.06309	576.2	0.03724	576.2	0.03695	586.2	0.03593
576.1	1.59398	576.1	-0.77168	576.1	-0.0443	586.1	0.02422	576.1	0.06322	576.1	0.03732	576.1	0.03704	586.1	0.03604
576	1.61869	576	-0.74704	576	-0.03992	586	0.01902	576	0.06332	576	0.03739	576	0.03711	586	0.03615
575.9	1.60029	575.9	-0.76036	575.9	-0.04854	585.9	-0.0053	575.9	0.06347	575.9	0.03748	575.9	0.03721	585.9	0.03625
575.8	1.58325	575.8	-0.76805	575.8	-0.05647	585.8	0.00218	575.8	0.06362	575.8	0.03757	575.8	0.03731	585.8	0.03635
575.7	1.59661	575.7	-0.75977	575.7	-0.05976	585.7	-0.00419	575.7	0.06377	575.7	0.03765	575.7	0.03742	585.7	0.03646
575.6	1.60433	575.6	-0.77595	575.6	-0.06478	585.6	-0.02474	575.6	0.06391	575.6	0.03774	575.6	0.03752	585.6	0.03658
575.5	1.6422	575.5	-0.80799	575.5	-0.07678	585.5	-0.04358	575.5	0.06405	575.5	0.03783	575.5	0.03762	585.5	0.03669
575.4	1.61676	575.4	-0.81544	575.4	-0.07332	585.4	-0.03893	575.4	0.06419	575.4	0.03792	575.4	0.03773	585.4	0.0368
575.3	1.64739	575.3	-0.81106	575.3	-0.08843	585.3	-0.03718	575.3	0.06426	575.3	0.03802	575.3	0.03784	585.3	0.03687
575.2	1.63198	575.2	-0.82222	575.2	-0.09189	585.2	-0.05977	575.2	0.06434	575.2	0.03811	575.2	0.03795	585.2	0.03698
575.1	1.6117	575.1	-0.82666	575.1	-0.09392	585.1	-0.06913	575.1	0.06444	575.1	0.03817	575.1	0.03804	585.1	0.03708
575	1.64753	575	-0.8232	575	-0.07795	585	-0.07467	575	0.06458	575	0.03825	575	0.03814	585	0.03719
574.9	1.63879	574.9	-0.8194	574.9	-0.08225	584.9	-0.05611	574.9	0.0647	574.9	0.03834	574.9	0.03824	584.9	0.03731
574.8	1.62451	574.8	-0.83774	574.8	-0.0719	584.8	-0.06866	574.8	0.06482	574.8	0.03844	574.8	0.03834	584.8	0.03742
574.7	1.64429	574.7	-0.85404	574.7	-0.05714	584.7	-0.06172	574.7	0.06494	574.7	0.03854	574.7	0.03845	584.7	0.03752
574.6	1.65378	574.6	-0.85086	574.6	-0.05629	584.6	-0.06644	574.6	0.06508	574.6	0.03863	574.6	0.03856	584.6	0.03762
574.5	1.6377	574.5	-0.87342	574.5	-0.05495	584.5	-0.08237	574.5	0.06522	574.5	0.03872	574.5	0.03866	584.5	0.03772
574.4	1.65463	574.4	-0.8727	574.4	-0.04151	584.4	-0.07709	574.4	0.06534	574.4	0.03879	574.4	0.03874	584.4	0.03784
574.3	1.63651	574.3	-0.88173	574.3	-0.03427	584.3	-0.07484	574.3	0.06548	574.3	0.03888	574.3	0.03884	584.3	0.03797
574.2	1.66294	574.2	-0.8891	574.2	-0.04203	584.2	-0.08912	574.2	0.06561	574.2	0.03898	574.2	0.03893	584.2	0.03809
574.1	1.64702	574.1	-0.87933	574.1	-0.03344	584.1	-0.09992	574.1	0.06579	574.1	0.03908	574.1	0.03904	584.1	0.03819
574	1.64728	574	-0.8761	574	-0.03451	584	-0.0963	574	0.06602	574	0.03917	574	0.03914	584	0.03827
573.9	1.65657	573.9	-0.87125	573.9	-0.03201	583.9	-0.12196	573.9	0.06623	573.9	0.03926	573.9	0.03925	583.9	0.03837
573.8	1.64918	573.8	-0.88116	573.8	-0.03466	583.8	-0.11936	573.8	0.06644	573.8	0.03935	573.8	0.03938	583.8	0.03849
573.7	1.67224	573.7	-0.88395	573.7	-0.02199	583.7	-0.1176	573.7	0.06665	573.7	0.03944	573.7	0.03949	583.7	0.03862
573.6	1.6592	573.6	-0.87217	573.6	-0.01888	583.6	-0.09151	573.6	0.0668	573.6	0.03952	573.6	0.03957	583.6	0.03874
573.5	1.64374	573.5	-0.87513	573.5	-0.01479	583.5	-0.09028	573.5	0.067	573.5	0.03962	573.5	0.03968	583.5	0.03885
573.4	1.62269	573.4	-0.87598	573.4	-0.01593	583.4	-0.09512	573.4	0.06719	573.4	0.03972	573.4	0.03978	583.4	0.03895
573.3	1.63015	573.3	-0.88977	573.3	-0.00613	583.3	-0.09365	573.3	0.06736	573.3	0.03982	573.3	0.03988	583.3	0.03905
573.2	1.65015	573.2	-0.89188	573.2	-0.01744	583.2	-0.09009	573.2	0.06754	573.2	0.0399	573.2	0.04	583.2	0.03916
573.1	1.6561	573.1	-0.88663	573.1	-0.02129	583.1	-0.0931	573.1	0.06773	573.1	0.03999	573.1	0.04011	583.1	0.03928
573	1.69941	573	-0.89544	573	-0.03015	583	-0.09995	573	0.06792	573	0.04008	573	0.04022	583	0.0394
572.9	1.72393	572.9	-0.90155	572.9	-0.04345	582.9	-0.07997	572.9	0.06811	572.9	0.04019	572.9	0.04033	582.9	0.03952
572.8	1.73413	572.8	-0.91822	572.8	-0.03902	582.8	-0.09763	572.8	0.06825	572.8	0.04027	572.8	0.0404	582.8	0.03963
572.7	1.71417	572.7	-0.92496	572.7	-0.01243	582.7	-0.10354	572.7	0.06843	572.7	0.04036	572.7	0.04051	582.7	0.03973
572.6	1.69591	572.6	-0.92585	572.6	0.000607401	582.6	-0.10198	572.6	0.06862	572.6	0.04046	572.6	0.04063	582.6	0.03984
572.5	1.72637	572.5	-0.91857	572.5	0.0152	582.5	-0.11027	572.5	0.0688	572.5	0.04055	572.5	0.04075	582.5	0.03996
572.4	1.71385	572.4	-0.91321	572.4	0.01883	582.4	-0.09958	572.4	0.06898	572.4	0.04064	572.4	0.04087	582.4	0.04008
572.3	1.68063	572.3	-0.90237	572.3	0.01544	582.3	-0.10822	572.3	0.06917	572.3	0.04075	572.3	0.04098	582.3	0.04021
572.2	1.65714	572.2	-0.9002	572.2	0.01852	582.2	-0.15038	572.2	0.06936	572.2	0.04086	572.2	0.0411	582.2	0.04032
572.1	1.64929	572.1	-0.90957	572.1	0.01246	582.1	-0.15558	572.1	0.06953	572.1	0.04095	572.1	0.04121	582.1	0.04043
572	1.62617	572	-0.90819	572	-0.0119	582	-0.14452	572	0.06971	572	0.04104	572	0.04133	582	0.04058
571.9	1.63388	571.9	-0.90508	571.9	0.0094	581.9	-0.12449	571.9	0.06989	571.9	0.04113	571.9	0.04145	581.9	0.0407
571.8	1.62766	571.8	-0.9119	571.8	0.02078	581.8	-0.1331	571.8	0.07009	571.8	0.04123	571.8	0.04157	581.8	0.04082
571.7	1.5851	571.7	-0.92663	571.7	0.02382	581.7	-0.12897	571.7	0.07027	571.7	0.04133	571.7	0.04168	581.7	0.04094
571.6	1.60004	571.6	-0.92578	571.6	0.02743	581.6	-0.12421	571.6	0.07045	571.6	0.04144	571.6	0.04179	581.6	0.04105
571.5	1.62209	571.5	-0.9309	571.5	0.03399	581.5	-0.13616	571.5	0.07063	571.5	0.04154	571.5	0.04191	581.5	0.04116
571.4	1.61047	571.4	-0.93141	571.4	0.04014	581.4	-0.13829	571.4	0.0708	571.4	0.04163	571.4	0.04203	581.4	0.04127
571.3	1.60905	571.3	-0.9508	571.3	0.04328	581.3	-0.13883	571.3	0.07099	571.3	0.04172	571.3	0.04215	581.3	0.04139
571.2	1.60871	571.2	-0.95187	571.2	0.0249	581.2	-0.14295	571.2	0.07122	571.2	0.04184	571.2	0.04231	581.2	0.04154
571.1	1.62617	571.1	-0.93798	571.1	0.00642	581.1	-0.15064	571.1	0.07141	571.1	0.04195	571.1	0.04243	581.1	0.04166
571	1.62718	571	-0.92332	571	-0.01311	581	-0.13799	571	0.0716	571	0.04206	571	0.04254	581	0.04178
570.9	1.63069	570.9	-0.92264	570.9	-0.0116	580.9	-0.1265	570.9	0.07177	570.9	0.04217	570.9	0.04266	580.9	0.04189
570.8	1.63435	570.8	-0.93104	570.8	-0.00424	580.8	-0.12346	570.8	0.07195	570.8	0.04227	570.8	0.04278	580.8	0.042
570.7	1.62725	570.7	-0.93293	570.7	-0.000600301	580.7	-0.12342	570.7	0.07213	570.7	0.04238	570.7	0.04291	580.7	0.04212
570.6	1.59721	570.6	-0.94057	570.6	-0.00315	580.6	-0.14243	570.6	0.07232	570.6	0.04248	570.6	0.04304	580.6	0.04227
570.5	1.6039	570.5	-0.93597	570.5	-0.000234653	580.5	-0.15945	570.5	0.07255	570.5	0.04262	570.5	0.04319	580.5	0.0424
570.4	1.60117	570.4	-0.93058	570.4	0.00293	580.4	-0.18885	570.4	0.07273	570.4	0.04273	570.4	0.0433	580.4	0.04252
570.3	1.58102	570.3	-0.92769	570.3	0.000428659	580.3	-0.2087	570.3	0.0729	570.3	0.04284	570.3	0.04342	580.3	0.04264
570.2	1.58757	570.2	-0.92412	570.2	-0.01127	580.2	-0.20974	570.2	0.07306	570.2	0.04292	570.2	0.04355	580.2	0.04276
570.1	1.60181	570.1	-0.91866	570.1	-0.0037	580.1	-0.18934	570.1	0.07325	570.1	0.04301	570.1	0.04373	580.1	0.04288
570	1.63039	570	-0.92355	570	-0.00818	580	-0.21663	570	0.07348	570	0.04313	570	0.04399	580	0.04305
569.9	1.60398	569.9	-0.93402	569.9	-0.01928	579.9	-0.19968	569.9	0.07366	569.9	0.04324	569.9	0.04414	579.9	0.04318
569.8	1.59426	569.8	-0.93497	569.8	-0.03857	579.8	-0.21223	569.8	0.07382	569.8	0.04335	569.8	0.04428	579.8	0.04331
569.7	1.58787	569.7	-0.9372	569.7	-0.05507	579.7	-0.19995	569.7	0.07398	569.7	0.04346	569.7	0.04442	579.7	0.04342
569.6	1.59986	569.6	-0.94723	569.6	-0.06755	579.6	-0.18812	569.6	0.0742	569.6	0.04357	569.6	0.0446	579.6	0.04353
569.5	1.60531	569.5	-0.9525	569.5	-0.0834	579.5	-0.18352	569.5	0.07439	569.5	0.04366	569.5	0.04475	579.5	0.04369
569.4	1.59219	569.4	-0.95859	569.4	-0.085	579.4	-0.1923	569.4	0.07458	569.4	0.04375	569.4	0.04489	579.4	0.04382
569.3	1.60948	569.3	-0.94732	569.3	-0.09402	579.3	-0.16351	569.3	0.07479	569.3	0.04389	569.3	0.04506	579.3	0.04395
569.2	1.62809	569.2	-0.93485	569.2	-0.1077	579.2	-0.1633	569.2	0.07495	569.2	0.04401	569.2	0.04519	579.2	0.04407
569.1	1.63304	569.1	-0.9309	569.1	-0.11738	579.1	-0.16574	569.1	0.07511	569.1	0.04412	569.1	0.04533	579.1	0.04419
569	1.64249	569	-0.91924	569	-0.11302	579	-0.16387	569	0.0753	569	0.04422	569	0.04548	579	0.04434
568.9	1.628	568.9	-0.90099	568.9	-0.12351	578.9	-0.14779	568.9	0.07554	568.9	0.04434	568.9	0.04566	578.9	0.04447
568.8	1.64854	568.8	-0.90597	568.8	-0.12781	578.8	-0.13653	568.8	0.07572	568.8	0.04444	568.8	0.0458	578.8	0.0446
568.7	1.65055	568.7	-0.91941	568.7	-0.1233	578.7	-0.11815	568.7	0.07589	568.7	0.04454	568.7	0.04594	578.7	0.04473
568.6	1.63522	568.6	-0.90594	568.6	-0.1324	578.6	-0.09994	568.6	0.07608	568.6	0.04469	568.6	0.04611	578.6	0.04486
568.5	1.59561	568.5	-0.90585	568.5	-0.13539	578.5	-0.0806	568.5	0.07625	568.5	0.0448	568.5	0.04625	578.5	0.04499
568.4	1.57937	568.4	-0.917	568.4	-0.13452	578.4	-0.07833	568.4	0.07644	568.4	0.04491	568.4	0.0464	578.4	0.04514
568.3	1.58483	568.3	-0.91197	568.3	-0.14665	578.3	-0.05217	568.3	0.07665	568.3	0.045	568.3	0.04655	578.3	0.04527
568.2	1.57189	568.2	-0.90546	568.2	-0.13723	578.2	-0.07958	568.2	0.0769	568.2	0.04512	568.2	0.04673	578.2	0.04541
568.1	1.58273	568.1	-0.913	568.1	-0.12671	578.1	-0.0473	568.1	0.07705	568.1	0.04522	568.1	0.04686	578.1	0.04554
568	1.59829	568	-0.92383	568	-0.1399	578	-0.04703	568	0.0772	568	0.04534	568	0.047	578	0.04567
567.9	1.58131	567.9	-0.94352	567.9	-0.15394	577.9	-0.03618	567.9	0.0774	567.9	0.04547	567.9	0.04718	577.9	0.0458
567.8	1.61693	567.8	-0.93425	567.8	-0.15741	577.8	-0.04224	567.8	0.0776	567.8	0.04557	567.8	0.04733	577.8	0.04592
567.7	1.60189	567.7	-0.9296	567.7	-0.15854	577.7	-0.03315	567.7	0.0778	567.7	0.04567	567.7	0.04747	577.7	0.04604
567.6	1.6223	567.6	-0.92947	567.6	-0.14912	577.6	-0.0344	567.6	0.07791	567.6	0.04578	567.6	0.04761	577.6	0.04618
567.5	1.61301	567.5	-0.89379	567.5	-0.13761	577.5	0.01034	567.5	0.078	567.5	0.04592	567.5	0.04778	577.5	0.04636
567.4	1.60955	567.4	-0.91359	567.4	-0.13785	577.4	0.04747	567.4	0.0781	567.4	0.04604	567.4	0.04792	577.4	0.04649
567.3	1.59711	567.3	-0.91281	567.3	-0.13156	577.3	0.03226	567.3	0.07823	567.3	0.04615	567.3	0.04807	577.3	0.04662
567.2	1.62982	567.2	-0.92949	567.2	-0.13896	577.2	0.01864	567.2	0.07837	567.2	0.04626	567.2	0.04822	577.2	0.04674
567.1	1.65519	567.1	-0.93177	567.1	-0.1436	577.1	0.01575	567.1	0.0785	567.1	0.04636	567.1	0.04836	577.1	0.04686
567	1.65683	567	-0.94003	567	-0.14165	577	0.017	567	0.07866	567	0.0465	567	0.04855	577	0.047
566.9	1.6472	566.9	-0.93564	566.9	-0.15589	576.9	0.01865	566.9	0.07879	566.9	0.04661	566.9	0.04869	576.9	0.04715
566.8	1.63067	566.8	-0.93543	566.8	-0.14913	576.8	0.04122	566.8	0.07891	566.8	0.04672	566.8	0.04883	576.8	0.04728
566.7	1.62803	566.7	-0.9378	566.7	-0.16048	576.7	0.03761	566.7	0.07905	566.7	0.04684	566.7	0.04898	576.7	0.04741
566.6	1.57665	566.6	-0.93964	566.6	-0.14946	576.6	0.04877	566.6	0.07921	566.6	0.04693	566.6	0.04913	576.6	0.04754
566.5	1.56807	566.5	-0.94105	566.5	-0.12162	576.5	0.04478	566.5	0.07936	566.5	0.04703	566.5	0.04928	576.5	0.04767
566.4	1.58631	566.4	-0.94222	566.4	-0.12054	576.4	0.02806	566.4	0.0795	566.4	0.04714	566.4	0.04942	576.4	0.04781
566.3	1.56095	566.3	-0.94729	566.3	-0.14179	576.3	0.03673	566.3	0.07965	566.3	0.04729	566.3	0.0496	576.3	0.04796
566.2	1.5957	566.2	-0.95992	566.2	-0.147	576.2	0.0386	566.2	0.07977	566.2	0.04741	566.2	0.04974	576.2	0.04809
566.1	1.58761	566.1	-0.95578	566.1	-0.1619	576.1	0.05432	566.1	0.07992	566.1	0.04753	566.1	0.04989	576.1	0.04823
566	1.61361	566	-0.94243	566	-0.17669	576	0.06767	566	0.08009	566	0.04764	566	0.05004	576	0.04833
565.9	1.62249	565.9	-0.94403	565.9	-0.16824	575.9	0.0893	565.9	0.08026	565.9	0.04774	565.9	0.05018	575.9	0.04847
565.8	1.61523	565.8	-0.93936	565.8	-0.19463	575.8	0.1067	565.8	0.08041	565.8	0.04786	565.8	0.05032	575.8	0.04861
565.7	1.64394	565.7	-0.94054	565.7	-0.16192	575.7	0.14996	565.7	0.08055	565.7	0.04797	565.7	0.05046	575.7	0.04876
565.6	1.6701	565.6	-0.94438	565.6	-0.15914	575.6	0.13303	565.6	0.08067	565.6	0.04811	565.6	0.0506	575.6	0.0489
565.5	1.67113	565.5	-0.94816	565.5	-0.16538	575.5	0.1177	565.5	0.0808	565.5	0.04823	565.5	0.05075	575.5	0.04904
565.4	1.69487	565.4	-0.95272	565.4	-0.16858	575.4	0.10997	565.4	0.08097	565.4	0.04834	565.4	0.0509	575.4	0.04917
565.3	1.71286	565.3	-0.94509	565.3	-0.17258	575.3	0.11147	565.3	0.08115	565.3	0.04845	565.3	0.05104	575.3	0.04931
565.2	1.69937	565.2	-0.94943	565.2	-0.19238	575.2	0.11126	565.2	0.08132	565.2	0.04856	565.2	0.05119	575.2	0.04946
565.1	1.69445	565.1	-0.94587	565.1	-0.20167	575.1	0.09781	565.1	0.08147	565.1	0.04868	565.1	0.05133	575.1	0.04957
565	1.72574	565	-0.97215	565	-0.20513	575	0.08385	565	0.08161	565	0.0488	565	0.05148	575	0.04972
564.9	1.73982	564.9	-0.95825	564.9	-0.20065	574.9	0.05814	564.9	0.08177	564.9	0.04893	564.9	0.05163	574.9	0.04987
564.8	1.73995	564.8	-0.97202	564.8	-0.19366	574.8	0.06424	564.8	0.0819	564.8	0.04902	564.8	0.05175	574.8	0.05001
564.7	1.70195	564.7	-0.9816	564.7	-0.18345	574.7	0.07157	564.7	0.08209	564.7	0.04913	564.7	0.0519	574.7	0.05015
564.6	1.69509	564.6	-0.99251	564.6	-0.157	574.6	0.05653	564.6	0.08225	564.6	0.04925	564.6	0.05206	574.6	0.05029
564.5	1.69275	564.5	-1.00307	564.5	-0.13941	574.5	0.04665	564.5	0.0824	564.5	0.04936	564.5	0.0522	574.5	0.05044
564.4	1.72484	564.4	-1.00846	564.4	-0.13153	574.4	0.03638	564.4	0.08254	564.4	0.04949	564.4	0.05234	574.4	0.05056
564.3	1.76084	564.3	-0.9979	564.3	-0.13189	574.3	0.04897	564.3	0.08268	564.3	0.04962	564.3	0.0525	574.3	0.05071
564.2	1.77563	564.2	-1.00823	564.2	-0.12529	574.2	0.04245	564.2	0.08285	564.2	0.04975	564.2	0.05265	574.2	0.05086
564.1	1.7936	564.1	-0.99334	564.1	-0.12299	574.1	0.04077	564.1	0.08303	564.1	0.04987	564.1	0.05281	574.1	0.05101
564	1.77329	564	-1.01228	564	-0.12161	574	0.04211	564	0.08323	564	0.04998	564	0.05296	574	0.05115
563.9	1.78147	563.9	-1.0192	563.9	-0.13387	573.9	0.04583	563.9	0.08336	563.9	0.05006	563.9	0.05307	573.9	0.0513
563.8	1.77329	563.8	-1.02963	563.8	-0.13023	573.8	0.06054	563.8	0.0835	563.8	0.05019	563.8	0.05323	573.8	0.05145
563.7	1.79678	563.7	-1.03764	563.7	-0.12868	573.7	0.08746	563.7	0.08364	563.7	0.05035	563.7	0.05337	573.7	0.05161
563.6	1.78798	563.6	-1.0339	563.6	-0.12289	573.6	0.0807	563.6	0.08379	563.6	0.05048	563.6	0.05346	573.6	0.05172
563.5	1.78083	563.5	-1.04914	563.5	-0.13268	573.5	0.07693	563.5	0.08398	563.5	0.05062	563.5	0.05356	573.5	0.05187
563.4	1.8159	563.4	-1.03252	563.4	-0.10386	573.4	0.06746	563.4	0.08418	563.4	0.05073	563.4	0.0537	573.4	0.05202
563.3	1.81851	563.3	-1.02378	563.3	-0.11394	573.3	0.07869	563.3	0.08437	563.3	0.05084	563.3	0.05383	573.3	0.05217
563.2	1.80933	563.2	-1.00465	563.2	-0.1324	573.2	0.05867	563.2	0.08454	563.2	0.05096	563.2	0.05396	573.2	0.05233
563.1	1.82772	563.1	-0.9951	563.1	-0.12753	573.1	0.095	563.1	0.08465	563.1	0.05107	563.1	0.05406	573.1	0.05249
563	1.82728	563	-0.98688	563	-0.12393	573	0.06862	563	0.0848	563	0.05121	563	0.05421	573	0.05265
562.9	1.82566	562.9	-0.98641	562.9	-0.11848	572.9	0.0539	562.9	0.08498	562.9	0.05135	562.9	0.05436	572.9	0.0528
562.8	1.82872	562.8	-1.00237	562.8	-0.11981	572.8	0.03036	562.8	0.08518	562.8	0.05148	562.8	0.05451	572.8	0.05292
562.7	1.82612	562.7	-1.01743	562.7	-0.12246	572.7	0.03236	562.7	0.08539	562.7	0.05158	562.7	0.05465	572.7	0.05307
562.6	1.83354	562.6	-1.02952	562.6	-0.10589	572.6	-0.000557524	562.6	0.08558	562.6	0.0517	562.6	0.05479	572.6	0.05323
562.5	1.83833	562.5	-1.04071	562.5	-0.0971	572.5	0.00444	562.5	0.0857	562.5	0.05179	562.5	0.0549	572.5	0.05339
562.4	1.84703	562.4	-1.04165	562.4	-0.10759	572.4	0.01969	562.4	0.08586	562.4	0.05194	562.4	0.05504	572.4	0.05355
562.3	1.84556	562.3	-1.05251	562.3	-0.09244	572.3	0.01588	562.3	0.08603	562.3	0.05209	562.3	0.05519	572.3	0.0537
562.2	1.82558	562.2	-1.05284	562.2	-0.07615	572.2	0.05139	562.2	0.08623	562.2	0.05223	562.2	0.05534	572.2	0.05385
562.1	1.81432	562.1	-1.05735	562.1	-0.08399	572.1	0.0643	562.1	0.08646	562.1	0.05235	562.1	0.05549	572.1	0.054
562	1.84229	562	-1.05483	562	-0.07581	572	0.05581	562	0.08667	562	0.05247	562	0.05564	572	0.05417
561.9	1.85112	561.9	-1.07174	561.9	-0.0766	571.9	0.06293	561.9	0.08686	561.9	0.0526	561.9	0.05578	571.9	0.05433
561.8	1.87233	561.8	-1.05199	561.8	-0.08737	571.8	0.05083	561.8	0.08702	561.8	0.05274	561.8	0.05593	571.8	0.05448
561.7	1.88293	561.7	-1.06826	561.7	-0.09241	571.7	0.068	561.7	0.08714	561.7	0.05285	561.7	0.05604	571.7	0.05464
561.6	1.86717	561.6	-1.06543	561.6	-0.07925	571.6	0.06239	561.6	0.08732	561.6	0.053	561.6	0.0562	571.6	0.05479
561.5	1.89772	561.5	-1.07567	561.5	-0.08935	571.5	0.06263	561.5	0.08752	561.5	0.05314	561.5	0.05635	571.5	0.05495
561.4	1.90268	561.4	-1.0611	561.4	-0.1151	571.4	0.08526	561.4	0.08775	561.4	0.05327	561.4	0.0565	571.4	0.05512
561.3	1.93224	561.3	-1.06978	561.3	-0.10305	571.3	0.0528	561.3	0.08796	561.3	0.0534	561.3	0.05665	571.3	0.05529
561.2	1.94853	561.2	-1.07518	561.2	-0.10549	571.2	0.03625	561.2	0.08814	561.2	0.05354	561.2	0.0568	571.2	0.0555
561.1	1.93478	561.1	-1.08102	561.1	-0.09626	571.1	0.05721	561.1	0.08831	561.1	0.05368	561.1	0.05695	571.1	0.05565
561	1.93398	561	-1.07669	561	-0.08566	571	0.07137	561	0.08849	561	0.05383	561	0.05711	571	0.05581
560.9	1.93431	560.9	-1.09159	560.9	-0.07884	570.9	0.06208	560.9	0.08864	560.9	0.05394	560.9	0.05723	570.9	0.05598
560.8	1.89459	560.8	-1.13326	560.8	-0.08253	570.8	0.07668	560.8	0.08886	560.8	0.05407	560.8	0.05739	570.8	0.05615
560.7	1.88153	560.7	-1.14276	560.7	-0.081	570.7	0.06019	560.7	0.08906	560.7	0.05421	560.7	0.05754	570.7	0.05631
560.6	1.91745	560.6	-1.14389	560.6	-0.09112	570.6	0.03543	560.6	0.08925	560.6	0.05435	560.6	0.05769	570.6	0.05648
560.5	1.92527	560.5	-1.15061	560.5	-0.0957	570.5	0.05179	560.5	0.08941	560.5	0.05449	560.5	0.05784	570.5	0.05667
560.4	1.91013	560.4	-1.14355	560.4	-0.08933	570.4	0.06288	560.4	0.08958	560.4	0.05464	560.4	0.05801	570.4	0.05684
560.3	1.91832	560.3	-1.14199	560.3	-0.09574	570.3	0.06679	560.3	0.08978	560.3	0.05479	560.3	0.05816	570.3	0.05701
560.2	1.94104	560.2	-1.1402	560.2	-0.10919	570.2	0.02187	560.2	0.08999	560.2	0.05492	560.2	0.05833	570.2	0.05718
560.1	1.95968	560.1	-1.14735	560.1	-0.11018	570.1	0.01206	560.1	0.0902	560.1	0.05506	560.1	0.05849	570.1	0.05737
560	1.94792	560	-1.15541	560	-0.11433	570	-0.0015	560	0.0904	560	0.0552	560	0.05866	570	0.05758
559.9	1.97774	559.9	-1.16423	559.9	-0.12718	569.9	-0.01545	559.9	0.09057	559.9	0.05535	559.9	0.05882	569.9	0.05774
559.8	1.99817	559.8	-1.17204	559.8	-0.14285	569.8	-0.0213	559.8	0.09075	559.8	0.05551	559.8	0.05897	569.8	0.05791
559.7	1.98561	559.7	-1.17241	559.7	-0.14138	569.7	-0.01527	559.7	0.09095	559.7	0.05565	559.7	0.05913	569.7	0.05807
559.6	1.9804	559.6	-1.19234	559.6	-0.12624	569.6	-0.0389	559.6	0.09117	559.6	0.05578	559.6	0.0593	569.6	0.0583
559.5	2.02395	559.5	-1.19027	559.5	-0.11941	569.5	-0.0182	559.5	0.0914	559.5	0.05592	559.5	0.05946	569.5	0.05849
559.4	1.99942	559.4	-1.18371	559.4	-0.11789	569.4	-0.00872	559.4	0.09161	559.4	0.05606	559.4	0.05963	569.4	0.05866
559.3	1.99562	559.3	-1.20724	559.3	-0.10416	569.3	-0.0266	559.3	0.0918	559.3	0.0562	559.3	0.05978	569.3	0.05887
559.2	2.02741	559.2	-1.22575	559.2	-0.1018	569.2	-0.0537	559.2	0.09199	559.2	0.05636	559.2	0.05993	569.2	0.05904
559.1	2.02723	559.1	-1.22008	559.1	-0.11061	569.1	-0.07396	559.1	0.09218	559.1	0.05651	559.1	0.0601	569.1	0.05923
559	2.02163	559	-1.21652	559	-0.0929	569	-0.10762	559	0.0924	559	0.05666	559	0.06028	569	0.05941
558.9	2.01969	558.9	-1.21712	558.9	-0.10623	568.9	-0.10075	558.9	0.09263	558.9	0.0568	558.9	0.06046	568.9	0.05964
558.8	1.98477	558.8	-1.23532	558.8	-0.10129	568.8	-0.10622	558.8	0.09286	558.8	0.05693	558.8	0.06064	568.8	0.05981
558.7	2.00184	558.7	-1.24061	558.7	-0.07911	568.7	-0.10846	558.7	0.09307	558.7	0.05707	558.7	0.0608	568.7	0.05998
558.6	1.98932	558.6	-1.25468	558.6	-0.07325	568.6	-0.1463	558.6	0.09326	558.6	0.05723	558.6	0.06096	568.6	0.06021
558.5	1.98963	558.5	-1.27949	558.5	-0.06841	568.5	-0.14832	558.5	0.09345	558.5	0.05739	558.5	0.06114	568.5	0.06039
558.4	2.00099	558.4	-1.30183	558.4	-0.06745	568.4	-0.13339	558.4	0.09367	558.4	0.05754	558.4	0.06132	568.4	0.06057
558.3	2.01622	558.3	-1.29546	558.3	-0.07088	568.3	-0.10513	558.3	0.0939	558.3	0.05768	558.3	0.06149	568.3	0.06075
558.2	2.01958	558.2	-1.27561	558.2	-0.07223	568.2	-0.11714	558.2	0.09412	558.2	0.05782	558.2	0.06167	568.2	0.06097
558.1	2.01801	558.1	-1.28358	558.1	-0.07679	568.1	-0.10858	558.1	0.09431	558.1	0.05796	558.1	0.06183	568.1	0.06115
558	2.01113	558	-1.25524	558	-0.08587	568	-0.11519	558	0.09449	558	0.0581	558	0.062	568	0.06133
557.9	2.04809	557.9	-1.27563	557.9	-0.09356	567.9	-0.09909	557.9	0.09469	557.9	0.05826	557.9	0.06216	567.9	0.06155
557.8	2.09004	557.8	-1.27711	557.8	-0.11093	567.8	-0.09322	557.8	0.09492	557.8	0.05842	557.8	0.06233	567.8	0.06173
557.7	2.04506	557.7	-1.2596	557.7	-0.13001	567.7	-0.10306	557.7	0.09522	557.7	0.05859	557.7	0.06255	567.7	0.06191
557.6	2.01583	557.6	-1.2579	557.6	-0.13458	567.6	-0.09859	557.6	0.09545	557.6	0.05872	557.6	0.06272	567.6	0.06209
557.5	2.03323	557.5	-1.25528	557.5	-0.13439	567.5	-0.09712	557.5	0.09566	557.5	0.05886	557.5	0.06288	567.5	0.06231
557.4	2.01334	557.4	-1.25769	557.4	-0.11742	567.4	-0.08046	557.4	0.09584	557.4	0.05901	557.4	0.06304	567.4	0.0625
557.3	2.01955	557.3	-1.24799	557.3	-0.11058	567.3	-0.1159	557.3	0.09604	557.3	0.05918	557.3	0.06322	567.3	0.06268
557.2	2.02106	557.2	-1.26346	557.2	-0.1108	567.2	-0.10237	557.2	0.09626	557.2	0.05935	557.2	0.0634	567.2	0.06287
557.1	2.048	557.1	-1.24966	557.1	-0.10901	567.1	-0.09152	557.1	0.0965	557.1	0.05951	557.1	0.06357	567.1	0.06305
557	2.02842	557	-1.24698	557	-0.12387	567	-0.09348	557	0.09672	557	0.05964	557	0.06374	567	0.06327
556.9	2.0189	556.9	-1.23847	556.9	-0.13357	566.9	-0.10253	556.9	0.09693	556.9	0.05978	556.9	0.0639	566.9	0.06345
556.8	2.04872	556.8	-1.22602	556.8	-0.1299	566.8	-0.11722	556.8	0.09712	556.8	0.05993	556.8	0.06407	566.8	0.06362
556.7	2.05181	556.7	-1.22581	556.7	-0.1242	566.7	-0.12219	556.7	0.09732	556.7	0.06009	556.7	0.06425	566.7	0.06382
556.6	2.03883	556.6	-1.2322	556.6	-0.12221	566.6	-0.11797	556.6	0.09754	556.6	0.06027	556.6	0.06443	566.6	0.06402
556.5	2.05625	556.5	-1.26056	556.5	-0.11059	566.5	-0.10781	556.5	0.09777	556.5	0.06042	556.5	0.0646	566.5	0.06421
556.4	2.0551	556.4	-1.26082	556.4	-0.12681	566.4	-0.09249	556.4	0.098	556.4	0.06056	556.4	0.06478	566.4	0.06439
556.3	2.02415	556.3	-1.26024	556.3	-0.11904	566.3	-0.08797	556.3	0.09821	556.3	0.06068	556.3	0.06494	566.3	0.0646
556.2	1.99646	556.2	-1.27186	556.2	-0.10813	566.2	-0.08286	556.2	0.09847	556.2	0.06087	556.2	0.06517	566.2	0.06479
556.1	1.99521	556.1	-1.24497	556.1	-0.10804	566.1	-0.10455	556.1	0.09867	556.1	0.06104	556.1	0.06535	566.1	0.06498
556	1.99274	556	-1.25092	556	-0.09783	566	-0.09126	556	0.09888	556	0.06122	556	0.06554	566	0.06519
555.9	1.97679	555.9	-1.23821	555.9	-0.08343	565.9	-0.09442	555.9	0.0991	555.9	0.06138	555.9	0.06572	565.9	0.06538
555.8	1.97716	555.8	-1.22696	555.8	-0.09659	565.8	-0.13014	555.8	0.09933	555.8	0.06152	555.8	0.06588	565.8	0.06557
555.7	1.99094	555.7	-1.25021	555.7	-0.08886	565.7	-0.14874	555.7	0.09955	555.7	0.06166	555.7	0.06607	565.7	0.06575
555.6	1.99275	555.6	-1.25466	555.6	-0.08552	565.6	-0.1432	555.6	0.09976	555.6	0.06181	555.6	0.06625	565.6	0.06593
555.5	2.01847	555.5	-1.24816	555.5	-0.09094	565.5	-0.15087	555.5	0.09996	555.5	0.06198	555.5	0.06643	565.5	0.06613
555.4	2.02645	555.4	-1.24656	555.4	-0.08997	565.4	-0.17694	555.4	0.10017	555.4	0.06215	555.4	0.06661	565.4	0.06633
555.3	2.03642	555.3	-1.22941	555.3	-0.07951	565.3	-0.19262	555.3	0.1004	555.3	0.06232	555.3	0.0668	565.3	0.06653
555.2	2.05503	555.2	-1.2359	555.2	-0.066	565.2	-0.18539	555.2	0.10064	555.2	0.06247	555.2	0.06699	565.2	0.06672
555.1	2.05771	555.1	-1.24118	555.1	-0.05679	565.1	-0.17482	555.1	0.10086	555.1	0.06261	555.1	0.06717	565.1	0.0669
555	2.09761	555	-1.23843	555	-0.08814	565	-0.15228	555	0.10108	555	0.06276	555	0.06736	565	0.06708
554.9	2.10305	554.9	-1.23818	554.9	-0.09741	564.9	-0.15812	554.9	0.10129	554.9	0.06293	554.9	0.06755	564.9	0.06727
554.8	2.08676	554.8	-1.247	554.8	-0.08152	564.8	-0.16192	554.8	0.1015	554.8	0.0631	554.8	0.06775	564.8	0.06742
554.7	2.03839	554.7	-1.24543	554.7	-0.05777	564.7	-0.18161	554.7	0.10178	554.7	0.0633	554.7	0.068	564.7	0.06762
554.6	2.0387	554.6	-1.24437	554.6	-0.06346	564.6	-0.18227	554.6	0.10201	554.6	0.06345	554.6	0.06819	564.6	0.06781
554.5	2.03003	554.5	-1.23728	554.5	-0.09257	564.5	-0.16555	554.5	0.10224	554.5	0.06361	554.5	0.06837	564.5	0.06799
554.4	2.04536	554.4	-1.25062	554.4	-0.10245	564.4	-0.1752	554.4	0.10246	554.4	0.06376	554.4	0.06857	564.4	0.06818
554.3	2.06633	554.3	-1.24355	554.3	-0.11826	564.3	-0.20094	554.3	0.10269	554.3	0.06392	554.3	0.06876	564.3	0.06838
554.2	2.09804	554.2	-1.23899	554.2	-0.13425	564.2	-0.17782	554.2	0.10292	554.2	0.06408	554.2	0.06895	564.2	0.06858
554.1	2.13631	554.1	-1.26102	554.1	-0.12549	564.1	-0.17279	554.1	0.10315	554.1	0.06424	554.1	0.06914	564.1	0.06879
554	2.13537	554	-1.23204	554	-0.1257	564	-0.1804	554	0.10338	554	0.06439	554	0.06934	564	0.06899
553.9	2.12792	553.9	-1.21055	553.9	-0.13231	563.9	-0.17733	553.9	0.10361	553.9	0.06455	553.9	0.06953	563.9	0.06913
553.8	2.08659	553.8	-1.21354	553.8	-0.11506	563.8	-0.19739	553.8	0.10385	553.8	0.0647	553.8	0.06972	563.8	0.06932
553.7	2.09363	553.7	-1.22743	553.7	-0.09518	563.7	-0.17195	553.7	0.10407	553.7	0.06487	553.7	0.06991	563.7	0.06951
553.6	2.06844	553.6	-1.21458	553.6	-0.08072	563.6	-0.15697	553.6	0.10429	553.6	0.06503	553.6	0.0701	563.6	0.06971
553.5	2.0555	553.5	-1.21166	553.5	-0.06546	563.5	-0.16814	553.5	0.10452	553.5	0.06519	553.5	0.07029	563.5	0.06992
553.4	2.10275	553.4	-1.18492	553.4	-0.0552	563.4	-0.16313	553.4	0.10476	553.4	0.06535	553.4	0.07048	563.4	0.07013
553.3	2.09092	553.3	-1.17769	553.3	-0.05916	563.3	-0.11949	553.3	0.105	553.3	0.0655	553.3	0.07069	563.3	0.07032
553.2	2.101	553.2	-1.18244	553.2	-0.05187	563.2	-0.11072	553.2	0.10523	553.2	0.06567	553.2	0.07089	563.2	0.07051
553.1	2.0963	553.1	-1.19484	553.1	-0.06653	563.1	-0.08492	553.1	0.10545	553.1	0.06584	553.1	0.07114	563.1	0.07065
553	2.11372	553	-1.20282	553	-0.06719	563	-0.08248	553	0.10567	553	0.06601	553	0.07136	563	0.07084
552.9	2.07261	552.9	-1.22623	552.9	-0.0559	562.9	-0.1035	552.9	0.10591	552.9	0.06617	552.9	0.07158	562.9	0.07104
552.8	2.07272	552.8	-1.23762	552.8	-0.04816	562.8	-0.12664	552.8	0.10616	552.8	0.06634	552.8	0.0718	562.8	0.07125
552.7	2.09168	552.7	-1.23991	552.7	-0.04692	562.7	-0.12445	552.7	0.10647	552.7	0.06654	552.7	0.07208	562.7	0.07145
552.6	2.07611	552.6	-1.27324	552.6	-0.02824	562.6	-0.12005	552.6	0.10671	552.6	0.0667	552.6	0.07229	562.6	0.07163
552.5	2.10359	552.5	-1.27023	552.5	-0.04282	562.5	-0.11444	552.5	0.10693	552.5	0.06687	552.5	0.07248	562.5	0.07177
552.4	2.06223	552.4	-1.28759	552.4	-0.04247	562.4	-0.07061	552.4	0.10716	552.4	0.06705	552.4	0.07268	562.4	0.07197
552.3	2.03332	552.3	-1.28393	552.3	-0.02941	562.3	-0.07113	552.3	0.10739	552.3	0.06723	552.3	0.07288	562.3	0.07217
552.2	2.07881	552.2	-1.25846	552.2	-0.04101	562.2	-0.08569	552.2	0.10762	552.2	0.06741	552.2	0.07309	562.2	0.07238
552.1	2.06146	552.1	-1.26216	552.1	-0.05964	562.1	-0.08835	552.1	0.10787	552.1	0.06758	552.1	0.07332	562.1	0.07258
552	2.09038	552	-1.23109	552	-0.06087	562	-0.08046	552	0.10811	552	0.06774	552	0.07354	562	0.07277
551.9	2.11502	551.9	-1.21262	551.9	-0.06893	561.9	-0.04071	551.9	0.10834	551.9	0.06791	551.9	0.07376	561.9	0.07297
551.8	2.0973	551.8	-1.2037	551.8	-0.07962	561.8	-0.04366	551.8	0.10856	551.8	0.06809	551.8	0.07398	561.8	0.07316
551.7	2.11572	551.7	-1.20595	551.7	-0.06621	561.7	-0.02023	551.7	0.10879	551.7	0.06827	551.7	0.0742	561.7	0.07331
551.6	2.0977	551.6	-1.20918	551.6	-0.07756	561.6	-0.01273	551.6	0.10903	551.6	0.06844	551.6	0.07441	561.6	0.07351
551.5	2.10498	551.5	-1.20646	551.5	-0.10976	561.5	-0.03623	551.5	0.10929	551.5	0.06861	551.5	0.07462	561.5	0.07372
551.4	2.14476	551.4	-1.20288	551.4	-0.10738	561.4	-0.04537	551.4	0.10956	551.4	0.06878	551.4	0.07484	561.4	0.07392
551.3	2.13122	551.3	-1.19312	551.3	-0.11836	561.3	-0.07704	551.3	0.10982	551.3	0.06895	551.3	0.07506	561.3	0.07413
551.2	2.10991	551.2	-1.20246	551.2	-0.12975	561.2	-0.08798	551.2	0.11005	551.2	0.06912	551.2	0.07527	561.2	0.07433
551.1	2.16264	551.1	-1.21367	551.1	-0.13226	561.1	-0.10055	551.1	0.11027	551.1	0.0693	551.1	0.0755	561.1	0.07454
551	2.16464	551	-1.20157	551	-0.1041	561	-0.0802	551	0.1105	551	0.06949	551	0.07572	561	0.07475
550.9	2.13352	550.9	-1.19896	550.9	-0.1298	560.9	-0.09292	550.9	0.11076	550.9	0.06967	550.9	0.07594	560.9	0.0749
550.8	2.1522	550.8	-1.20143	550.8	-0.16189	560.8	-0.10982	550.8	0.11104	550.8	0.06984	550.8	0.07616	560.8	0.07511
550.7	2.18628	550.7	-1.22212	550.7	-0.1529	560.7	-0.14147	550.7	0.1113	550.7	0.07001	550.7	0.07637	560.7	0.07532
550.6	2.18308	550.6	-1.21927	550.6	-0.14861	560.6	-0.14774	550.6	0.11155	550.6	0.07019	550.6	0.07659	560.6	0.07552
550.5	2.20566	550.5	-1.22314	550.5	-0.16871	560.5	-0.17546	550.5	0.11179	550.5	0.07037	550.5	0.07681	560.5	0.07572
550.4	2.24872	550.4	-1.23902	550.4	-0.15954	560.4	-0.16543	550.4	0.11204	550.4	0.07056	550.4	0.07703	560.4	0.07593
550.3	2.26501	550.3	-1.26	550.3	-0.1684	560.3	-0.14409	550.3	0.11231	550.3	0.07075	550.3	0.07726	560.3	0.07616
550.2	2.22792	550.2	-1.26121	550.2	-0.16047	560.2	-0.08842	550.2	0.11258	550.2	0.07093	550.2	0.07749	560.2	0.07637
550.1	2.25462	550.1	-1.26452	550.1	-0.19159	560.1	-0.08748	550.1	0.11284	550.1	0.0711	550.1	0.07771	560.1	0.07658
550	2.2527	550	-1.28232	550	-0.16001	560	-0.0726	550	0.1131	550	0.07128	550	0.07794	560	0.07677
549.9	2.27034	549.9	-1.26966	549.9	-0.17832	559.9	-0.07665	549.9	0.11336	549.9	0.07148	549.9	0.07818	559.9	0.07696
549.8	2.2832	549.8	-1.27026	549.8	-0.14131	559.8	-0.04957	549.8	0.11361	549.8	0.07169	549.8	0.07841	559.8	0.07716
549.7	2.31205	549.7	-1.25038	549.7	-0.14436	559.7	-0.06849	549.7	0.11387	549.7	0.0719	549.7	0.07863	559.7	0.07737
549.6	2.3595	549.6	-1.26743	549.6	-0.14466	559.6	-0.04797	549.6	0.11413	549.6	0.07208	549.6	0.07885	559.6	0.07758
549.5	2.36379	549.5	-1.28951	549.5	-0.14358	559.5	-0.02857	549.5	0.11439	549.5	0.07225	549.5	0.07908	559.5	0.07776
549.4	2.38685	549.4	-1.29772	549.4	-0.15701	559.4	-0.000841344	549.4	0.11466	549.4	0.07243	549.4	0.07933	559.4	0.07793
549.3	2.38701	549.3	-1.30672	549.3	-0.17935	559.3	0.02187	549.3	0.11493	549.3	0.07263	549.3	0.07956	559.3	0.0781
549.2	2.39768	549.2	-1.30765	549.2	-0.16172	559.2	-0.03841	549.2	0.1152	549.2	0.07283	549.2	0.07979	559.2	0.07829
549.1	2.3604	549.1	-1.30319	549.1	-0.1596	559.1	-0.05424	549.1	0.11546	549.1	0.07304	549.1	0.08	559.1	0.07849
549	2.36952	549	-1.31716	549	-0.17439	559	-0.06656	549	0.11571	549	0.07324	549	0.08022	559	0.07869
548.9	2.37637	548.9	-1.31852	548.9	-0.16711	558.9	-0.0532	548.9	0.11597	548.9	0.07341	548.9	0.08045	558.9	0.07888
548.8	2.35427	548.8	-1.33626	548.8	-0.15804	558.8	-0.06763	548.8	0.11624	548.8	0.07359	548.8	0.0807	558.8	0.07905
548.7	2.36917	548.7	-1.34599	548.7	-0.17416	558.7	-0.05839	548.7	0.1165	548.7	0.07377	548.7	0.08094	558.7	0.07923
548.6	2.38474	548.6	-1.3548	548.6	-0.17038	558.6	-0.01282	548.6	0.11677	548.6	0.07397	548.6	0.08117	558.6	0.07943
548.5	2.37069	548.5	-1.36219	548.5	-0.15198	558.5	0.0127	548.5	0.11703	548.5	0.07418	548.5	0.0814	558.5	0.07966
548.4	2.3681	548.4	-1.36064	548.4	-0.12905	558.4	-0.00295	548.4	0.11729	548.4	0.07437	548.4	0.08163	558.4	0.07987
548.3	2.37489	548.3	-1.34533	548.3	-0.12923	558.3	-0.05997	548.3	0.11757	548.3	0.07456	548.3	0.08187	558.3	0.08007
548.2	2.37714	548.2	-1.36622	548.2	-0.13438	558.2	-0.10165	548.2	0.11793	548.2	0.07478	548.2	0.08216	558.2	0.08026
548.1	2.40056	548.1	-1.3447	548.1	-0.14352	558.1	-0.09777	548.1	0.11821	548.1	0.07496	548.1	0.08239	558.1	0.08045
548	2.37099	548	-1.33863	548	-0.14013	558	-0.1167	548	0.11848	548	0.07517	548	0.08262	558	0.08066
547.9	2.39492	547.9	-1.35782	547.9	-0.12356	557.9	-0.1172	547.9	0.11875	547.9	0.07537	547.9	0.08284	557.9	0.08088
547.8	2.38658	547.8	-1.37537	547.8	-0.11269	557.8	-0.12904	547.8	0.11902	547.8	0.07558	547.8	0.08306	557.8	0.0811
547.7	2.38566	547.7	-1.36386	547.7	-0.12068	557.7	-0.12685	547.7	0.11929	547.7	0.07577	547.7	0.08328	557.7	0.08136
547.6	2.38904	547.6	-1.34819	547.6	-0.09119	557.6	-0.13258	547.6	0.11957	547.6	0.07596	547.6	0.08351	557.6	0.08155
547.5	2.38204	547.5	-1.34427	547.5	-0.10176	557.5	-0.15615	547.5	0.11985	547.5	0.07615	547.5	0.08374	557.5	0.08175
547.4	2.38712	547.4	-1.34734	547.4	-0.12762	557.4	-0.14884	547.4	0.12013	547.4	0.07634	547.4	0.08396	557.4	0.08197
547.3	2.3987	547.3	-1.37026	547.3	-0.12775	557.3	-0.17505	547.3	0.12041	547.3	0.07654	547.3	0.08419	557.3	0.08221
547.2	2.41998	547.2	-1.36836	547.2	-0.15255	557.2	-0.22456	547.2	0.12069	547.2	0.07674	547.2	0.08442	557.2	0.08245
547.1	2.43767	547.1	-1.35986	547.1	-0.16628	557.1	-0.19655	547.1	0.12096	547.1	0.07694	547.1	0.08466	557.1	0.08266
547	2.48379	547	-1.37904	547	-0.18627	557	-0.18562	547	0.12124	547	0.07713	547	0.08489	557	0.08286
546.9	2.51592	546.9	-1.39845	546.9	-0.19379	556.9	-0.1783	546.9	0.12154	546.9	0.07732	546.9	0.08513	556.9	0.08305
546.8	2.49276	546.8	-1.42869	546.8	-0.19755	556.8	-0.17419	546.8	0.12184	546.8	0.07752	546.8	0.08536	556.8	0.08328
546.7	2.47748	546.7	-1.41699	546.7	-0.17762	556.7	-0.1751	546.7	0.1222	546.7	0.07778	546.7	0.08564	556.7	0.08352
546.6	2.48366	546.6	-1.42996	546.6	-0.19326	556.6	-0.19199	546.6	0.12247	546.6	0.07799	546.6	0.08588	556.6	0.08376
546.5	2.50376	546.5	-1.42236	546.5	-0.17378	556.5	-0.20912	546.5	0.12275	546.5	0.07819	546.5	0.08604	556.5	0.08398
546.4	2.53709	546.4	-1.42317	546.4	-0.17125	556.4	-0.1852	546.4	0.12303	546.4	0.07838	546.4	0.08625	556.4	0.08418
546.3	2.55892	546.3	-1.41848	546.3	-0.18542	556.3	-0.17787	546.3	0.12332	546.3	0.07858	546.3	0.08646	556.3	0.08439
546.2	2.56784	546.2	-1.40189	546.2	-0.18729	556.2	-0.19122	546.2	0.12361	546.2	0.07878	546.2	0.08667	556.2	0.08467
546.1	2.56516	546.1	-1.37934	546.1	-0.19714	556.1	-0.14878	546.1	0.1239	546.1	0.07898	546.1	0.08689	556.1	0.08492
546	2.56919	546	-1.36514	546	-0.19727	556	-0.15571	546	0.12417	546	0.07919	546	0.08711	556	0.08516
545.9	2.58747	545.9	-1.35335	545.9	-0.20738	555.9	-0.13438	545.9	0.12452	545.9	0.07944	545.9	0.08739	555.9	0.08539
545.8	2.6223	545.8	-1.34405	545.8	-0.20129	555.8	-0.13421	545.8	0.12481	545.8	0.07963	545.8	0.08762	555.8	0.0856
545.7	2.63002	545.7	-1.32378	545.7	-0.17833	555.7	-0.13416	545.7	0.12511	545.7	0.07982	545.7	0.08785	555.7	0.08581
545.6	2.6034	545.6	-1.37214	545.6	-0.21675	555.6	-0.11512	545.6	0.1254	545.6	0.08002	545.6	0.08807	555.6	0.08603
545.5	2.59004	545.5	-1.3574	545.5	-0.22404	555.5	-0.09089	545.5	0.12569	545.5	0.08023	545.5	0.08828	555.5	0.08628
545.4	2.58842	545.4	-1.34719	545.4	-0.22802	555.4	-0.10753	545.4	0.12598	545.4	0.08044	545.4	0.0885	555.4	0.08654
545.3	2.59498	545.3	-1.34839	545.3	-0.19057	555.3	-0.1188	545.3	0.12632	545.3	0.0807	545.3	0.08878	555.3	0.08679
545.2	2.57271	545.2	-1.35711	545.2	-0.18534	555.2	-0.17262	545.2	0.12662	545.2	0.0809	545.2	0.089	555.2	0.08701
545.1	2.58652	545.1	-1.39008	545.1	-0.17531	555.1	-0.17193	545.1	0.12693	545.1	0.0811	545.1	0.08922	555.1	0.08723
545	2.59002	545	-1.39938	545	-0.16403	555	-0.15154	545	0.12724	545	0.08132	545	0.08945	555	0.08745
544.9	2.53046	544.9	-1.41392	544.9	-0.15513	554.9	-0.12622	544.9	0.12753	544.9	0.08153	544.9	0.08968	554.9	0.0877
544.8	2.53593	544.8	-1.40855	544.8	-0.14362	554.8	-0.14243	544.8	0.12778	544.8	0.08174	544.8	0.0899	554.8	0.08795
544.7	2.57339	544.7	-1.41554	544.7	-0.11681	554.7	-0.08231	544.7	0.12812	544.7	0.08198	544.7	0.09018	554.7	0.08826
544.6	2.54324	544.6	-1.41752	544.6	-0.12113	554.6	-0.05974	544.6	0.12842	544.6	0.08218	544.6	0.0904	554.6	0.08848
544.5	2.51614	544.5	-1.42137	544.5	-0.14358	554.5	-0.04557	544.5	0.12873	544.5	0.08237	544.5	0.09062	554.5	0.0887
544.4	2.52526	544.4	-1.40613	544.4	-0.13378	554.4	-0.07683	544.4	0.12903	544.4	0.08258	544.4	0.09085	554.4	0.08894
544.3	2.5669	544.3	-1.39993	544.3	-0.13174	554.3	-0.06534	544.3	0.12932	544.3	0.08278	544.3	0.09108	554.3	0.0892
544.2	2.54204	544.2	-1.37653	544.2	-0.13473	554.2	-0.07568	544.2	0.12966	544.2	0.08305	544.2	0.09135	554.2	0.08946
544.1	2.53809	544.1	-1.36744	544.1	-0.13526	554.1	-0.07754	544.1	0.12993	544.1	0.08326	544.1	0.09159	554.1	0.08971
544	2.50601	544	-1.36029	544	-0.12046	554	-0.03792	544	0.13023	544	0.08346	544	0.09183	554	0.08995
543.9	2.50453	543.9	-1.32791	543.9	-0.10823	553.9	-0.01386	543.9	0.13053	543.9	0.08364	543.9	0.09208	553.9	0.09019
543.8	2.47876	543.8	-1.33422	543.8	-0.08792	553.8	-0.04537	543.8	0.13083	543.8	0.08385	543.8	0.09232	553.8	0.09043
543.7	2.50684	543.7	-1.33289	543.7	-0.07836	553.7	-0.07722	543.7	0.13112	543.7	0.08406	543.7	0.09255	553.7	0.09067
543.6	2.4663	543.6	-1.31243	543.6	-0.04398	553.6	-0.07909	543.6	0.13147	543.6	0.08434	543.6	0.09284	553.6	0.09093
543.5	2.48758	543.5	-1.31222	543.5	-0.06044	553.5	-0.03555	543.5	0.13176	543.5	0.08455	543.5	0.09307	553.5	0.09119
543.4	2.48305	543.4	-1.32361	543.4	-0.06552	553.4	-0.08278	543.4	0.13206	543.4	0.08475	543.4	0.09341	553.4	0.09145
543.3	2.48272	543.3	-1.33631	543.3	-0.07992	553.3	-0.07544	543.3	0.13237	543.3	0.08493	543.3	0.09371	553.3	0.0917
543.2	2.48561	543.2	-1.33817	543.2	-0.06382	553.2	-0.0615	543.2	0.13263	543.2	0.08513	543.2	0.09399	553.2	0.09194
543.1	2.46039	543.1	-1.32826	543.1	-0.07204	553.1	-0.05767	543.1	0.13289	543.1	0.08534	543.1	0.09426	553.1	0.09219
543	2.46369	543	-1.30175	543	-0.06668	553	-0.07463	543	0.13321	543	0.08562	543	0.09459	553	0.09247
542.9	2.43893	542.9	-1.30378	542.9	-0.01798	552.9	-0.06236	542.9	0.13347	542.9	0.08584	542.9	0.09485	552.9	0.09278
542.8	2.43047	542.8	-1.31608	542.8	-0.0393	552.8	-0.08404	542.8	0.13373	542.8	0.08604	542.8	0.09513	552.8	0.09308
542.7	2.49456	542.7	-1.32223	542.7	-0.06022	552.7	-0.0715	542.7	0.13399	542.7	0.08624	542.7	0.09541	552.7	0.09343
542.6	2.48518	542.6	-1.31457	542.6	-0.06831	552.6	-0.05096	542.6	0.13428	542.6	0.08645	542.6	0.0957	552.6	0.09369
542.5	2.49551	542.5	-1.30847	542.5	-0.05023	552.5	-0.06695	542.5	0.13457	542.5	0.08667	542.5	0.09597	552.5	0.09396
542.4	2.4494	542.4	-1.27683	542.4	-0.0863	552.4	-0.01815	542.4	0.13486	542.4	0.08691	542.4	0.09623	552.4	0.09424
542.3	2.42089	542.3	-1.30926	542.3	-0.08478	552.3	-0.000962398	542.3	0.13521	542.3	0.0872	542.3	0.09656	552.3	0.09454
542.2	2.41772	542.2	-1.30303	542.2	-0.07052	552.2	0.000335118	542.2	0.13549	542.2	0.08741	542.2	0.09684	552.2	0.09483
542.1	2.39238	542.1	-1.28598	542.1	-0.08053	552.1	-0.02618	542.1	0.13577	542.1	0.08762	542.1	0.09712	552.1	0.09511
542	2.37629	542	-1.29383	542	-0.08658	552	-0.03191	542	0.13607	542	0.08784	542	0.09738	552	0.09538
541.9	2.3799	541.9	-1.31197	541.9	-0.07811	551.9	-0.03576	541.9	0.13638	541.9	0.08807	541.9	0.09764	551.9	0.09564
541.8	2.38127	541.8	-1.32242	541.8	-0.09881	551.8	-0.00585	541.8	0.13668	541.8	0.08831	541.8	0.09791	551.8	0.09592
541.7	2.40875	541.7	-1.31088	541.7	-0.09359	551.7	0.03761	541.7	0.13696	541.7	0.08854	541.7	0.09817	551.7	0.09621
541.6	2.406	541.6	-1.32527	541.6	-0.10448	551.6	0.02889	541.6	0.13724	541.6	0.08876	541.6	0.09844	551.6	0.09649
541.5	2.40475	541.5	-1.34331	541.5	-0.09907	551.5	0.0598	541.5	0.13753	541.5	0.08895	541.5	0.09873	551.5	0.09676
541.4	2.40524	541.4	-1.33209	541.4	-0.10498	551.4	0.07676	541.4	0.13783	541.4	0.08916	541.4	0.09903	551.4	0.09703
541.3	2.46049	541.3	-1.32722	541.3	-0.09857	551.3	0.07693	541.3	0.13815	541.3	0.08939	541.3	0.0993	551.3	0.09731
541.2	2.47379	541.2	-1.32494	541.2	-0.10403	551.2	0.0869	541.2	0.13845	541.2	0.08963	541.2	0.09956	551.2	0.0976
541.1	2.40241	541.1	-1.33584	541.1	-0.11357	551.1	0.04421	541.1	0.13874	541.1	0.08987	541.1	0.09983	551.1	0.09789
541	2.39399	541	-1.35224	541	-0.0825	551	0.04387	541	0.13904	541	0.0901	541	0.10013	551	0.09818
540.9	2.38842	540.9	-1.36817	540.9	-0.07148	550.9	0.07557	540.9	0.13933	540.9	0.09032	540.9	0.10043	550.9	0.09846
540.8	2.40314	540.8	-1.38188	540.8	-0.08406	550.8	0.05385	540.8	0.13961	540.8	0.09054	540.8	0.10071	550.8	0.09873
540.7	2.34871	540.7	-1.37843	540.7	-0.0956	550.7	0.06695	540.7	0.13992	540.7	0.09078	540.7	0.10098	550.7	0.09901
540.6	2.28185	540.6	-1.36977	540.6	-0.08357	550.6	0.0545	540.6	0.14024	540.6	0.09103	540.6	0.10124	550.6	0.09931
540.5	2.30171	540.5	-1.36628	540.5	-0.08616	550.5	0.06287	540.5	0.14054	540.5	0.09127	540.5	0.1015	550.5	0.09962
540.4	2.24785	540.4	-1.37377	540.4	-0.09421	550.4	0.11577	540.4	0.14084	540.4	0.09149	540.4	0.10179	550.4	0.09993
540.3	2.23439	540.3	-1.3423	540.3	-0.09401	550.3	0.10001	540.3	0.14112	540.3	0.0917	540.3	0.10209	550.3	0.10023
540.2	2.23876	540.2	-1.35069	540.2	-0.09856	550.2	0.10633	540.2	0.14141	540.2	0.09192	540.2	0.10239	550.2	0.1005
540.1	2.2336	540.1	-1.33773	540.1	-0.0865	550.1	0.09465	540.1	0.14173	540.1	0.09215	540.1	0.10267	550.1	0.10078
540	2.20203	540	-1.33752	540	-0.11849	550	0.12998	540	0.14205	540	0.09239	540	0.10295	550	0.10107
539.9	2.16269	539.9	-1.32999	539.9	-0.12994	549.9	0.11203	539.9	0.14237	539.9	0.09262	539.9	0.10324	549.9	0.10138
539.8	2.14234	539.8	-1.31358	539.8	-0.10965	549.8	0.06818	539.8	0.14268	539.8	0.09284	539.8	0.10354	549.8	0.10169
539.7	2.13056	539.7	-1.32482	539.7	-0.11478	549.7	0.12032	539.7	0.14298	539.7	0.09304	539.7	0.10384	549.7	0.10199
539.6	2.15943	539.6	-1.32173	539.6	-0.1275	549.6	0.11118	539.6	0.14327	539.6	0.09327	539.6	0.10413	549.6	0.10227
539.5	2.18245	539.5	-1.33654	539.5	-0.12802	549.5	0.10965	539.5	0.14357	539.5	0.09352	539.5	0.10442	549.5	0.10254
539.4	2.15644	539.4	-1.358	539.4	-0.10496	549.4	0.11846	539.4	0.14389	539.4	0.09378	539.4	0.10469	549.4	0.10283
539.3	2.12637	539.3	-1.35774	539.3	-0.10464	549.3	0.08796	539.3	0.14423	539.3	0.094	539.3	0.10497	549.3	0.10314
539.2	2.1349	539.2	-1.36279	539.2	-0.1228	549.2	0.0718	539.2	0.14455	539.2	0.09421	539.2	0.10525	549.2	0.10347
539.1	2.14605	539.1	-1.36626	539.1	-0.10916	549.1	0.0656	539.1	0.14485	539.1	0.09441	539.1	0.10554	549.1	0.10378
539	2.19385	539	-1.36196	539	-0.07312	549	0.04216	539	0.14515	539	0.09464	539	0.10584	549	0.10407
538.9	2.17049	538.9	-1.39053	538.9	-0.06274	548.9	0.04427	538.9	0.14545	538.9	0.0949	538.9	0.10614	548.9	0.10433
538.8	2.16238	538.8	-1.36513	538.8	-0.08477	548.8	0.05823	538.8	0.14577	538.8	0.09516	538.8	0.10643	548.8	0.10462
538.7	2.15447	538.7	-1.34838	538.7	-0.09038	548.7	0.07075	538.7	0.1461	538.7	0.09541	538.7	0.10672	548.7	0.10493
538.6	2.14746	538.6	-1.34955	538.6	-0.09048	548.6	0.09257	538.6	0.14644	538.6	0.09563	538.6	0.107	548.6	0.10525
538.5	2.20174	538.5	-1.32747	538.5	-0.09768	548.5	0.1075	538.5	0.14675	538.5	0.09583	538.5	0.10731	548.5	0.10557
538.4	2.2029	538.4	-1.32699	538.4	-0.08944	548.4	0.10223	538.4	0.14698	538.4	0.09599	538.4	0.10755	548.4	0.10587
538.3	2.26252	538.3	-1.33714	538.3	-0.08981	548.3	0.12181	538.3	0.14729	538.3	0.09624	538.3	0.10787	548.3	0.10614
538.2	2.25805	538.2	-1.33096	538.2	-0.08042	548.2	0.14298	538.2	0.14759	538.2	0.09652	538.2	0.10817	548.2	0.1065
538.1	2.26711	538.1	-1.33499	538.1	-0.05095	548.1	0.14245	538.1	0.14793	538.1	0.0968	538.1	0.10846	548.1	0.10681
538	2.28048	538	-1.30127	538	-0.04807	548	0.13954	538	0.14829	538	0.09706	538	0.10874	548	0.10714
537.9	2.30794	537.9	-1.32578	537.9	-0.04168	547.9	0.12603	537.9	0.14864	537.9	0.09729	537.9	0.10904	547.9	0.10746
537.8	2.30831	537.8	-1.29569	537.8	-0.04831	547.8	0.14914	537.8	0.14897	537.8	0.09752	537.8	0.10936	547.8	0.10776
537.7	2.31009	537.7	-1.29581	537.7	-0.0381	547.7	0.13957	537.7	0.14928	537.7	0.09777	537.7	0.10968	547.7	0.10804
537.6	2.31833	537.6	-1.31524	537.6	-0.02397	547.6	0.1297	537.6	0.1496	537.6	0.09806	537.6	0.10998	547.6	0.10833
537.5	2.31974	537.5	-1.3273	537.5	-0.02636	547.5	0.15038	537.5	0.14995	537.5	0.09835	537.5	0.11027	547.5	0.10864
537.4	2.35217	537.4	-1.33817	537.4	-0.01822	547.4	0.12451	537.4	0.15031	537.4	0.09862	537.4	0.11055	547.4	0.10898
537.3	2.37588	537.3	-1.36959	537.3	-0.02917	547.3	0.09234	537.3	0.15068	537.3	0.09887	537.3	0.11084	547.3	0.10932
537.2	2.39388	537.2	-1.36677	537.2	-0.03333	547.2	0.13885	537.2	0.15103	537.2	0.09911	537.2	0.11114	547.2	0.10963
537.1	2.37607	537.1	-1.3711	537.1	-0.05336	547.1	0.12158	537.1	0.15136	537.1	0.09938	537.1	0.11147	547.1	0.10992
537	2.39559	537	-1.39318	537	-0.06805	547	0.08825	537	0.15168	537	0.09966	537	0.11179	547	0.11021
536.9	2.41109	536.9	-1.39218	536.9	-0.06414	546.9	0.0789	536.9	0.15202	536.9	0.09995	536.9	0.11208	546.9	0.11053
536.8	2.37387	536.8	-1.3882	536.8	-0.06538	546.8	0.12768	536.8	0.1524	536.8	0.10021	536.8	0.11229	546.8	0.11085
536.7	2.3581	536.7	-1.39761	536.7	-0.08264	546.7	0.10241	536.7	0.15276	536.7	0.10046	536.7	0.1125	546.7	0.11125
536.6	2.37263	536.6	-1.41702	536.6	-0.06697	546.6	0.08054	536.6	0.15313	536.6	0.10071	536.6	0.1128	546.6	0.11156
536.5	2.39789	536.5	-1.39787	536.5	-0.09346	546.5	0.06611	536.5	0.15352	536.5	0.10097	536.5	0.1131	546.5	0.11186
536.4	2.39629	536.4	-1.39267	536.4	-0.07314	546.4	0.07052	536.4	0.15388	536.4	0.10126	536.4	0.1134	546.4	0.11215
536.3	2.40513	536.3	-1.39681	536.3	-0.10062	546.3	0.03598	536.3	0.15428	536.3	0.10154	536.3	0.11366	546.3	0.11246
536.2	2.41215	536.2	-1.36588	536.2	-0.09977	546.2	0.02199	536.2	0.1547	536.2	0.10181	536.2	0.11391	546.2	0.11278
536.1	2.41407	536.1	-1.36125	536.1	-0.08933	546.1	0.01113	536.1	0.15514	536.1	0.10206	536.1	0.11418	546.1	0.1131
536	2.38151	536	-1.3794	536	-0.09824	546	0.03527	536	0.15555	536	0.10231	536	0.11446	546	0.11341
535.9	2.43246	535.9	-1.37965	535.9	-0.09226	545.9	0.06447	535.9	0.15592	535.9	0.10256	535.9	0.11477	545.9	0.11381
535.8	2.4367	535.8	-1.38642	535.8	-0.07715	545.8	0.06298	535.8	0.15627	535.8	0.10284	535.8	0.11508	545.8	0.11413
535.7	2.48485	535.7	-1.39518	535.7	-0.05812	545.7	0.03123	535.7	0.15664	535.7	0.10313	535.7	0.11535	545.7	0.11447
535.6	2.46109	535.6	-1.38487	535.6	-0.04792	545.6	0.03441	535.6	0.15705	535.6	0.10341	535.6	0.1156	545.6	0.11481
535.5	2.49839	535.5	-1.3966	535.5	-0.07631	545.5	0.00752	535.5	0.15749	535.5	0.10369	535.5	0.11586	545.5	0.11514
535.4	2.49975	535.4	-1.40672	535.4	-0.08002	545.4	-0.0505	535.4	0.1579	535.4	0.10395	535.4	0.11616	545.4	0.11545
535.3	2.50833	535.3	-1.36469	535.3	-0.11335	545.3	-0.0171	535.3	0.15828	535.3	0.10422	535.3	0.11648	545.3	0.11583
535.2	2.519	535.2	-1.33063	535.2	-0.13032	545.2	-0.0349	535.2	0.15862	535.2	0.1045	535.2	0.11681	545.2	0.11616
535.1	2.50381	535.1	-1.33554	535.1	-0.12945	545.1	-0.03613	535.1	0.15899	535.1	0.10479	535.1	0.11711	545.1	0.1165
535	2.48482	535	-1.33378	535	-0.08858	545	-0.07347	535	0.1594	535	0.10507	535	0.1174	545	0.11684
534.9	2.43491	534.9	-1.33105	534.9	-0.08356	544.9	-0.01067	534.9	0.15995	534.9	0.10542	534.9	0.11776	544.9	0.11718
534.8	2.37307	534.8	-1.31398	534.8	-0.09042	544.8	-0.05907	534.8	0.16037	534.8	0.1057	534.8	0.11806	544.8	0.11749
534.7	2.33475	534.7	-1.28204	534.7	-0.11666	544.7	-0.06529	534.7	0.16075	534.7	0.10599	534.7	0.11839	544.7	0.11789
534.6	2.34129	534.6	-1.27373	534.6	-0.13135	544.6	-0.0556	534.6	0.16111	534.6	0.10629	534.6	0.11874	544.6	0.11822
534.5	2.34594	534.5	-1.30312	534.5	-0.12399	544.5	-0.03309	534.5	0.16149	534.5	0.1066	534.5	0.11906	544.5	0.11858
534.4	2.36014	534.4	-1.29673	534.4	-0.11375	544.4	-0.04759	534.4	0.1619	534.4	0.1069	534.4	0.11935	544.4	0.11893
534.3	2.39246	534.3	-1.2612	534.3	-0.12851	544.3	-0.06798	534.3	0.16234	534.3	0.10719	534.3	0.11962	544.3	0.11927
534.2	2.36482	534.2	-1.25011	534.2	-0.11268	544.2	-0.06127	534.2	0.16277	534.2	0.10747	534.2	0.11991	544.2	0.11967
534.1	2.41796	534.1	-1.24157	534.1	-0.09972	544.1	-0.02586	534.1	0.16317	534.1	0.10777	534.1	0.12023	544.1	0.11996
534	2.40121	534	-1.23627	534	-0.08272	544	-0.07306	534	0.16353	534	0.10809	534	0.12057	544	0.12027
533.9	2.41178	533.9	-1.23454	533.9	-0.10557	543.9	-0.12293	533.9	0.16392	533.9	0.10842	533.9	0.12091	543.9	0.1206
533.8	2.44698	533.8	-1.21902	533.8	-0.11599	543.8	-0.13414	533.8	0.16435	533.8	0.10874	533.8	0.12123	543.8	0.12095
533.7	2.43699	533.7	-1.19832	533.7	-0.13871	543.7	-0.16174	533.7	0.1648	533.7	0.10903	533.7	0.12151	543.7	0.12129
533.6	2.43985	533.6	-1.24316	533.6	-0.15961	543.6	-0.13868	533.6	0.16525	533.6	0.10932	533.6	0.1218	543.6	0.12169
533.5	2.50043	533.5	-1.24155	533.5	-0.14878	543.5	-0.17396	533.5	0.16566	533.5	0.10962	533.5	0.12212	543.5	0.12199
533.4	2.47143	533.4	-1.20562	533.4	-0.16169	543.4	-0.13407	533.4	0.16606	533.4	0.10994	533.4	0.12246	543.4	0.12232
533.3	2.52987	533.3	-1.19483	533.3	-0.14173	543.3	-0.11663	533.3	0.16646	533.3	0.11028	533.3	0.12279	543.3	0.12268
533.2	2.59564	533.2	-1.22668	533.2	-0.1356	543.2	-0.14844	533.2	0.167	533.2	0.11068	533.2	0.12317	543.2	0.12304
533.1	2.56988	533.1	-1.22078	533.1	-0.15562	543.1	-0.15445	533.1	0.16745	533.1	0.11099	533.1	0.12346	543.1	0.12337
533	2.54796	533	-1.22892	533	-0.13953	543	-0.1663	533	0.16789	533	0.1113	533	0.12376	543	0.12376
532.9	2.5619	532.9	-1.21806	532.9	-0.11655	542.9	-0.13561	532.9	0.16831	532.9	0.11158	532.9	0.12408	542.9	0.12407
532.8	2.58953	532.8	-1.20096	532.8	-0.12383	542.8	-0.08537	532.8	0.16871	532.8	0.11189	532.8	0.12443	542.8	0.12439
532.7	2.6212	532.7	-1.17684	532.7	-0.15278	542.7	-0.07385	532.7	0.16911	532.7	0.11223	532.7	0.12479	542.7	0.12473
532.6	2.66419	532.6	-1.19151	532.6	-0.1312	542.6	-0.03924	532.6	0.16954	532.6	0.11259	532.6	0.12513	542.6	0.12508
532.5	2.63124	532.5	-1.18506	532.5	-0.13546	542.5	-0.04706	532.5	0.17002	532.5	0.11293	532.5	0.12546	542.5	0.12542
532.4	2.60296	532.4	-1.22828	532.4	-0.15578	542.4	-0.05268	532.4	0.1705	532.4	0.11324	532.4	0.12576	542.4	0.12574
532.3	2.5903	532.3	-1.19162	532.3	-0.1599	542.3	-0.04007	532.3	0.17093	532.3	0.11354	532.3	0.12608	542.3	0.12613
532.2	2.60238	532.2	-1.21542	532.2	-0.15464	542.2	-0.07939	532.2	0.17132	532.2	0.11384	532.2	0.12643	542.2	0.12646
532.1	2.58683	532.1	-1.21511	532.1	-0.16713	542.1	-0.08358	532.1	0.17172	532.1	0.11418	532.1	0.12678	542.1	0.12682
532	2.62806	532	-1.19947	532	-0.14779	542	-0.07494	532	0.17215	532	0.11453	532	0.12712	542	0.12717
531.9	2.58456	531.9	-1.22264	531.9	-0.14021	541.9	-0.08267	531.9	0.17263	531.9	0.11489	531.9	0.12744	541.9	0.12751
531.8	2.55434	531.8	-1.21347	531.8	-0.11733	541.8	-0.05433	531.8	0.17311	531.8	0.11523	531.8	0.12777	541.8	0.12782
531.7	2.48186	531.7	-1.20624	531.7	-0.08185	541.7	-0.05749	531.7	0.17355	531.7	0.11554	531.7	0.12811	541.7	0.12814
531.6	2.51339	531.6	-1.19673	531.6	-0.12555	541.6	-0.08528	531.6	0.17399	531.6	0.11584	531.6	0.12846	541.6	0.12847
531.5	2.45507	531.5	-1.19167	531.5	-0.16752	541.5	-0.07567	531.5	0.17442	531.5	0.11616	531.5	0.12882	541.5	0.12883
531.4	2.48449	531.4	-1.22461	531.4	-0.16356	541.4	-0.07549	531.4	0.17484	531.4	0.1165	531.4	0.1292	541.4	0.1292
531.3	2.47724	531.3	-1.22669	531.3	-0.13497	541.3	-0.06209	531.3	0.17531	531.3	0.11685	531.3	0.12955	541.3	0.12955
531.2	2.45305	531.2	-1.27049	531.2	-0.14399	541.2	-0.05953	531.2	0.17579	531.2	0.11719	531.2	0.12989	541.2	0.12988
531.1	2.44278	531.1	-1.26529	531.1	-0.12392	541.1	-0.03143	531.1	0.17626	531.1	0.11752	531.1	0.13022	541.1	0.13021
531	2.45931	531	-1.25019	531	-0.0956	541	-0.02091	531	0.1767	531	0.11783	531	0.13057	541	0.13055
530.9	2.49937	530.9	-1.23328	530.9	-0.07828	540.9	-0.01805	530.9	0.17714	530.9	0.11815	530.9	0.13093	540.9	0.13089
530.8	2.4408	530.8	-1.21191	530.8	-0.08396	540.8	-0.05887	530.8	0.17759	530.8	0.11849	530.8	0.1313	540.8	0.13126
530.7	2.39087	530.7	-1.1627	530.7	-0.08718	540.7	-0.09248	530.7	0.17804	530.7	0.11887	530.7	0.13165	540.7	0.13162
530.6	2.39792	530.6	-1.17974	530.6	-0.09151	540.6	-0.04175	530.6	0.17851	530.6	0.11923	530.6	0.13199	540.6	0.13197
530.5	2.36093	530.5	-1.15147	530.5	-0.0968	540.5	-0.05177	530.5	0.17899	530.5	0.11958	530.5	0.13232	540.5	0.13231
530.4	2.35633	530.4	-1.15237	530.4	-0.09359	540.4	-0.0875	530.4	0.17945	530.4	0.1199	530.4	0.13267	540.4	0.13264
530.3	2.34383	530.3	-1.15047	530.3	-0.08725	540.3	-0.07236	530.3	0.17979	530.3	0.12014	530.3	0.13296	540.3	0.133
530.2	2.37885	530.2	-1.15526	530.2	-0.0724	540.2	-0.08639	530.2	0.18024	530.2	0.12048	530.2	0.13336	540.2	0.13337
530.1	2.42721	530.1	-1.16208	530.1	-0.06179	540.1	-0.0722	530.1	0.18071	530.1	0.12087	530.1	0.13374	540.1	0.13374
530	2.4558	530	-1.1411	530	-0.05835	540	-0.03617	530	0.1812	530	0.12125	530	0.13408	540	0.13409
529.9	2.44728	529.9	-1.14395	529.9	-0.03266	539.9	-0.00602	529.9	0.1817	529.9	0.12162	529.9	0.1344	539.9	0.13443
529.8	2.47929	529.8	-1.17945	529.8	-0.05809	539.8	0.004	529.8	0.18219	529.8	0.12197	529.8	0.13475	539.8	0.13479
529.7	2.52621	529.7	-1.16215	529.7	-0.06196	539.7	0.04654	529.7	0.18267	529.7	0.12231	529.7	0.13514	539.7	0.13514
529.6	2.49961	529.6	-1.1458	529.6	-0.03836	539.6	0.04976	529.6	0.18313	529.6	0.12266	529.6	0.13555	539.6	0.13551
529.5	2.51965	529.5	-1.13559	529.5	-0.000381622	539.5	0.07369	529.5	0.18358	529.5	0.12303	529.5	0.13595	539.5	0.13587
529.4	2.5539	529.4	-1.13017	529.4	0.01078	539.4	0.07925	529.4	0.18407	529.4	0.12342	529.4	0.13632	539.4	0.13621
529.3	2.57295	529.3	-1.12903	529.3	0.04603	539.3	0.05205	529.3	0.18458	529.3	0.12379	529.3	0.13667	539.3	0.13654
529.2	2.64391	529.2	-1.15018	529.2	0.05732	539.2	0.08022	529.2	0.1851	529.2	0.12416	529.2	0.13701	539.2	0.13688
529.1	2.66865	529.1	-1.11311	529.1	0.07553	539.1	0.09562	529.1	0.18561	529.1	0.12451	529.1	0.1374	539.1	0.13723
529	2.66998	529	-1.10113	529	0.07154	539	0.07886	529	0.18606	529	0.12487	529	0.13782	539	0.1376
528.9	2.67995	528.9	-1.0885	528.9	0.089	538.9	0.11886	528.9	0.18651	528.9	0.12524	528.9	0.13823	538.9	0.13797
528.8	2.71157	528.8	-1.08594	528.8	0.10534	538.8	0.08162	528.8	0.187	528.8	0.12561	528.8	0.13861	538.8	0.13833
528.7	2.69148	528.7	-1.11811	528.7	0.14543	538.7	0.09421	528.7	0.18752	528.7	0.12599	528.7	0.13896	538.7	0.13868
528.6	2.67211	528.6	-1.15778	528.6	0.14964	538.6	0.09736	528.6	0.18806	528.6	0.12637	528.6	0.13931	538.6	0.13903
528.5	2.70142	528.5	-1.12233	528.5	0.17637	538.5	0.12543	528.5	0.18856	528.5	0.12673	528.5	0.13969	538.5	0.13939
528.4	2.73665	528.4	-1.08734	528.4	0.17379	538.4	0.12168	528.4	0.18904	528.4	0.1271	528.4	0.1401	538.4	0.13966
528.3	2.80872	528.3	-1.08953	528.3	0.18036	538.3	0.11698	528.3	0.18951	528.3	0.12747	528.3	0.14052	538.3	0.14004
528.2	2.8804	528.2	-1.04101	528.2	0.18063	538.2	0.15109	528.2	0.19	528.2	0.12785	528.2	0.14091	538.2	0.1404
528.1	3.00204	528.1	-1.05859	528.1	0.20456	538.1	0.16563	528.1	0.19052	528.1	0.12822	528.1	0.14127	538.1	0.14075
528	3.0636	528	-1.0625	528	0.23562	538	0.11114	528	0.19107	528	0.1286	528	0.14163	538	0.14109
527.9	3.08068	527.9	-1.08712	527.9	0.24656	537.9	0.11994	527.9	0.1916	527.9	0.12896	527.9	0.142	537.9	0.14144
527.8	3.11819	527.8	-1.06674	527.8	0.28559	537.8	0.09635	527.8	0.19209	527.8	0.12932	527.8	0.14241	537.8	0.14181
527.7	3.10476	527.7	-1.06367	527.7	0.28731	537.7	0.09661	527.7	0.19258	527.7	0.1297	527.7	0.14283	537.7	0.14221
527.6	3.10029	527.6	-1.03667	527.6	0.2987	537.6	0.09749	527.6	0.19309	527.6	0.1301	527.6	0.14324	537.6	0.14258
527.5	3.11254	527.5	-1.01062	527.5	0.28294	537.5	0.08989	527.5	0.19363	527.5	0.13049	527.5	0.14362	537.5	0.14296
527.4	3.10246	527.4	-1.02244	527.4	0.3177	537.4	0.12176	527.4	0.19416	527.4	0.13086	527.4	0.14399	537.4	0.14333
527.3	3.11125	527.3	-1.00493	527.3	0.36875	537.3	0.15279	527.3	0.19468	527.3	0.13121	527.3	0.14437	537.3	0.1437
527.2	3.13767	527.2	-1.00332	527.2	0.36365	537.2	0.18433	527.2	0.19516	527.2	0.1316	527.2	0.14478	537.2	0.14409
527.1	3.13514	527.1	-1.01845	527.1	0.38161	537.1	0.18574	527.1	0.19564	527.1	0.13203	527.1	0.1452	537.1	0.1445
527	3.14306	527	-1.00061	527	0.37993	537	0.16354	527	0.19615	527	0.13249	527	0.14563	537	0.14491
526.9	3.09858	526.9	-0.98107	526.9	0.42415	536.9	0.1478	526.9	0.19672	526.9	0.1329	526.9	0.14604	536.9	0.14531
526.8	3.12068	526.8	-0.96298	526.8	0.43264	536.8	0.0947	526.8	0.19729	526.8	0.13326	526.8	0.14646	536.8	0.14567
526.7	3.18535	526.7	-0.98701	526.7	0.4434	536.7	0.06021	526.7	0.19781	526.7	0.13362	526.7	0.14686	536.7	0.146
526.6	3.17923	526.6	-0.95405	526.6	0.42485	536.6	0.05586	526.6	0.1983	526.6	0.13401	526.6	0.14727	536.6	0.14637
526.5	3.19596	526.5	-0.92843	526.5	0.4359	536.5	0.09319	526.5	0.19878	526.5	0.13444	526.5	0.14772	536.5	0.14677
526.4	3.20503	526.4	-0.92476	526.4	0.43473	536.4	0.09161	526.4	0.19928	526.4	0.13489	526.4	0.14816	536.4	0.1472
526.3	3.18303	526.3	-0.91124	526.3	0.44378	536.3	0.06052	526.3	0.19985	526.3	0.13531	526.3	0.1486	536.3	0.14761
526.2	3.15462	526.2	-0.90963	526.2	0.47265	536.2	0.01636	526.2	0.20047	526.2	0.13571	526.2	0.14902	536.2	0.148
526.1	3.16206	526.1	-0.87738	526.1	0.48647	536.1	-0.0734	526.1	0.20105	526.1	0.1361	526.1	0.14944	536.1	0.14837
526	3.15985	526	-0.89437	526	0.50794	536	-0.04718	526	0.20156	526	0.1365	526	0.14985	536	0.14876
525.9	3.17645	525.9	-0.86684	525.9	0.50718	535.9	-0.09623	525.9	0.20205	525.9	0.13693	525.9	0.15026	535.9	0.14917
525.8	3.22411	525.8	-0.80339	525.8	0.54298	535.8	-0.03649	525.8	0.2027	525.8	0.13749	525.8	0.15079	535.8	0.14961
525.7	3.28899	525.7	-0.76729	525.7	0.5421	535.7	-0.01765	525.7	0.20329	525.7	0.13793	525.7	0.15121	535.7	0.15003
525.6	3.35326	525.6	-0.76793	525.6	0.57668	535.6	0.01301	525.6	0.20392	525.6	0.13833	525.6	0.15163	535.6	0.15042
525.5	3.36337	525.5	-0.73123	525.5	0.56064	535.5	0.00472	525.5	0.20455	525.5	0.13873	525.5	0.15206	535.5	0.15079
525.4	3.41567	525.4	-0.76086	525.4	0.58135	535.4	-0.00636	525.4	0.20511	525.4	0.13914	525.4	0.15249	535.4	0.15117
525.3	3.44227	525.3	-0.74138	525.3	0.54799	535.3	-0.06748	525.3	0.20558	525.3	0.13958	525.3	0.15294	535.3	0.15159
525.2	3.48494	525.2	-0.7345	525.2	0.56239	535.2	-0.0709	525.2	0.20608	525.2	0.14004	525.2	0.15336	535.2	0.15202
525.1	3.53583	525.1	-0.71362	525.1	0.50513	535.1	-0.127	525.1	0.20665	525.1	0.14047	525.1	0.15379	535.1	0.15245
525	3.54426	525	-0.72586	525	0.53576	535	-0.14354	525	0.20729	525	0.14088	525	0.15423	535	0.15285
524.9	3.60655	524.9	-0.68678	524.9	0.56335	534.9	-0.12382	524.9	0.20791	524.9	0.14128	524.9	0.15467	534.9	0.15332
524.8	3.69815	524.8	-0.67928	524.8	0.56007	534.8	-0.14173	524.8	0.20849	524.8	0.1417	524.8	0.15511	534.8	0.15371
524.7	3.73226	524.7	-0.67215	524.7	0.53241	534.7	-0.14429	524.7	0.209	524.7	0.14215	524.7	0.15555	534.7	0.15412
524.6	3.73848	524.6	-0.60975	524.6	0.52777	534.6	-0.18453	524.6	0.2095	524.6	0.14261	524.6	0.15599	534.6	0.15456
524.5	3.72168	524.5	-0.58223	524.5	0.53136	534.5	-0.17308	524.5	0.21007	524.5	0.14304	524.5	0.15643	534.5	0.15499
524.4	3.733	524.4	-0.58818	524.4	0.54792	534.4	-0.12641	524.4	0.21071	524.4	0.14345	524.4	0.15687	534.4	0.15539
524.3	3.73312	524.3	-0.56982	524.3	0.51087	534.3	-0.17118	524.3	0.21136	524.3	0.14387	524.3	0.15732	534.3	0.15575
524.2	3.77809	524.2	-0.57883	524.2	0.5276	534.2	-0.16524	524.2	0.21208	524.2	0.14442	524.2	0.15789	534.2	0.15613
524.1	3.86338	524.1	-0.58967	524.1	0.53603	534.1	-0.14258	524.1	0.21261	524.1	0.14488	524.1	0.15833	534.1	0.15655
524	3.86414	524	-0.5641	524	0.55558	534	-0.1634	524	0.21316	524	0.14534	524	0.15878	534	0.157
523.9	3.93376	523.9	-0.53896	523.9	0.60126	533.9	-0.16031	523.9	0.21377	523.9	0.14577	523.9	0.15924	533.9	0.15746
523.8	3.93241	523.8	-0.51518	523.8	0.58521	533.8	-0.1659	523.8	0.21441	523.8	0.14618	523.8	0.15971	533.8	0.15787
523.7	3.95409	523.7	-0.49471	523.7	0.5841	533.7	-0.14563	523.7	0.21503	523.7	0.1466	523.7	0.16016	533.7	0.15824
523.6	3.95775	523.6	-0.51465	523.6	0.56981	533.6	-0.17856	523.6	0.2156	523.6	0.14706	523.6	0.1606	533.6	0.15863
523.5	3.94101	523.5	-0.46726	523.5	0.56754	533.5	-0.18905	523.5	0.21615	523.5	0.14753	523.5	0.16104	533.5	0.15906
523.4	3.92266	523.4	-0.48416	523.4	0.54787	533.4	-0.21238	523.4	0.21673	523.4	0.148	523.4	0.1615	533.4	0.15953
523.3	3.94052	523.3	-0.45325	523.3	0.54547	533.3	-0.1748	523.3	0.21735	523.3	0.14844	523.3	0.16197	533.3	0.16
523.2	3.98675	523.2	-0.44269	523.2	0.57007	533.2	-0.21525	523.2	0.21798	523.2	0.14885	523.2	0.16246	533.2	0.16054
523.1	3.97023	523.1	-0.44031	523.1	0.5643	533.1	-0.22249	523.1	0.21858	523.1	0.14929	523.1	0.16293	533.1	0.16093
523	3.98578	523	-0.48123	523	0.55352	533	-0.23505	523	0.21916	523	0.14977	523	0.16338	533	0.16132
522.9	3.95906	522.9	-0.49956	522.9	0.53482	532.9	-0.24963	522.9	0.21971	522.9	0.15027	522.9	0.16383	532.9	0.16177
522.8	3.96926	522.8	-0.47144	522.8	0.50615	532.8	-0.241	522.8	0.22029	522.8	0.15076	522.8	0.16428	532.8	0.16226
522.7	4.02929	522.7	-0.45466	522.7	0.49821	532.7	-0.22738	522.7	0.2209	522.7	0.15121	522.7	0.16475	532.7	0.16275
522.6	3.93997	522.6	-0.42501	522.6	0.50022	532.6	-0.22045	522.6	0.22153	522.6	0.15162	522.6	0.16524	532.6	0.16319
522.5	3.94652	522.5	-0.41784	522.5	0.4749	532.5	-0.24513	522.5	0.22216	522.5	0.15206	522.5	0.16572	532.5	0.16358
522.4	3.98231	522.4	-0.39067	522.4	0.44838	532.4	-0.22489	522.4	0.22277	522.4	0.15255	522.4	0.16619	532.4	0.16398
522.3	3.98668	522.3	-0.38456	522.3	0.50238	532.3	-0.25127	522.3	0.22334	522.3	0.15306	522.3	0.16665	532.3	0.16442
522.2	4.00112	522.2	-0.37408	522.2	0.48164	532.2	-0.23943	522.2	0.2239	522.2	0.15357	522.2	0.16712	532.2	0.1649
522.1	4.02109	522.1	-0.32162	522.1	0.49007	532.1	-0.17758	522.1	0.22452	522.1	0.15403	522.1	0.16761	532.1	0.16539
522	4.03229	522	-0.28207	522	0.47399	532	-0.26058	522	0.22519	522	0.15445	522	0.16812	532	0.16586
521.9	4.01811	521.9	-0.2909	521.9	0.47004	531.9	-0.25638	521.9	0.22585	521.9	0.15488	521.9	0.16862	531.9	0.16628
521.8	4.06426	521.8	-0.26712	521.8	0.49059	531.8	-0.24183	521.8	0.22645	521.8	0.15534	521.8	0.16909	531.8	0.16667
521.7	4.03118	521.7	-0.26421	521.7	0.51055	531.7	-0.27833	521.7	0.22702	521.7	0.15587	521.7	0.16956	531.7	0.16708
521.6	3.9786	521.6	-0.27372	521.6	0.52238	531.6	-0.24251	521.6	0.22759	521.6	0.1564	521.6	0.17004	531.6	0.16753
521.5	3.94447	521.5	-0.26855	521.5	0.51995	531.5	-0.26293	521.5	0.22822	521.5	0.15689	521.5	0.17055	531.5	0.16803
521.4	3.88776	521.4	-0.2771	521.4	0.50748	531.4	-0.1985	521.4	0.22887	521.4	0.15731	521.4	0.17106	531.4	0.16849
521.3	3.90022	521.3	-0.22041	521.3	0.52201	531.3	-0.14877	521.3	0.22953	521.3	0.15773	521.3	0.17158	531.3	0.16891
521.2	3.96045	521.2	-0.21448	521.2	0.52195	531.2	-0.10305	521.2	0.23016	521.2	0.1582	521.2	0.17208	531.2	0.16931
521.1	4.00005	521.1	-0.23455	521.1	0.52413	531.1	-0.08879	521.1	0.23075	521.1	0.15872	521.1	0.17257	531.1	0.16972
521	4.10364	521	-0.24629	521	0.50731	531	-0.08656	521	0.23133	521	0.15924	521	0.17308	531	0.17017
520.9	4.08344	520.9	-0.21014	520.9	0.54891	530.9	-0.09918	520.9	0.23191	520.9	0.15973	520.9	0.1736	530.9	0.17064
520.8	4.13782	520.8	-0.15467	520.8	0.58645	530.8	-0.10242	520.8	0.23255	520.8	0.16019	520.8	0.17412	530.8	0.17112
520.7	4.24806	520.7	-0.17201	520.7	0.57246	530.7	-0.07741	520.7	0.23342	520.7	0.16076	520.7	0.17476	530.7	0.17156
520.6	4.25849	520.6	-0.1368	520.6	0.57566	530.6	-0.12306	520.6	0.23407	520.6	0.16123	520.6	0.17528	530.6	0.17197
520.5	4.27771	520.5	-0.11402	520.5	0.60799	530.5	-0.07844	520.5	0.23467	520.5	0.16173	520.5	0.1758	530.5	0.17237
520.4	4.28508	520.4	-0.07995	520.4	0.60808	530.4	-0.058	520.4	0.23526	520.4	0.16224	520.4	0.17631	530.4	0.17282
520.3	4.27497	520.3	-0.07781	520.3	0.58749	530.3	-0.04771	520.3	0.23588	520.3	0.16276	520.3	0.17681	530.3	0.17318
520.2	4.34534	520.2	-0.07038	520.2	0.59844	530.2	-0.03774	520.2	0.23654	520.2	0.16326	520.2	0.17731	530.2	0.17366
520.1	4.36369	520.1	-0.03894	520.1	0.62109	530.1	-0.00334	520.1	0.23723	520.1	0.16373	520.1	0.17783	530.1	0.17414
520	4.34231	520	-0.00362	520	0.62733	530	-0.00302	520	0.23792	520	0.16419	520	0.17836	530	0.17457
519.9	4.39292	519.9	0.01191	519.9	0.64557	529.9	0.01523	519.9	0.23857	519.9	0.16468	519.9	0.17888	529.9	0.17499
519.8	4.34618	519.8	0.03494	519.8	0.64759	529.8	0.04861	519.8	0.23919	519.8	0.16518	519.8	0.17939	529.8	0.17543
519.7	4.43298	519.7	0.08867	519.7	0.61631	529.7	0.02875	519.7	0.2398	519.7	0.16569	519.7	0.1799	529.7	0.17589
519.6	4.45459	519.6	0.11971	519.6	0.5803	529.6	0.10655	519.6	0.24044	519.6	0.16619	519.6	0.18042	529.6	0.17635
519.5	4.46838	519.5	0.11904	519.5	0.59916	529.5	0.17059	519.5	0.2411	519.5	0.16665	519.5	0.18095	529.5	0.17681
519.4	4.48313	519.4	0.10987	519.4	0.58906	529.4	0.17556	519.4	0.24177	519.4	0.16712	519.4	0.18148	529.4	0.17724
519.3	4.46365	519.3	0.12599	519.3	0.60586	529.3	0.21455	519.3	0.24242	519.3	0.16761	519.3	0.18202	529.3	0.17766
519.2	4.43974	519.2	0.14291	519.2	0.60267	529.2	0.2349	519.2	0.24302	519.2	0.16812	519.2	0.18256	529.2	0.17809
519.1	4.42148	519.1	0.12858	519.1	0.5773	529.1	0.21845	519.1	0.2436	519.1	0.16864	519.1	0.1831	529.1	0.17856
519	4.37113	519	0.19241	519	0.59518	529	0.17718	519	0.2442	519	0.16916	519	0.18363	529	0.17904
518.9	4.44833	518.9	0.2235	518.9	0.6226	528.9	0.20647	518.9	0.24484	518.9	0.16965	518.9	0.18417	528.9	0.1795
518.8	4.4537	518.8	0.27144	518.8	0.61625	528.8	0.253	518.8	0.2455	518.8	0.17013	518.8	0.18471	528.8	0.17994
518.7	4.46854	518.7	0.30052	518.7	0.62289	528.7	0.27904	518.7	0.24617	518.7	0.17061	518.7	0.18526	528.7	0.18036
518.6	4.4813	518.6	0.32746	518.6	0.61527	528.6	0.27974	518.6	0.24683	518.6	0.17112	518.6	0.18581	528.6	0.18081
518.5	4.47836	518.5	0.32567	518.5	0.59932	528.5	0.29082	518.5	0.24747	518.5	0.17165	518.5	0.18635	528.5	0.1813
518.4	4.47642	518.4	0.39459	518.4	0.61229	528.4	0.28726	518.4	0.2481	518.4	0.17218	518.4	0.18688	528.4	0.18179
518.3	4.43619	518.3	0.36135	518.3	0.62488	528.3	0.31616	518.3	0.24873	518.3	0.17267	518.3	0.18741	528.3	0.18227
518.2	4.36873	518.2	0.36037	518.2	0.64298	528.2	0.26412	518.2	0.2494	518.2	0.17315	518.2	0.18795	528.2	0.18274
518.1	4.31218	518.1	0.384	518.1	0.61791	528.1	0.25557	518.1	0.25025	518.1	0.17376	518.1	0.18863	528.1	0.18318
518	4.37775	518	0.37274	518	0.62153	528	0.29387	518	0.25093	518	0.1743	518	0.18918	528	0.18363
517.9	4.43689	517.9	0.34914	517.9	0.60846	527.9	0.30187	517.9	0.2516	517.9	0.17485	517.9	0.18974	527.9	0.18411
517.8	4.37761	517.8	0.38364	517.8	0.58039	527.8	0.28534	517.8	0.25224	517.8	0.17538	517.8	0.19028	527.8	0.18459
517.7	4.36843	517.7	0.39742	517.7	0.55261	527.7	0.24137	517.7	0.25288	517.7	0.17587	517.7	0.19082	527.7	0.18507
517.6	4.37275	517.6	0.40714	517.6	0.54499	527.6	0.35985	517.6	0.25354	517.6	0.17632	517.6	0.19136	527.6	0.18556
517.5	4.33287	517.5	0.42872	517.5	0.58865	527.5	0.37316	517.5	0.25423	517.5	0.17681	517.5	0.19194	527.5	0.18602
517.4	4.28451	517.4	0.42678	517.4	0.58212	527.4	0.33832	517.4	0.25491	517.4	0.17734	517.4	0.19249	527.4	0.18647
517.3	4.23555	517.3	0.40336	517.3	0.56021	527.3	0.40235	517.3	0.25555	517.3	0.1779	517.3	0.19303	527.3	0.18693
517.2	4.25091	517.2	0.41616	517.2	0.56685	527.2	0.34781	517.2	0.25618	517.2	0.17846	517.2	0.19355	527.2	0.18743
517.1	4.2018	517.1	0.44305	517.1	0.54994	527.1	0.27684	517.1	0.25683	517.1	0.17898	517.1	0.19409	527.1	0.18794
517	4.20218	517	0.48816	517	0.56322	527	0.33106	517	0.25752	517	0.17944	517	0.19466	527	0.18843
516.9	4.21879	516.9	0.50207	516.9	0.58962	526.9	0.3617	516.9	0.2582	516.9	0.17991	516.9	0.19524	526.9	0.1889
516.8	4.24308	516.8	0.51663	516.8	0.59708	526.8	0.38801	516.8	0.25888	516.8	0.18043	516.8	0.19582	526.8	0.18936
516.7	4.21691	516.7	0.53858	516.7	0.59908	526.7	0.4038	516.7	0.25951	516.7	0.18099	516.7	0.19637	526.7	0.18983
516.6	4.12137	516.6	0.60932	516.6	0.61318	526.6	0.37397	516.6	0.26031	516.6	0.18169	516.6	0.19704	526.6	0.19031
516.5	4.11762	516.5	0.64617	516.5	0.61514	526.5	0.34088	516.5	0.26098	516.5	0.18221	516.5	0.19759	526.5	0.1908
516.4	4.13864	516.4	0.688	516.4	0.62664	526.4	0.3317	516.4	0.26171	516.4	0.18268	516.4	0.19817	526.4	0.19129
516.3	4.12684	516.3	0.7433	516.3	0.61917	526.3	0.3152	516.3	0.26245	516.3	0.18314	516.3	0.19875	526.3	0.19177
516.2	4.06744	516.2	0.75045	516.2	0.63841	526.2	0.29457	516.2	0.26316	516.2	0.18365	516.2	0.19933	526.2	0.19223
516.1	4.08519	516.1	0.76517	516.1	0.63274	526.1	0.2347	516.1	0.26383	516.1	0.18421	516.1	0.19992	526.1	0.19267
516	4.11378	516	0.81623	516	0.60686	526	0.21726	516	0.26445	516	0.18478	516	0.2005	526	0.19314
515.9	4.0796	515.9	0.84137	515.9	0.65081	525.9	0.22815	515.9	0.2651	515.9	0.1853	515.9	0.20108	525.9	0.19365
515.8	4.12871	515.8	0.86457	515.8	0.66733	525.8	0.26076	515.8	0.26582	515.8	0.18577	515.8	0.20165	525.8	0.19428
515.7	4.0577	515.7	0.8992	515.7	0.64226	525.7	0.241	515.7	0.26658	515.7	0.18625	515.7	0.20223	525.7	0.19476
515.6	4.00968	515.6	0.918	515.6	0.6214	525.6	0.23536	515.6	0.26732	515.6	0.18677	515.6	0.2028	525.6	0.19522
515.5	3.97643	515.5	0.93503	515.5	0.58338	525.5	0.2158	515.5	0.26796	515.5	0.18734	515.5	0.20338	525.5	0.19568
515.4	3.91058	515.4	0.91401	515.4	0.60334	525.4	0.17984	515.4	0.26857	515.4	0.18791	515.4	0.20398	525.4	0.19616
515.3	3.89772	515.3	0.88822	515.3	0.58823	525.3	0.25204	515.3	0.2692	515.3	0.18845	515.3	0.20458	525.3	0.19667
515.2	3.8645	515.2	0.89415	515.2	0.55513	525.2	0.22955	515.2	0.2699	515.2	0.18896	515.2	0.20518	525.2	0.1972
515.1	3.84414	515.1	0.9024	515.1	0.56284	525.1	0.17415	515.1	0.27065	515.1	0.18944	515.1	0.20577	525.1	0.19773
515	3.88643	515	0.93116	515	0.55873	525	0.19632	515	0.27139	515	0.18994	515	0.20633	525	0.19823
514.9	3.88479	514.9	0.91835	514.9	0.56096	524.9	0.17114	514.9	0.27206	514.9	0.19051	514.9	0.20691	524.9	0.19872
514.8	3.87842	514.8	0.95444	514.8	0.563	524.8	0.20922	514.8	0.27269	514.8	0.19111	514.8	0.20751	524.8	0.19922
514.7	3.81508	514.7	0.95662	514.7	0.57604	524.7	0.14091	514.7	0.27331	514.7	0.19167	514.7	0.20811	524.7	0.19975
514.6	3.77298	514.6	0.92761	514.6	0.55287	524.6	0.12908	514.6	0.27397	514.6	0.19219	514.6	0.20871	524.6	0.20027
514.5	3.76014	514.5	0.97429	514.5	0.57711	524.5	0.10273	514.5	0.27467	514.5	0.19269	514.5	0.20931	524.5	0.20079
514.4	3.6963	514.4	0.97504	514.4	0.53463	524.4	0.11621	514.4	0.27543	514.4	0.19321	514.4	0.2099	524.4	0.20129
514.3	3.61395	514.3	0.97896	514.3	0.5368	524.3	0.05687	514.3	0.27618	514.3	0.19378	514.3	0.21051	524.3	0.20179
514.2	3.61228	514.2	0.93859	514.2	0.5008	524.2	0.14086	514.2	0.27687	514.2	0.19439	514.2	0.21113	524.2	0.20242
514.1	3.51472	514.1	0.95834	514.1	0.48995	524.1	0.10517	514.1	0.27752	514.1	0.19498	514.1	0.21175	524.1	0.20295
514	3.52516	514	0.96412	514	0.50737	524	0.07448	514	0.27817	514	0.19551	514	0.21236	524	0.20348
513.9	3.5375	513.9	0.98516	513.9	0.53546	523.9	-0.00172	513.9	0.27888	513.9	0.19601	513.9	0.21296	523.9	0.20399
513.8	3.57751	513.8	1.04908	513.8	0.5345	523.8	-0.03695	513.8	0.27961	513.8	0.19652	513.8	0.21356	523.8	0.20445
513.7	3.52274	513.7	1.04402	513.7	0.55548	523.7	-0.07592	513.7	0.28034	513.7	0.19708	513.7	0.21418	523.7	0.2049
513.6	3.48619	513.6	1.04223	513.6	0.55522	523.6	-0.08131	513.6	0.28105	513.6	0.19766	513.6	0.21483	523.6	0.20538
513.5	3.4288	513.5	1.05862	513.5	0.52307	523.5	-0.09349	513.5	0.28174	513.5	0.19825	513.5	0.21549	523.5	0.2059
513.4	3.44164	513.4	1.04503	513.4	0.529	523.4	-0.09238	513.4	0.28225	513.4	0.19867	513.4	0.21598	523.4	0.20644
513.3	3.38079	513.3	1.06813	513.3	0.50762	523.3	-0.11267	513.3	0.28293	513.3	0.19922	513.3	0.2166	523.3	0.20696
513.2	3.4031	513.2	1.06548	513.2	0.50218	523.2	-0.13828	513.2	0.28363	513.2	0.19975	513.2	0.21721	523.2	0.20745
513.1	3.42903	513.1	1.04848	513.1	0.51272	523.1	-0.06362	513.1	0.28436	513.1	0.20031	513.1	0.21781	523.1	0.20792
513	3.39688	513	1.00869	513	0.55809	523	-0.12814	513	0.28512	513	0.20089	513	0.21845	523	0.20842
512.9	3.38252	512.9	1.03089	512.9	0.54663	522.9	-0.15956	512.9	0.28588	512.9	0.2015	512.9	0.21912	522.9	0.20897
512.8	3.32816	512.8	1.04223	512.8	0.53176	522.8	-0.18272	512.8	0.28659	512.8	0.2021	512.8	0.21981	522.8	0.20954
512.7	3.3194	512.7	1.06364	512.7	0.56684	522.7	-0.18459	512.7	0.28727	512.7	0.20267	512.7	0.22048	522.7	0.21008
512.6	3.32313	512.6	1.09799	512.6	0.549	522.6	-0.27763	512.6	0.28798	512.6	0.20323	512.6	0.22111	522.6	0.2106
512.5	3.27365	512.5	1.11451	512.5	0.55783	522.5	-0.26802	512.5	0.28875	512.5	0.20376	512.5	0.22175	522.5	0.21108
512.4	3.24284	512.4	1.10977	512.4	0.56124	522.4	-0.26884	512.4	0.28953	512.4	0.20432	512.4	0.22241	522.4	0.21156
512.3	3.23375	512.3	1.08627	512.3	0.56302	522.3	-0.3045	512.3	0.2901	512.3	0.20476	512.3	0.22292	522.3	0.2121
512.2	3.15268	512.2	1.12596	512.2	0.5937	522.2	-0.29502	512.2	0.29084	512.2	0.20537	512.2	0.22359	522.2	0.21267
512.1	3.06771	512.1	1.13575	512.1	0.60645	522.1	-0.32692	512.1	0.29157	512.1	0.20597	512.1	0.22425	522.1	0.21325
512	3.06097	512	1.15585	512	0.57428	522	-0.33513	512	0.2923	512	0.20654	512	0.2249	522	0.21378
511.9	3.07888	511.9	1.14951	511.9	0.57445	521.9	-0.33598	511.9	0.29304	511.9	0.20708	511.9	0.22554	521.9	0.21426
511.8	3.04041	511.8	1.14759	511.8	0.60522	521.8	-0.29098	511.8	0.29377	511.8	0.20766	511.8	0.22619	521.8	0.21474
511.7	3.05897	511.7	1.16273	511.7	0.60254	521.7	-0.35513	511.7	0.29452	511.7	0.20828	511.7	0.22688	521.7	0.21528
511.6	2.98536	511.6	1.2216	511.6	0.58173	521.6	-0.29118	511.6	0.29528	511.6	0.20893	511.6	0.22759	521.6	0.21585
511.5	3.02406	511.5	1.26515	511.5	0.58693	521.5	-0.22419	511.5	0.29603	511.5	0.20955	511.5	0.22828	521.5	0.21642
511.4	3.01462	511.4	1.27647	511.4	0.58453	521.4	-0.22179	511.4	0.29678	511.4	0.21013	511.4	0.22895	521.4	0.21696
511.3	2.9792	511.3	1.32524	511.3	0.62974	521.3	-0.21467	511.3	0.29752	511.3	0.21069	511.3	0.22961	521.3	0.21745
511.2	2.93924	511.2	1.34225	511.2	0.64555	521.2	-0.21521	511.2	0.29825	511.2	0.21127	511.2	0.23027	521.2	0.21796
511.1	2.91088	511.1	1.35098	511.1	0.63635	521.1	-0.17097	511.1	0.2988	511.1	0.21173	511.1	0.23078	521.1	0.21852
511	2.86875	511	1.36712	511	0.65665	521	-0.25583	511	0.29956	511	0.21236	511	0.23152	521	0.2191
510.9	2.79529	510.9	1.37963	510.9	0.65485	520.9	-0.23515	510.9	0.30036	510.9	0.213	510.9	0.23226	520.9	0.21967
510.8	2.76281	510.8	1.37867	510.8	0.62637	520.8	-0.20189	510.8	0.30113	510.8	0.2136	510.8	0.23295	520.8	0.22022
510.7	2.76519	510.7	1.4151	510.7	0.62174	520.7	-0.31246	510.7	0.30187	510.7	0.21416	510.7	0.23361	520.7	0.22084
510.6	2.74504	510.6	1.43262	510.6	0.63058	520.6	-0.27806	510.6	0.30259	510.6	0.21472	510.6	0.23427	520.6	0.22135
510.5	2.74325	510.5	1.46845	510.5	0.63789	520.5	-0.28082	510.5	0.30334	510.5	0.21529	510.5	0.23496	520.5	0.2219
510.4	2.75008	510.4	1.47252	510.4	0.63398	520.4	-0.26058	510.4	0.30415	510.4	0.21592	510.4	0.23566	520.4	0.22249
510.3	2.68745	510.3	1.46726	510.3	0.60953	520.3	-0.30164	510.3	0.30496	510.3	0.21657	510.3	0.23639	520.3	0.22307
510.2	2.64531	510.2	1.47215	510.2	0.58851	520.2	-0.34817	510.2	0.30575	510.2	0.2172	510.2	0.23711	520.2	0.22361
510.1	2.55411	510.1	1.46789	510.1	0.62781	520.1	-0.31845	510.1	0.30646	510.1	0.21779	510.1	0.2378	520.1	0.2241
510	2.5707	510	1.4284	510	0.60086	520	-0.35906	510	0.30717	510	0.21835	510	0.23846	520	0.2246
509.9	2.56953	509.9	1.43827	509.9	0.58357	519.9	-0.34609	509.9	0.3079	509.9	0.21895	509.9	0.23913	519.9	0.22513
509.8	2.55986	509.8	1.47393	509.8	0.54514	519.8	-0.3097	509.8	0.3087	509.8	0.21959	509.8	0.23982	519.8	0.22571
509.7	2.48915	509.7	1.48247	509.7	0.55359	519.7	-0.28961	509.7	0.30952	509.7	0.22024	509.7	0.24056	519.7	0.22629
509.6	2.49009	509.6	1.48152	509.6	0.56541	519.6	-0.23804	509.6	0.31028	509.6	0.22088	509.6	0.24132	519.6	0.22684
509.5	2.45097	509.5	1.48367	509.5	0.57065	519.5	-0.19479	509.5	0.31096	509.5	0.22149	509.5	0.24206	519.5	0.22736
509.4	2.42537	509.4	1.49345	509.4	0.57978	519.4	-0.17106	509.4	0.31146	509.4	0.22194	509.4	0.24259	519.4	0.22787
509.3	2.41774	509.3	1.49157	509.3	0.53624	519.3	-0.16394	509.3	0.31218	509.3	0.22251	509.3	0.24327	519.3	0.2284
509.2	2.36126	509.2	1.51913	509.2	0.54537	519.2	-0.19491	509.2	0.31297	509.2	0.22312	509.2	0.24396	519.2	0.22897
509.1	2.29455	509.1	1.54008	509.1	0.51709	519.1	-0.11603	509.1	0.31377	509.1	0.22378	509.1	0.24469	519.1	0.22955
509	2.28961	509	1.55149	509	0.49631	519	-0.06789	509	0.31454	509	0.22446	509	0.24545	519	0.23011
508.9	2.25739	508.9	1.54228	508.9	0.50845	518.9	-0.06016	508.9	0.31525	508.9	0.22509	508.9	0.24621	518.9	0.23063
508.8	2.27996	508.8	1.51208	508.8	0.51922	518.8	-0.06162	508.8	0.31594	508.8	0.22567	508.8	0.24693	518.8	0.23113
508.7	2.30011	508.7	1.55657	508.7	0.57515	518.7	-0.06745	508.7	0.31666	508.7	0.22624	508.7	0.24761	518.7	0.23164
508.6	2.29654	508.6	1.56159	508.6	0.54367	518.6	-0.04043	508.6	0.31743	508.6	0.22687	508.6	0.24829	518.6	0.2322
508.5	2.25545	508.5	1.61857	508.5	0.54954	518.5	-0.00457	508.5	0.31826	508.5	0.22754	508.5	0.24901	518.5	0.23279
508.4	2.17958	508.4	1.66442	508.4	0.51941	518.4	-0.05492	508.4	0.31907	508.4	0.22821	508.4	0.24977	518.4	0.23337
508.3	2.15475	508.3	1.60099	508.3	0.53587	518.3	-0.05732	508.3	0.31982	508.3	0.22887	508.3	0.25053	518.3	0.2339
508.2	2.0975	508.2	1.62165	508.2	0.49504	518.2	-0.10598	508.2	0.32051	508.2	0.22947	508.2	0.25126	518.2	0.2344
508.1	2.05681	508.1	1.63653	508.1	0.47533	518.1	-0.08277	508.1	0.32121	508.1	0.23005	508.1	0.25195	518.1	0.23502
508	2.04821	508	1.6921	508	0.43163	518	-0.1094	508	0.32198	508	0.23067	508	0.25264	518	0.23558
507.9	1.96037	507.9	1.72515	507.9	0.40629	517.9	-0.09597	507.9	0.32281	507.9	0.23133	507.9	0.25336	517.9	0.23616
507.8	1.86205	507.8	1.75507	507.8	0.38714	517.8	-0.06405	507.8	0.32366	507.8	0.23201	507.8	0.25414	517.8	0.23676
507.7	1.80042	507.7	1.79133	507.7	0.39405	517.7	0.01065	507.7	0.32444	507.7	0.23266	507.7	0.25493	517.7	0.23732
507.6	1.75577	507.6	1.77204	507.6	0.42542	517.6	-0.08526	507.6	0.32513	507.6	0.23326	507.6	0.25565	517.6	0.23785
507.5	1.72122	507.5	1.81085	507.5	0.38069	517.5	-0.08726	507.5	0.32581	507.5	0.2338	507.5	0.25635	517.5	0.23836
507.4	1.69327	507.4	1.83982	507.4	0.33487	517.4	-0.07464	507.4	0.32654	507.4	0.23436	507.4	0.25705	517.4	0.2389
507.3	1.62289	507.3	1.88668	507.3	0.30931	517.3	-0.036	507.3	0.32735	507.3	0.23499	507.3	0.2578	517.3	0.23952
507.2	1.58185	507.2	1.883	507.2	0.28729	517.2	-0.02322	507.2	0.32817	507.2	0.23568	507.2	0.25858	517.2	0.24017
507.1	1.45503	507.1	1.85139	507.1	0.24197	517.1	0.02283	507.1	0.32897	507.1	0.23638	507.1	0.25937	517.1	0.24079
507	1.36789	507	1.8215	507	0.2758	517	0.03606	507	0.32968	507	0.23703	507	0.26013	517	0.24137
506.9	1.38284	506.9	1.83025	506.9	0.23225	516.9	0.04984	506.9	0.33034	506.9	0.23762	506.9	0.26086	516.9	0.24193
506.8	1.28526	506.8	1.832	506.8	0.22021	516.8	0.04577	506.8	0.33101	506.8	0.23819	506.8	0.26157	516.8	0.24252
506.7	1.23075	506.7	1.86286	506.7	0.22632	516.7	-0.0034	506.7	0.33173	506.7	0.2388	506.7	0.26231	516.7	0.24313
506.6	1.16121	506.6	1.88903	506.6	0.23861	516.6	-0.01627	506.6	0.33274	506.6	0.23965	506.6	0.26329	516.6	0.24392
506.5	1.11836	506.5	1.93881	506.5	0.23591	516.5	-0.07567	506.5	0.33356	506.5	0.24039	506.5	0.2641	516.5	0.24454
506.4	1.01687	506.4	1.97539	506.4	0.24974	516.4	-0.06635	506.4	0.33431	506.4	0.24106	506.4	0.26488	516.4	0.24513
506.3	0.93148	506.3	2.0185	506.3	0.25077	516.3	-0.06808	506.3	0.33499	506.3	0.24166	506.3	0.26561	516.3	0.24568
506.2	0.85027	506.2	2.04097	506.2	0.26329	516.2	-0.08527	506.2	0.33563	506.2	0.24224	506.2	0.26631	516.2	0.24624
506.1	0.82615	506.1	2.08495	506.1	0.30355	516.1	-0.10558	506.1	0.33634	506.1	0.24283	506.1	0.26703	516.1	0.24683
506	0.78235	506	2.13452	506	0.29009	516	-0.05263	506	0.33717	506	0.24347	506	0.2678	516	0.24745
505.9	0.73233	505.9	2.14115	505.9	0.30963	515.9	-0.07192	505.9	0.33804	505.9	0.24417	505.9	0.26861	515.9	0.24806
505.8	0.72925	505.8	2.16115	505.8	0.30242	515.8	0.01451	505.8	0.33885	505.8	0.24488	505.8	0.2694	515.8	0.24866
505.7	0.69324	505.7	2.16685	505.7	0.24192	515.7	0.06476	505.7	0.33961	505.7	0.24552	505.7	0.27016	515.7	0.24923
505.6	0.55665	505.6	2.16816	505.6	0.21063	515.6	0.03376	505.6	0.34031	505.6	0.24611	505.6	0.27088	515.6	0.24979
505.5	0.50384	505.5	2.17546	505.5	0.17893	515.5	0.03656	505.5	0.34103	505.5	0.24671	505.5	0.27163	515.5	0.25039
505.4	0.40829	505.4	2.14317	505.4	0.18216	515.4	0.06844	505.4	0.34178	505.4	0.24735	505.4	0.27242	515.4	0.25101
505.3	0.299	505.3	2.15537	505.3	0.18734	515.3	0.08525	505.3	0.34257	505.3	0.24804	505.3	0.27324	515.3	0.25163
505.2	0.20937	505.2	2.17506	505.2	0.19652	515.2	0.0443	505.2	0.34338	505.2	0.24873	505.2	0.27404	515.2	0.25221
505.1	0.22951	505.1	2.21808	505.1	0.21842	515.1	0.0581	505.1	0.34416	505.1	0.24937	505.1	0.27482	515.1	0.25279
505	0.10641	505	2.24602	505	0.24584	515	-0.01043	505	0.34487	505	0.24999	505	0.2756	515	0.25338
504.9	0.1133	504.9	2.23406	504.9	0.25913	514.9	-0.07235	504.9	0.34556	504.9	0.2506	504.9	0.27638	514.9	0.25399
504.8	0.03528	504.8	2.22864	504.8	0.23378	514.8	-0.10451	504.8	0.34626	504.8	0.25126	504.8	0.2772	514.8	0.25461
504.7	-0.07496	504.7	2.24697	504.7	0.27394	514.7	-0.12978	504.7	0.34704	504.7	0.25195	504.7	0.278	514.7	0.25522
504.6	-0.13326	504.6	2.27697	504.6	0.23116	514.6	-0.11678	504.6	0.34785	504.6	0.25263	504.6	0.2788	514.6	0.2558
504.5	-0.20058	504.5	2.25817	504.5	0.25199	514.5	-0.11255	504.5	0.34864	504.5	0.25327	504.5	0.2796	514.5	0.25635
504.4	-0.23763	504.4	2.28181	504.4	0.26409	514.4	-0.12938	504.4	0.34938	504.4	0.25389	504.4	0.28039	514.4	0.25693
504.3	-0.24525	504.3	2.28597	504.3	0.28187	514.3	-0.16981	504.3	0.35006	504.3	0.25453	504.3	0.28116	514.3	0.25756
504.2	-0.27675	504.2	2.35755	504.2	0.26218	514.2	-0.14577	504.2	0.35074	504.2	0.2552	504.2	0.28196	514.2	0.25821
504.1	-0.32198	504.1	2.39088	504.1	0.2533	514.1	-0.06834	504.1	0.35149	504.1	0.25591	504.1	0.28281	514.1	0.25884
504	-0.39413	504	2.41027	504	0.2321	514	-0.04283	504	0.35233	504	0.25661	504	0.28367	514	0.25941
503.9	-0.43151	503.9	2.41725	503.9	0.18982	513.9	-0.02176	503.9	0.35316	503.9	0.25728	503.9	0.28449	513.9	0.25999
503.8	-0.48245	503.8	2.4476	503.8	0.18887	513.8	-0.01671	503.8	0.35388	503.8	0.25792	503.8	0.28529	513.8	0.26059
503.7	-0.57907	503.7	2.4568	503.7	0.22682	513.7	0.01415	503.7	0.35456	503.7	0.25855	503.7	0.28607	513.7	0.26123
503.6	-0.68727	503.6	2.52254	503.6	0.22698	513.6	0.03244	503.6	0.35524	503.6	0.25923	503.6	0.28685	513.6	0.26188
503.5	-0.73091	503.5	2.57312	503.5	0.21658	513.5	0.0124	503.5	0.35599	503.5	0.25993	503.5	0.28768	513.5	0.26253
503.4	-0.80755	503.4	2.65808	503.4	0.18888	513.4	0.02383	503.4	0.35683	503.4	0.26062	503.4	0.28856	513.4	0.26299
503.3	-0.91335	503.3	2.71914	503.3	0.20693	513.3	0.05265	503.3	0.3577	503.3	0.2613	503.3	0.28943	513.3	0.2636
503.2	-0.94637	503.2	2.72045	503.2	0.25149	513.2	-0.01129	503.2	0.35849	503.2	0.26192	503.2	0.29027	513.2	0.26419
503.1	-0.99028	503.1	2.73113	503.1	0.19546	513.1	-0.01928	503.1	0.35916	503.1	0.26253	503.1	0.29109	513.1	0.26482
503	-1.04913	503	2.7409	503	0.14789	513	0.00802	503	0.35979	503	0.26318	503	0.29192	513	0.26551
502.9	-1.08499	502.9	2.75887	502.9	0.14297	512.9	-0.02073	502.9	0.36051	502.9	0.26386	502.9	0.29276	512.9	0.26618
502.8	-1.08298	502.8	2.79823	502.8	0.15576	512.8	-0.06157	502.8	0.36136	502.8	0.26454	502.8	0.29363	512.8	0.26681
502.7	-1.18899	502.7	2.83729	502.7	0.1592	512.7	-0.0579	502.7	0.36224	502.7	0.26523	502.7	0.29449	512.7	0.26739
502.6	-1.28701	502.6	2.8382	502.6	0.21295	512.6	-0.05181	502.6	0.36304	502.6	0.26589	502.6	0.29533	512.6	0.26799
502.5	-1.37405	502.5	2.85079	502.5	0.23195	512.5	-0.12504	502.5	0.36373	502.5	0.26653	502.5	0.29615	512.5	0.26862
502.4	-1.47772	502.4	2.833	502.4	0.20979	512.4	-0.12578	502.4	0.36438	502.4	0.26716	502.4	0.29698	512.4	0.26931
502.3	-1.54342	502.3	2.8635	502.3	0.2012	512.3	-0.15519	502.3	0.36509	502.3	0.2678	502.3	0.29783	512.3	0.26983
502.2	-1.60415	502.2	2.94396	502.2	0.18787	512.2	-0.11387	502.2	0.36587	502.2	0.26851	502.2	0.29872	512.2	0.2705
502.1	-1.67833	502.1	2.99031	502.1	0.19192	512.1	-0.14497	502.1	0.36668	502.1	0.26921	502.1	0.29961	512.1	0.27111
502	-1.71627	502	3.04535	502	0.18724	512	-0.24471	502	0.36748	502	0.26989	502	0.30046	512	0.2717
501.9	-1.8099	501.9	3.0873	501.9	0.2022	511.9	-0.25397	501.9	0.36818	501.9	0.27051	501.9	0.30129	511.9	0.27229
501.8	-1.79952	501.8	3.12847	501.8	0.18169	511.8	-0.26145	501.8	0.36881	501.8	0.27116	501.8	0.30213	511.8	0.27292
501.7	-1.87432	501.7	3.19135	501.7	0.18619	511.7	-0.26871	501.7	0.36946	501.7	0.27184	501.7	0.30302	511.7	0.2736
501.6	-1.96817	501.6	3.24688	501.6	0.18715	511.6	-0.28406	501.6	0.37021	501.6	0.27254	501.6	0.30397	511.6	0.2743
501.5	-2.08569	501.5	3.29056	501.5	0.18731	511.5	-0.31375	501.5	0.37104	501.5	0.27322	501.5	0.30489	511.5	0.27497
501.4	-2.13375	501.4	3.35945	501.4	0.16958	511.4	-0.32019	501.4	0.37185	501.4	0.27388	501.4	0.30577	511.4	0.27559
501.3	-2.18359	501.3	3.38992	501.3	0.18818	511.3	-0.22364	501.3	0.37257	501.3	0.27454	501.3	0.30659	511.3	0.27621
501.2	-2.22616	501.2	3.43917	501.2	0.21638	511.2	-0.25322	501.2	0.37319	501.2	0.2752	501.2	0.3074	511.2	0.27684
501.1	-2.28459	501.1	3.48222	501.1	0.21293	511.1	-0.27567	501.1	0.37385	501.1	0.27589	501.1	0.30825	511.1	0.27733
501	-2.33337	501	3.5492	501	0.19617	511	-0.34648	501	0.37459	501	0.2766	501	0.30917	511	0.27801
500.9	-2.43782	500.9	3.59343	500.9	0.21958	510.9	-0.33358	500.9	0.37541	500.9	0.2773	500.9	0.31011	510.9	0.2787
500.8	-2.50264	500.8	3.65295	500.8	0.28356	510.8	-0.32889	500.8	0.37622	500.8	0.27797	500.8	0.311	510.8	0.27938
500.7	-2.5435	500.7	3.67698	500.7	0.29139	510.7	-0.39825	500.7	0.37697	500.7	0.27863	500.7	0.31183	510.7	0.28001
500.6	-2.58151	500.6	3.75838	500.6	0.33075	510.6	-0.40016	500.6	0.37766	500.6	0.27929	500.6	0.31265	510.6	0.28061
500.5	-2.5685	500.5	3.81737	500.5	0.29448	510.5	-0.42296	500.5	0.37836	500.5	0.27996	500.5	0.3135	510.5	0.28123
500.4	-2.59866	500.4	3.85153	500.4	0.28054	510.4	-0.44286	500.4	0.37911	500.4	0.28062	500.4	0.3144	510.4	0.2819
500.3	-2.66384	500.3	3.8832	500.3	0.26658	510.3	-0.46076	500.3	0.37989	500.3	0.28126	500.3	0.3153	510.3	0.28258
500.2	-2.69607	500.2	3.96516	500.2	0.28678	510.2	-0.43897	500.2	0.38067	500.2	0.28191	500.2	0.3162	510.2	0.28323
[truncated: 1,252 more rows]

## Sheet: Figure 4b
nm	CPL-S-gel	nm	R-gel	nm	DC-S-gel	nm	R-gel
700	0.80248	700	-1.14926	700	0.03169	700	0.02115
699.9	0.76348	699.9	-1.15093	699.9	0.03176	699.9	0.02119
699.8	0.66267	699.8	-1.16656	699.8	0.03183	699.8	0.02123
699.7	0.74013	699.7	-1.16291	699.7	0.0319	699.7	0.02127
699.6	0.7506	699.6	-1.18296	699.6	0.03196	699.6	0.02131
699.5	0.72856	699.5	-1.21158	699.5	0.03203	699.5	0.02135
699.4	0.77922	699.4	-1.21276	699.4	0.0321	699.4	0.02139
699.3	0.80105	699.3	-1.22799	699.3	0.03217	699.3	0.02144
699.2	0.78132	699.2	-1.27189	699.2	0.03225	699.2	0.02148
699.1	0.78135	699.1	-1.30394	699.1	0.03231	699.1	0.02151
699	0.77758	699	-1.36659	699	0.03237	699	0.02155
698.9	0.81717	698.9	-1.36855	698.9	0.03243	698.9	0.02159
698.8	0.76129	698.8	-1.37044	698.8	0.03249	698.8	0.02164
698.7	0.70516	698.7	-1.40338	698.7	0.03256	698.7	0.02169
698.6	0.71326	698.6	-1.38578	698.6	0.03264	698.6	0.02173
698.5	0.70401	698.5	-1.37387	698.5	0.03272	698.5	0.02177
698.4	0.75745	698.4	-1.36733	698.4	0.03279	698.4	0.02181
698.3	0.79048	698.3	-1.39371	698.3	0.03286	698.3	0.02185
698.2	0.85965	698.2	-1.39298	698.2	0.03292	698.2	0.0219
698.1	0.91988	698.1	-1.39689	698.1	0.03299	698.1	0.02194
698	0.8373	698	-1.3776	698	0.03307	698	0.02199
697.9	0.87146	697.9	-1.36801	697.9	0.03314	697.9	0.02202
697.8	0.86437	697.8	-1.36194	697.8	0.03321	697.8	0.02207
697.7	0.81766	697.7	-1.3738	697.7	0.03328	697.7	0.02211
697.6	0.7451	697.6	-1.37137	697.6	0.03334	697.6	0.02215
697.5	0.82164	697.5	-1.3557	697.5	0.0334	697.5	0.02219
697.4	0.83942	697.4	-1.37638	697.4	0.03347	697.4	0.02224
697.3	0.86861	697.3	-1.39194	697.3	0.03353	697.3	0.02227
697.2	0.94108	697.2	-1.37491	697.2	0.0336	697.2	0.02231
697.1	0.94893	697.1	-1.40199	697.1	0.03367	697.1	0.02235
697	0.95032	697	-1.39893	697	0.03373	697	0.02239
696.9	0.99321	696.9	-1.39432	696.9	0.0338	696.9	0.02244
696.8	1.01461	696.8	-1.38172	696.8	0.03386	696.8	0.02248
696.7	1.02727	696.7	-1.3821	696.7	0.03394	696.7	0.02253
696.6	1.01504	696.6	-1.36488	696.6	0.03401	696.6	0.02257
696.5	1.0055	696.5	-1.35172	696.5	0.03407	696.5	0.02261
696.4	1.09529	696.4	-1.38415	696.4	0.03413	696.4	0.02265
696.3	1.10994	696.3	-1.42511	696.3	0.0342	696.3	0.0227
696.2	1.16839	696.2	-1.40721	696.2	0.03427	696.2	0.02275
696.1	1.19987	696.1	-1.42161	696.1	0.03434	696.1	0.02279
696	1.22472	696	-1.41574	696	0.03442	696	0.02283
695.9	1.21395	695.9	-1.38095	695.9	0.03448	695.9	0.02286
695.8	1.13471	695.8	-1.3724	695.8	0.03455	695.8	0.0229
695.7	1.16447	695.7	-1.37676	695.7	0.03461	695.7	0.02294
695.6	1.2768	695.6	-1.39518	695.6	0.03468	695.6	0.02299
695.5	1.23911	695.5	-1.3615	695.5	0.03475	695.5	0.02304
695.4	1.26594	695.4	-1.32181	695.4	0.03482	695.4	0.02307
695.3	1.26418	695.3	-1.33977	695.3	0.0349	695.3	0.02311
695.2	1.24302	695.2	-1.35662	695.2	0.03497	695.2	0.02315
695.1	1.20911	695.1	-1.36967	695.1	0.03503	695.1	0.02319
695	1.17206	695	-1.36215	695	0.03509	695	0.02324
694.9	1.18378	694.9	-1.36326	694.9	0.03516	694.9	0.02328
694.8	1.16199	694.8	-1.34883	694.8	0.03524	694.8	0.02333
694.7	1.18688	694.7	-1.37897	694.7	0.03531	694.7	0.02336
694.6	1.18674	694.6	-1.3584	694.6	0.03538	694.6	0.0234
694.5	1.15698	694.5	-1.39173	694.5	0.03544	694.5	0.02345
694.4	1.20525	694.4	-1.39269	694.4	0.0355	694.4	0.02349
694.3	1.25816	694.3	-1.42041	694.3	0.03556	694.3	0.02354
694.2	1.25038	694.2	-1.38741	694.2	0.03563	694.2	0.02358
694.1	1.16129	694.1	-1.44998	694.1	0.03571	694.1	0.02362
694	1.18947	694	-1.45881	694	0.03577	694	0.02366
693.9	1.27492	693.9	-1.47041	693.9	0.03584	693.9	0.0237
693.8	1.26084	693.8	-1.54753	693.8	0.0359	693.8	0.02375
693.7	1.3965	693.7	-1.53196	693.7	0.03596	693.7	0.02379
693.6	1.44076	693.6	-1.52136	693.6	0.03603	693.6	0.02384
693.5	1.36789	693.5	-1.49726	693.5	0.0361	693.5	0.02388
693.4	1.31645	693.4	-1.51115	693.4	0.03617	693.4	0.02392
693.3	1.35872	693.3	-1.52677	693.3	0.03623	693.3	0.02396
693.2	1.31731	693.2	-1.53049	693.2	0.03629	693.2	0.024
693.1	1.37453	693.1	-1.54948	693.1	0.03635	693.1	0.02405
693	1.35402	693	-1.55318	693	0.03642	693	0.0241
692.9	1.43701	692.9	-1.57173	692.9	0.03649	692.9	0.02414
692.8	1.47227	692.8	-1.58793	692.8	0.03657	692.8	0.02419
692.7	1.50531	692.7	-1.60805	692.7	0.03662	692.7	0.02423
692.6	1.47739	692.6	-1.61378	692.6	0.03668	692.6	0.02427
692.5	1.49607	692.5	-1.59891	692.5	0.03674	692.5	0.02432
692.4	1.45638	692.4	-1.55509	692.4	0.0368	692.4	0.02436
692.3	1.47754	692.3	-1.55035	692.3	0.03687	692.3	0.0244
692.2	1.46378	692.2	-1.5802	692.2	0.03694	692.2	0.02444
692.1	1.4629	692.1	-1.57289	692.1	0.037	692.1	0.02448
692	1.43618	692	-1.57653	692	0.03705	692	0.02452
691.9	1.51064	691.9	-1.53381	691.9	0.03713	691.9	0.02458
691.8	1.51077	691.8	-1.55902	691.8	0.0372	691.8	0.02463
691.7	1.48532	691.7	-1.57691	691.7	0.03728	691.7	0.02466
691.6	1.40379	691.6	-1.55303	691.6	0.03735	691.6	0.0247
691.5	1.28651	691.5	-1.60686	691.5	0.03742	691.5	0.02474
691.4	1.29392	691.4	-1.6158	691.4	0.03747	691.4	0.02479
691.3	1.23817	691.3	-1.63487	691.3	0.03753	691.3	0.02484
691.2	1.27012	691.2	-1.63483	691.2	0.03762	691.2	0.0249
691.1	1.287	691.1	-1.63737	691.1	0.0377	691.1	0.02494
691	1.34795	691	-1.63469	691	0.03778	691	0.02498
690.9	1.37956	690.9	-1.65808	690.9	0.03786	690.9	0.02503
690.8	1.37212	690.8	-1.66795	690.8	0.03793	690.8	0.02508
690.7	1.35157	690.7	-1.67517	690.7	0.03801	690.7	0.02515
690.6	1.34461	690.6	-1.66841	690.6	0.03809	690.6	0.0252
690.5	1.32188	690.5	-1.65357	690.5	0.03816	690.5	0.02524
690.4	1.2726	690.4	-1.68388	690.4	0.03824	690.4	0.02528
690.3	1.24107	690.3	-1.6987	690.3	0.03831	690.3	0.02533
690.2	1.16638	690.2	-1.72493	690.2	0.03839	690.2	0.02539
690.1	1.24174	690.1	-1.74025	690.1	0.03846	690.1	0.02545
690	1.1907	690	-1.74056	690	0.03854	690	0.0255
689.9	1.20188	689.9	-1.72943	689.9	0.03861	689.9	0.02554
689.8	1.23092	689.8	-1.70098	689.8	0.03868	689.8	0.02558
689.7	1.22169	689.7	-1.71916	689.7	0.03877	689.7	0.02564
689.6	1.23302	689.6	-1.77078	689.6	0.03884	689.6	0.0257
689.5	1.18916	689.5	-1.7951	689.5	0.03891	689.5	0.02575
689.4	1.21309	689.4	-1.83387	689.4	0.03898	689.4	0.0258
689.3	1.16811	689.3	-1.83857	689.3	0.03905	689.3	0.02585
689.2	1.22825	689.2	-1.82627	689.2	0.03914	689.2	0.0259
689.1	1.18041	689.1	-1.83549	689.1	0.03921	689.1	0.02595
689	1.28737	689	-1.87916	689	0.03928	689	0.026
688.9	1.34955	688.9	-1.92185	688.9	0.03934	688.9	0.02605
688.8	1.37237	688.8	-1.93098	688.8	0.03943	688.8	0.02611
688.7	1.36597	688.7	-1.90966	688.7	0.0395	688.7	0.02616
688.6	1.47711	688.6	-1.91643	688.6	0.03958	688.6	0.0262
688.5	1.51883	688.5	-1.91434	688.5	0.03965	688.5	0.02625
688.4	1.48145	688.4	-1.90589	688.4	0.03971	688.4	0.02629
688.3	1.64289	688.3	-1.88538	688.3	0.03981	688.3	0.02636
688.2	1.63624	688.2	-1.9122	688.2	0.03989	688.2	0.02641
688.1	1.61268	688.1	-1.9362	688.1	0.03996	688.1	0.02645
688	1.6009	688	-1.95429	688	0.04004	688	0.0265
687.9	1.47928	687.9	-1.97161	687.9	0.04014	687.9	0.02656
687.8	1.44034	687.8	-2.03703	687.8	0.04022	687.8	0.02661
687.7	1.38028	687.7	-2.01981	687.7	0.0403	687.7	0.02666
687.6	1.40748	687.6	-2.01712	687.6	0.04038	687.6	0.02671
687.5	1.35771	687.5	-1.9502	687.5	0.04048	687.5	0.02677
687.4	1.34482	687.4	-1.90509	687.4	0.04056	687.4	0.02682
687.3	1.24418	687.3	-1.9081	687.3	0.04063	687.3	0.02687
687.2	1.30029	687.2	-1.9043	687.2	0.04071	687.2	0.02692
687.1	1.36653	687.1	-1.91365	687.1	0.04081	687.1	0.02698
687	1.35949	687	-1.91835	687	0.0409	687	0.02703
686.9	1.32711	686.9	-1.93447	686.9	0.04098	686.9	0.02709
686.8	1.43844	686.8	-1.93097	686.8	0.04106	686.8	0.02714
686.7	1.37331	686.7	-1.90757	686.7	0.04116	686.7	0.02721
686.6	1.34328	686.6	-1.89499	686.6	0.04124	686.6	0.02726
686.5	1.33945	686.5	-1.84956	686.5	0.04132	686.5	0.02731
686.4	1.39444	686.4	-1.84782	686.4	0.04141	686.4	0.02736
686.3	1.40684	686.3	-1.8075	686.3	0.04149	686.3	0.02741
686.2	1.4273	686.2	-1.81019	686.2	0.04159	686.2	0.02747
686.1	1.43646	686.1	-1.83111	686.1	0.04168	686.1	0.02753
686	1.48693	686	-1.85899	686	0.04177	686	0.02759
685.9	1.48588	685.9	-1.84457	685.9	0.04185	685.9	0.02764
685.8	1.57942	685.8	-1.87069	685.8	0.04195	685.8	0.0277
685.7	1.58328	685.7	-1.8881	685.7	0.04204	685.7	0.02776
685.6	1.5048	685.6	-1.92076	685.6	0.04211	685.6	0.02781
685.5	1.45095	685.5	-1.93995	685.5	0.04219	685.5	0.02788
685.4	1.4635	685.4	-1.9196	685.4	0.04227	685.4	0.02793
685.3	1.5165	685.3	-1.90347	685.3	0.04237	685.3	0.02799
685.2	1.53115	685.2	-1.8601	685.2	0.04245	685.2	0.02804
685.1	1.55414	685.1	-1.84701	685.1	0.04254	685.1	0.0281
685	1.58237	685	-1.83603	685	0.04263	685	0.02815
684.9	1.52094	684.9	-1.84581	684.9	0.04271	684.9	0.02821
684.8	1.52514	684.8	-1.84378	684.8	0.04278	684.8	0.02827
684.7	1.57354	684.7	-1.80703	684.7	0.04288	684.7	0.02833
684.6	1.52464	684.6	-1.81529	684.6	0.04296	684.6	0.02838
684.5	1.55028	684.5	-1.79313	684.5	0.04304	684.5	0.02843
684.4	1.56465	684.4	-1.76175	684.4	0.04312	684.4	0.02849
684.3	1.50802	684.3	-1.74726	684.3	0.0432	684.3	0.02854
684.2	1.47789	684.2	-1.75224	684.2	0.04328	684.2	0.02859
684.1	1.49085	684.1	-1.76359	684.1	0.04338	684.1	0.02865
684	1.45805	684	-1.7377	684	0.04347	684	0.02871
683.9	1.50601	683.9	-1.71878	683.9	0.04355	683.9	0.02876
683.8	1.49241	683.8	-1.7281	683.8	0.04363	683.8	0.02883
683.7	1.50583	683.7	-1.70962	683.7	0.04371	683.7	0.02888
683.6	1.53797	683.6	-1.74756	683.6	0.04379	683.6	0.02894
683.5	1.48848	683.5	-1.7456	683.5	0.0439	683.5	0.029
683.4	1.43206	683.4	-1.73515	683.4	0.04398	683.4	0.02906
683.3	1.48659	683.3	-1.73034	683.3	0.04406	683.3	0.02911
683.2	1.45366	683.2	-1.70884	683.2	0.04413	683.2	0.02917
683.1	1.47925	683.1	-1.72016	683.1	0.04422	683.1	0.02922
683	1.48419	683	-1.71297	683	0.04431	683	0.02928
682.9	1.5087	682.9	-1.71358	682.9	0.0444	682.9	0.02933
682.8	1.39531	682.8	-1.69505	682.8	0.04451	682.8	0.0294
682.7	1.33979	682.7	-1.68835	682.7	0.04459	682.7	0.02946
682.6	1.26899	682.6	-1.67598	682.6	0.04467	682.6	0.02952
682.5	1.24725	682.5	-1.70474	682.5	0.04477	682.5	0.02958
682.4	1.28847	682.4	-1.69758	682.4	0.04486	682.4	0.02964
682.3	1.27341	682.3	-1.68393	682.3	0.04495	682.3	0.02969
682.2	1.2217	682.2	-1.693	682.2	0.04504	682.2	0.02976
682.1	1.27005	682.1	-1.71309	682.1	0.04514	682.1	0.02984
682	1.21479	682	-1.73744	682	0.04522	682	0.0299
681.9	1.10396	681.9	-1.72822	681.9	0.04531	681.9	0.02995
681.8	1.11217	681.8	-1.74683	681.8	0.04539	681.8	0.03
681.7	1.12232	681.7	-1.73642	681.7	0.04548	681.7	0.03006
681.6	1.10961	681.6	-1.72746	681.6	0.04556	681.6	0.03012
681.5	1.06182	681.5	-1.73757	681.5	0.04564	681.5	0.03019
681.4	1.13973	681.4	-1.75896	681.4	0.04574	681.4	0.03027
681.3	1.20015	681.3	-1.70775	681.3	0.04582	681.3	0.03033
681.2	1.17378	681.2	-1.74491	681.2	0.0459	681.2	0.03038
681.1	1.17534	681.1	-1.77238	681.1	0.04599	681.1	0.03044
681	1.0979	681	-1.81192	681	0.04608	681	0.03051
680.9	1.15822	680.9	-1.81738	680.9	0.04616	680.9	0.03057
680.8	1.08587	680.8	-1.80757	680.8	0.04625	680.8	0.03064
680.7	1.04163	680.7	-1.76634	680.7	0.04633	680.7	0.0307
680.6	1.11014	680.6	-1.7383	680.6	0.04644	680.6	0.03077
680.5	1.06379	680.5	-1.73665	680.5	0.04653	680.5	0.03082
680.4	1.06355	680.4	-1.73719	680.4	0.04662	680.4	0.03088
680.3	1.16709	680.3	-1.78142	680.3	0.0467	680.3	0.03095
680.2	1.17203	680.2	-1.8244	680.2	0.04678	680.2	0.03101
680.1	1.15086	680.1	-1.87154	680.1	0.04685	680.1	0.03106
680	1.13171	680	-1.90542	680	0.04694	680	0.03112
679.9	1.14314	679.9	-1.92248	679.9	0.04707	679.9	0.0312
679.8	1.07804	679.8	-1.90399	679.8	0.04716	679.8	0.03126
679.7	1.00073	679.7	-1.90162	679.7	0.04725	679.7	0.03133
679.6	1.00656	679.6	-1.85645	679.6	0.04733	679.6	0.03139
679.5	1.01967	679.5	-1.91896	679.5	0.04741	679.5	0.03145
679.4	1.02207	679.4	-1.91306	679.4	0.0475	679.4	0.0315
679.3	1.09574	679.3	-1.90812	679.3	0.04762	679.3	0.03157
679.2	1.14408	679.2	-1.8892	679.2	0.04771	679.2	0.03163
679.1	1.21504	679.1	-1.83255	679.1	0.0478	679.1	0.03168
679	1.17355	679	-1.85514	679	0.04787	679	0.03174
678.9	1.17	678.9	-1.864	678.9	0.04795	678.9	0.03181
678.8	1.21257	678.8	-1.91246	678.8	0.04807	678.8	0.03188
678.7	1.28246	678.7	-1.90274	678.7	0.04817	678.7	0.03194
678.6	1.38862	678.6	-1.9446	678.6	0.04827	678.6	0.03199
678.5	1.47002	678.5	-1.94023	678.5	0.04835	678.5	0.03205
678.4	1.43385	678.4	-1.96406	678.4	0.04842	678.4	0.03212
678.3	1.3721	678.3	-1.97691	678.3	0.0485	678.3	0.03218
678.2	1.38196	678.2	-1.96711	678.2	0.04861	678.2	0.03225
678.1	1.41262	678.1	-1.95219	678.1	0.04871	678.1	0.03231
678	1.48929	678	-1.96232	678	0.0488	678	0.03237
677.9	1.53007	677.9	-1.98904	677.9	0.04887	677.9	0.03243
677.8	1.54295	677.8	-2.00304	677.8	0.04896	677.8	0.0325
677.7	1.5823	677.7	-1.98264	677.7	0.04907	677.7	0.03259
677.6	1.66414	677.6	-1.97939	677.6	0.04916	677.6	0.03265
677.5	1.67066	677.5	-1.96258	677.5	0.04926	677.5	0.0327
677.4	1.61133	677.4	-1.94036	677.4	0.04935	677.4	0.03275
677.3	1.53665	677.3	-1.95201	677.3	0.04946	677.3	0.03283
677.2	1.52087	677.2	-1.96381	677.2	0.04954	677.2	0.03289
677.1	1.51226	677.1	-1.98964	677.1	0.04963	677.1	0.03296
677	1.60989	677	-1.99585	677	0.04972	677	0.03302
676.9	1.5372	676.9	-1.94035	676.9	0.04985	676.9	0.03309
676.8	1.63329	676.8	-1.97431	676.8	0.04995	676.8	0.03316
676.7	1.62061	676.7	-1.95714	676.7	0.05004	676.7	0.03322
676.6	1.73014	676.6	-1.96808	676.6	0.05012	676.6	0.03328
676.5	1.73636	676.5	-1.95902	676.5	0.05024	676.5	0.03335
676.4	1.7539	676.4	-1.98947	676.4	0.05035	676.4	0.0334
676.3	1.84398	676.3	-1.99425	676.3	0.05045	676.3	0.03347
676.2	1.85202	676.2	-1.98634	676.2	0.05055	676.2	0.03353
676.1	1.88132	676.1	-2.00115	676.1	0.05066	676.1	0.03361
676	1.9015	676	-2.05183	676	0.05074	676	0.03367
675.9	1.89143	675.9	-2.04858	675.9	0.05083	675.9	0.03373
675.8	1.95165	675.8	-2.03793	675.8	0.05095	675.8	0.0338
675.7	1.99853	675.7	-2.0651	675.7	0.05105	675.7	0.03386
675.6	2.04275	675.6	-2.06943	675.6	0.05114	675.6	0.03393
675.5	2.029	675.5	-2.06771	675.5	0.05122	675.5	0.034
675.4	1.96677	675.4	-2.05091	675.4	0.05133	675.4	0.03408
675.3	2.0021	675.3	-2.02492	675.3	0.05143	675.3	0.03413
675.2	2.09792	675.2	-2.10246	675.2	0.05153	675.2	0.03419
675.1	2.14541	675.1	-2.11054	675.1	0.05163	675.1	0.03426
675	2.15233	675	-2.10445	675	0.05176	675	0.03435
674.9	2.2012	674.9	-2.0982	674.9	0.05186	674.9	0.03441
674.8	2.19652	674.8	-2.08902	674.8	0.05194	674.8	0.03447
674.7	2.26196	674.7	-2.07217	674.7	0.05206	674.7	0.03454
674.6	2.20702	674.6	-2.02247	674.6	0.05217	674.6	0.0346
674.5	2.30513	674.5	-2.02804	674.5	0.05227	674.5	0.03467
674.4	2.32858	674.4	-2.06426	674.4	0.05238	674.4	0.03474
674.3	2.27511	674.3	-2.07791	674.3	0.0525	674.3	0.03482
674.2	2.32415	674.2	-2.09278	674.2	0.05258	674.2	0.03488
674.1	2.3316	674.1	-2.09742	674.1	0.05267	674.1	0.03494
674	2.30155	674	-2.06452	674	0.05281	674	0.03502
673.9	2.22599	673.9	-2.03791	673.9	0.05292	673.9	0.03509
673.8	2.22098	673.8	-2.06062	673.8	0.05303	673.8	0.03516
673.7	2.24729	673.7	-2.06567	673.7	0.05312	673.7	0.03522
673.6	2.22791	673.6	-2.10371	673.6	0.05324	673.6	0.03529
673.5	2.29746	673.5	-2.08004	673.5	0.05334	673.5	0.03536
673.4	2.37219	673.4	-2.0734	673.4	0.05343	673.4	0.03542
673.3	2.34104	673.3	-2.0784	673.3	0.05356	673.3	0.03552
673.2	2.3461	673.2	-2.01989	673.2	0.05366	673.2	0.03559
673.1	2.29186	673.1	-2.03459	673.1	0.05376	673.1	0.03565
673	2.26188	673	-2.02488	673	0.05385	673	0.03572
672.9	2.26333	672.9	-2.05304	672.9	0.05396	672.9	0.0358
672.8	2.16598	672.8	-2.06665	672.8	0.05407	672.8	0.03588
672.7	2.2317	672.7	-2.05649	672.7	0.05418	672.7	0.03595
672.6	2.26491	672.6	-2.02133	672.6	0.05428	672.6	0.03602
672.5	2.23825	672.5	-2.00876	672.5	0.05439	672.5	0.0361
672.4	2.2305	672.4	-2.00426	672.4	0.05448	672.4	0.03617
672.3	2.12929	672.3	-2.0321	672.3	0.05459	672.3	0.03623
672.2	2.1645	672.2	-1.99496	672.2	0.0547	672.2	0.03631
672.1	2.17138	672.1	-1.99564	672.1	0.05484	672.1	0.03641
672	2.09419	672	-1.98864	672	0.05494	672	0.03647
671.9	2.03644	671.9	-2.00017	671.9	0.05503	671.9	0.03654
671.8	1.97005	671.8	-2.02814	671.8	0.05513	671.8	0.03661
671.7	1.97142	671.7	-1.96923	671.7	0.05527	671.7	0.0367
671.6	1.95653	671.6	-1.98486	671.6	0.05538	671.6	0.03677
671.5	1.9397	671.5	-1.99316	671.5	0.05549	671.5	0.03685
671.4	1.86769	671.4	-2.00881	671.4	0.05559	671.4	0.03691
671.3	1.91991	671.3	-2.02485	671.3	0.05568	671.3	0.03697
671.2	1.89858	671.2	-2.02758	671.2	0.05579	671.2	0.03706
671.1	1.95867	671.1	-2.04563	671.1	0.0559	671.1	0.03714
671	1.99659	671	-2.06902	671	0.05601	671	0.03721
670.9	2.02087	670.9	-2.0672	670.9	0.05613	670.9	0.03729
670.8	2.05294	670.8	-2.07408	670.8	0.05622	670.8	0.03735
670.7	1.90685	670.7	-2.15873	670.7	0.05634	670.7	0.03743
670.6	1.93472	670.6	-2.1642	670.6	0.05644	670.6	0.0375
670.5	1.93742	670.5	-2.16609	670.5	0.05654	670.5	0.03757
670.4	1.95256	670.4	-2.17901	670.4	0.05665	670.4	0.03765
670.3	1.93177	670.3	-2.19781	670.3	0.05675	670.3	0.03773
670.2	1.9117	670.2	-2.19945	670.2	0.05684	670.2	0.03781
670.1	1.95963	670.1	-2.26048	670.1	0.05696	670.1	0.03789
670	1.949	670	-2.25196	670	0.05706	670	0.03796
669.9	1.90581	669.9	-2.25734	669.9	0.05716	669.9	0.03803
669.8	1.92423	669.8	-2.27529	669.8	0.05726	669.8	0.03811
669.7	1.93552	669.7	-2.284	669.7	0.05737	669.7	0.03818
669.6	1.91362	669.6	-2.3462	669.6	0.05748	669.6	0.03826
669.5	1.90928	669.5	-2.37209	669.5	0.0576	669.5	0.03833
669.4	1.85186	669.4	-2.32552	669.4	0.05773	669.4	0.03842
669.3	1.8868	669.3	-2.38689	669.3	0.05784	669.3	0.03849
669.2	1.80491	669.2	-2.3908	669.2	0.05795	669.2	0.03856
669.1	1.83935	669.1	-2.43577	669.1	0.05807	669.1	0.03864
669	1.79898	669	-2.41813	669	0.05818	669	0.03872
668.9	1.84192	668.9	-2.41076	668.9	0.05829	668.9	0.03879
668.8	1.89919	668.8	-2.39955	668.8	0.0584	668.8	0.03887
668.7	1.92522	668.7	-2.38766	668.7	0.05851	668.7	0.03893
668.6	1.9192	668.6	-2.41871	668.6	0.05861	668.6	0.039
668.5	1.84277	668.5	-2.42696	668.5	0.05872	668.5	0.03908
668.4	1.85627	668.4	-2.45127	668.4	0.05884	668.4	0.03916
668.3	1.91208	668.3	-2.47581	668.3	0.05898	668.3	0.03925
668.2	1.86119	668.2	-2.53477	668.2	0.05907	668.2	0.03931
668.1	1.91348	668.1	-2.57342	668.1	0.05917	668.1	0.03939
668	1.94019	668	-2.58166	668	0.05927	668	0.03947
667.9	1.90224	667.9	-2.55743	667.9	0.05938	667.9	0.03954
667.8	1.92557	667.8	-2.60411	667.8	0.05951	667.8	0.03962
667.7	1.92212	667.7	-2.63754	667.7	0.05962	667.7	0.03969
667.6	1.88808	667.6	-2.66918	667.6	0.05972	667.6	0.03976
667.5	1.99149	667.5	-2.66139	667.5	0.05982	667.5	0.03984
667.4	2.05164	667.4	-2.64123	667.4	0.05992	667.4	0.03991
667.3	2.00308	667.3	-2.66365	667.3	0.06002	667.3	0.03999
667.2	2.09428	667.2	-2.65528	667.2	0.06013	667.2	0.04007
667.1	2.05789	667.1	-2.73637	667.1	0.06025	667.1	0.04015
667	2.01588	667	-2.75451	667	0.06036	667	0.04022
666.9	1.98505	666.9	-2.78111	666.9	0.06046	666.9	0.04029
666.8	1.92338	666.8	-2.80524	666.8	0.06056	666.8	0.04036
666.7	1.98495	666.7	-2.80598	666.7	0.06065	666.7	0.04043
666.6	1.93211	666.6	-2.82161	666.6	0.06076	666.6	0.04051
666.5	1.97713	666.5	-2.84984	666.5	0.06092	666.5	0.0406
666.4	2.01078	666.4	-2.87285	666.4	0.06103	666.4	0.04068
666.3	2.06601	666.3	-2.91699	666.3	0.06114	666.3	0.04075
666.2	2.16639	666.2	-2.92777	666.2	0.06123	666.2	0.04082
666.1	2.26359	666.1	-2.95464	666.1	0.06134	666.1	0.0409
666	2.20203	666	-2.95195	666	0.06145	666	0.04097
665.9	2.25624	665.9	-2.97198	665.9	0.06156	665.9	0.04105
665.8	2.23853	665.8	-3.04476	665.8	0.06166	665.8	0.04112
665.7	2.25831	665.7	-3.06336	665.7	0.06177	665.7	0.04119
665.6	2.35409	665.6	-3.06618	665.6	0.06188	665.6	0.04126
665.5	2.42122	665.5	-3.0938	665.5	0.06199	665.5	0.04134
665.4	2.49277	665.4	-3.10649	665.4	0.06211	665.4	0.04142
665.3	2.49752	665.3	-3.18141	665.3	0.06223	665.3	0.0415
665.2	2.50704	665.2	-3.22031	665.2	0.06235	665.2	0.04157
665.1	2.52987	665.1	-3.24518	665.1	0.06246	665.1	0.04163
665	2.62473	665	-3.24391	665	0.06258	665	0.0417
664.9	2.63125	664.9	-3.25135	664.9	0.06269	664.9	0.04178
664.8	2.57773	664.8	-3.28656	664.8	0.06281	664.8	0.04187
664.7	2.63309	664.7	-3.27671	664.7	0.06293	664.7	0.04194
664.6	2.642	664.6	-3.30997	664.6	0.06305	664.6	0.04202
664.5	2.67573	664.5	-3.30325	664.5	0.06317	664.5	0.04209
664.4	2.62332	664.4	-3.29632	664.4	0.06328	664.4	0.04217
664.3	2.65204	664.3	-3.28099	664.3	0.06339	664.3	0.04225
664.2	2.70082	664.2	-3.23499	664.2	0.0635	664.2	0.04234
664.1	2.73676	664.1	-3.26201	664.1	0.06363	664.1	0.04242
664	2.72403	664	-3.27108	664	0.06377	664	0.04252
663.9	2.78119	663.9	-3.27423	663.9	0.06389	663.9	0.04259
663.8	2.75169	663.8	-3.19869	663.8	0.064	663.8	0.04267
663.7	2.72182	663.7	-3.2231	663.7	0.06411	663.7	0.04275
663.6	2.73426	663.6	-3.21436	663.6	0.06423	663.6	0.04283
663.5	2.67692	663.5	-3.17335	663.5	0.06435	663.5	0.04291
663.4	2.73874	663.4	-3.19622	663.4	0.06447	663.4	0.04298
663.3	2.69284	663.3	-3.20895	663.3	0.06459	663.3	0.04306
663.2	2.67499	663.2	-3.21951	663.2	0.06469	663.2	0.04313
663.1	2.6627	663.1	-3.17047	663.1	0.0648	663.1	0.04321
663	2.61517	663	-3.13087	663	0.06492	663	0.04329
662.9	2.69264	662.9	-3.1571	662.9	0.06503	662.9	0.04338
662.8	2.67458	662.8	-3.20824	662.8	0.06516	662.8	0.04345
662.7	2.5664	662.7	-3.14078	662.7	0.06528	662.7	0.04353
662.6	2.7018	662.6	-3.15187	662.6	0.0654	662.6	0.0436
662.5	2.74989	662.5	-3.15736	662.5	0.06554	662.5	0.0437
662.4	2.79617	662.4	-3.14506	662.4	0.06565	662.4	0.04378
662.3	2.72671	662.3	-3.10605	662.3	0.06577	662.3	0.04386
662.2	2.69336	662.2	-3.13821	662.2	0.06589	662.2	0.04394
662.1	2.58869	662.1	-3.11319	662.1	0.066	662.1	0.04401
662	2.61279	662	-3.11204	662	0.06612	662	0.04408
661.9	2.69832	661.9	-3.16665	661.9	0.06624	661.9	0.04416
661.8	2.74544	661.8	-3.2408	661.8	0.06637	661.8	0.04425
661.7	2.69522	661.7	-3.18527	661.7	0.06649	661.7	0.04434
661.6	2.69354	661.6	-3.15599	661.6	0.06661	661.6	0.04442
661.5	2.60295	661.5	-3.17839	661.5	0.06676	661.5	0.04451
661.4	2.61988	661.4	-3.15028	661.4	0.06688	661.4	0.04458
661.3	2.63797	661.3	-3.12339	661.3	0.06701	661.3	0.04467
661.2	2.71791	661.2	-3.09064	661.2	0.06713	661.2	0.04476
661.1	2.70439	661.1	-3.0904	661.1	0.06726	661.1	0.04485
661	2.792	661	-3.0587	661	0.06738	661	0.04493
660.9	2.73848	660.9	-3.06246	660.9	0.06752	660.9	0.045
660.8	2.78429	660.8	-3.02644	660.8	0.06765	660.8	0.04508
660.7	2.80647	660.7	-2.94522	660.7	0.0678	660.7	0.04518
660.6	2.83418	660.6	-2.89547	660.6	0.06792	660.6	0.04527
660.5	2.83955	660.5	-2.86047	660.5	0.06805	660.5	0.04536
660.4	2.90306	660.4	-2.88659	660.4	0.06818	660.4	0.04545
660.3	2.95621	660.3	-2.85684	660.3	0.06832	660.3	0.04553
660.2	3.00527	660.2	-2.8733	660.2	0.06845	660.2	0.04562
660.1	3.01235	660.1	-2.86814	660.1	0.06857	660.1	0.04571
660	3.04057	660	-2.84317	660	0.0687	660	0.0458
659.9	3.05812	659.9	-2.8155	659.9	0.06887	659.9	0.0459
659.8	3.05622	659.8	-2.856	659.8	0.069	659.8	0.04599
659.7	2.95373	659.7	-2.90079	659.7	0.06913	659.7	0.04607
659.6	2.87222	659.6	-2.89834	659.6	0.06927	659.6	0.04616
659.5	2.92013	659.5	-2.941	659.5	0.0694	659.5	0.04626
659.4	2.93595	659.4	-2.9665	659.4	0.06954	659.4	0.04635
659.3	2.91096	659.3	-2.90133	659.3	0.06967	659.3	0.04645
659.2	2.88877	659.2	-2.88024	659.2	0.06983	659.2	0.04655
659.1	2.91058	659.1	-2.91427	659.1	0.06997	659.1	0.04663
659	2.93318	659	-2.89003	659	0.07011	659	0.04672
658.9	2.84985	658.9	-2.92404	658.9	0.07023	658.9	0.04681
658.8	2.83673	658.8	-2.84988	658.8	0.07035	658.8	0.04691
658.7	2.85591	658.7	-2.88497	658.7	0.07047	658.7	0.04701
658.6	2.83766	658.6	-2.83925	658.6	0.0706	658.6	0.0471
658.5	2.82133	658.5	-2.83155	658.5	0.07081	658.5	0.04721
658.4	2.86273	658.4	-2.86286	658.4	0.07101	658.4	0.04729
658.3	2.83096	658.3	-2.87385	658.3	0.07117	658.3	0.04738
658.2	2.82367	658.2	-2.8746	658.2	0.07133	658.2	0.04749
658.1	2.81631	658.1	-2.86956	658.1	0.07149	658.1	0.04758
658	2.83189	658	-2.91665	658	0.07165	658	0.04767
657.9	2.90903	657.9	-2.91816	657.9	0.0718	657.9	0.04775
657.8	2.93535	657.8	-2.92738	657.8	0.072	657.8	0.04786
657.7	2.94316	657.7	-2.91849	657.7	0.07214	657.7	0.04796
657.6	2.87491	657.6	-2.90337	657.6	0.07229	657.6	0.04806
657.5	2.88987	657.5	-2.91992	657.5	0.07244	657.5	0.04816
657.4	2.87697	657.4	-2.95207	657.4	0.0726	657.4	0.04825
657.3	2.89729	657.3	-3.04832	657.3	0.07276	657.3	0.04834
657.2	2.93753	657.2	-3.0801	657.2	0.07293	657.2	0.04842
657.1	2.86364	657.1	-3.06382	657.1	0.07311	657.1	0.04855
657	2.85635	657	-3.13486	657	0.07324	657	0.04866
656.9	2.87128	656.9	-3.14711	656.9	0.07339	656.9	0.04876
656.8	2.90829	656.8	-3.11027	656.8	0.07354	656.8	0.04885
656.7	2.88772	656.7	-3.09098	656.7	0.0737	656.7	0.04893
656.6	2.93507	656.6	-3.09282	656.6	0.07385	656.6	0.04902
656.5	2.88574	656.5	-3.05499	656.5	0.07402	656.5	0.04915
656.4	2.97136	656.4	-3.04009	656.4	0.07415	656.4	0.04924
656.3	2.97177	656.3	-3.03579	656.3	0.07428	656.3	0.04935
656.2	2.88493	656.2	-3.07776	656.2	0.07442	656.2	0.04944
656.1	2.89538	656.1	-3.1178	656.1	0.07457	656.1	0.04953
656	2.86534	656	-3.07442	656	0.07472	656	0.04962
655.9	2.89466	655.9	-3.11794	655.9	0.07485	655.9	0.04971
655.8	2.96929	655.8	-3.14458	655.8	0.07502	655.8	0.04984
655.7	3.01636	655.7	-3.16089	655.7	0.07517	655.7	0.04995
655.6	3.04262	655.6	-3.22169	655.6	0.07533	655.6	0.05005
655.5	3.1168	655.5	-3.20356	655.5	0.07549	655.5	0.05014
655.4	3.05167	655.4	-3.12016	655.4	0.07563	655.4	0.05023
655.3	3.07942	655.3	-3.07097	655.3	0.07576	655.3	0.05032
655.2	3.07835	655.2	-3.14795	655.2	0.07589	655.2	0.05042
655.1	3.10127	655.1	-3.16286	655.1	0.07604	655.1	0.05053
655	3.16916	655	-3.14515	655	0.07624	655	0.05066
654.9	3.15566	654.9	-3.16508	654.9	0.0764	654.9	0.05075
654.8	3.1217	654.8	-3.21296	654.8	0.07654	654.8	0.05083
654.7	3.11139	654.7	-3.23488	654.7	0.07667	654.7	0.05092
654.6	3.11541	654.6	-3.24779	654.6	0.0768	654.6	0.05103
654.5	3.04713	654.5	-3.26156	654.5	0.07694	654.5	0.05114
654.4	3.04193	654.4	-3.29851	654.4	0.07708	654.4	0.05125
654.3	3.07857	654.3	-3.34333	654.3	0.07728	654.3	0.05137
654.2	3.08715	654.2	-3.3038	654.2	0.07743	654.2	0.05146
654.1	3.06621	654.1	-3.33406	654.1	0.07757	654.1	0.05155
654	3.09374	654	-3.35831	654	0.0777	654	0.05165
653.9	3.08516	653.9	-3.33562	653.9	0.07784	653.9	0.05176
653.8	3.03269	653.8	-3.38591	653.8	0.078	653.8	0.05188
653.7	2.98886	653.7	-3.36221	653.7	0.07816	653.7	0.05198
653.6	2.95282	653.6	-3.39399	653.6	0.07831	653.6	0.05207
653.5	3.00694	653.5	-3.40591	653.5	0.0785	653.5	0.05217
653.4	3.04116	653.4	-3.42751	653.4	0.07864	653.4	0.05228
653.3	3.06507	653.3	-3.40742	653.3	0.07878	653.3	0.05239
653.2	2.93809	653.2	-3.38606	653.2	0.07893	653.2	0.0525
653.1	2.97841	653.1	-3.34795	653.1	0.07908	653.1	0.05259
653	3.01104	653	-3.30963	653	0.07923	653	0.05268
652.9	3.02112	652.9	-3.31613	652.9	0.07937	652.9	0.05277
652.8	2.99182	652.8	-3.35397	652.8	0.07952	652.8	0.05287
652.7	3.0286	652.7	-3.3704	652.7	0.07967	652.7	0.05299
652.6	3.00386	652.6	-3.3598	652.6	0.07985	652.6	0.05312
652.5	3.06348	652.5	-3.34844	652.5	0.08	652.5	0.05322
652.4	3.0656	652.4	-3.3678	652.4	0.08015	652.4	0.05331
652.3	3.05352	652.3	-3.37249	652.3	0.0803	652.3	0.0534
652.2	3.06556	652.2	-3.38916	652.2	0.08044	652.2	0.0535
652.1	3.15176	652.1	-3.39717	652.1	0.08059	652.1	0.05361
652	3.01274	652	-3.39961	652	0.08064	652	0.05372
651.9	3.06929	651.9	-3.44204	651.9	0.08075	651.9	0.05382
651.8	3.10174	651.8	-3.44464	651.8	0.08088	651.8	0.05391
651.7	3.18144	651.7	-3.47685	651.7	0.081	651.7	0.054
651.6	3.22156	651.6	-3.46777	651.6	0.08112	651.6	0.0541
651.5	3.19037	651.5	-3.48053	651.5	0.08126	651.5	0.05424
651.4	3.18207	651.4	-3.51288	651.4	0.08139	651.4	0.05435
651.3	3.17719	651.3	-3.5314	651.3	0.08151	651.3	0.05445
651.2	3.18673	651.2	-3.56856	651.2	0.08164	651.2	0.05454
651.1	3.27406	651.1	-3.54787	651.1	0.08177	651.1	0.05463
651	3.27745	651	-3.56089	651	0.0819	651	0.05473
650.9	3.26167	650.9	-3.53682	650.9	0.08204	650.9	0.05484
650.8	3.33748	650.8	-3.49434	650.8	0.08217	650.8	0.05495
650.7	3.20498	650.7	-3.4857	650.7	0.0823	650.7	0.05505
650.6	3.17036	650.6	-3.48407	650.6	0.08243	650.6	0.05514
650.5	3.3259	650.5	-3.45545	650.5	0.08257	650.5	0.05524
650.4	3.23864	650.4	-3.45701	650.4	0.08273	650.4	0.05534
650.3	3.2763	650.3	-3.51112	650.3	0.08288	650.3	0.05545
650.2	3.23295	650.2	-3.51269	650.2	0.08303	650.2	0.05557
650.1	3.30102	650.1	-3.59312	650.1	0.08321	650.1	0.05569
650	3.28518	650	-3.65324	650	0.08335	650	0.0558
649.9	3.24831	649.9	-3.65015	649.9	0.0835	649.9	0.05589
649.8	3.28053	649.8	-3.67747	649.8	0.08366	649.8	0.056
649.7	3.42714	649.7	-3.60818	649.7	0.08381	649.7	0.05611
649.6	3.43304	649.6	-3.627	649.6	0.08397	649.6	0.05622
649.5	3.43251	649.5	-3.68561	649.5	0.08412	649.5	0.05634
649.4	3.38299	649.4	-3.62998	649.4	0.08428	649.4	0.05645
649.3	3.34106	649.3	-3.64719	649.3	0.08443	649.3	0.05655
649.2	3.28081	649.2	-3.62975	649.2	0.08459	649.2	0.05665
649.1	3.29764	649.1	-3.65748	649.1	0.08473	649.1	0.05675
649	3.31623	649	-3.64379	649	0.08486	649	0.05687
648.9	3.38355	648.9	-3.70723	648.9	0.085	648.9	0.05699
648.8	3.39895	648.8	-3.71323	648.8	0.08516	648.8	0.05711
648.7	3.43769	648.7	-3.68697	648.7	0.08532	648.7	0.05721
648.6	3.50697	648.6	-3.67118	648.6	0.08549	648.6	0.05731
648.5	3.49329	648.5	-3.72983	648.5	0.08563	648.5	0.05742
648.4	3.61665	648.4	-3.72107	648.4	0.08576	648.4	0.05753
648.3	3.54052	648.3	-3.71356	648.3	0.0859	648.3	0.05766
648.2	3.56415	648.2	-3.70313	648.2	0.08604	648.2	0.05778
648.1	3.51059	648.1	-3.6709	648.1	0.08619	648.1	0.05789
648	3.48043	648	-3.70896	648	0.08635	648	0.05798
647.9	3.48058	647.9	-3.69662	647.9	0.08651	647.9	0.05808
647.8	3.46441	647.8	-3.66193	647.8	0.08666	647.8	0.05819
647.7	3.42303	647.7	-3.72457	647.7	0.0868	647.7	0.0583
647.6	3.44271	647.6	-3.81157	647.6	0.08694	647.6	0.05842
647.5	3.40886	647.5	-3.84189	647.5	0.08711	647.5	0.05853
647.4	3.44725	647.4	-3.8516	647.4	0.08728	647.4	0.05863
647.3	3.48012	647.3	-3.90761	647.3	0.08744	647.3	0.05873
647.2	3.54395	647.2	-3.90462	647.2	0.08759	647.2	0.05882
647.1	3.68132	647.1	-3.91844	647.1	0.08773	647.1	0.05892
647	3.78974	647	-3.91966	647	0.08786	647	0.05904
646.9	3.71959	646.9	-3.897	646.9	0.088	646.9	0.05916
646.8	3.713	646.8	-3.90645	646.8	0.08816	646.8	0.05928
646.7	3.83174	646.7	-3.90788	646.7	0.08833	646.7	0.05938
646.6	3.98607	646.6	-3.9207	646.6	0.0885	646.6	0.05949
646.5	3.88589	646.5	-3.91031	646.5	0.08865	646.5	0.0596
646.4	3.86379	646.4	-3.97547	646.4	0.08879	646.4	0.05971
646.3	3.84064	646.3	-3.97342	646.3	0.08893	646.3	0.05984
646.2	3.77848	646.2	-3.98956	646.2	0.08908	646.2	0.05995
646.1	3.85066	646.1	-3.97679	646.1	0.08923	646.1	0.06006
646	3.83818	646	-4.00428	646	0.08939	646	0.06021
645.9	3.86425	645.9	-4.02765	645.9	0.08955	645.9	0.06034
645.8	3.87988	645.8	-4.03338	645.8	0.08971	645.8	0.06047
645.7	3.91469	645.7	-4.05473	645.7	0.08987	645.7	0.06061
645.6	3.98006	645.6	-4.05011	645.6	0.09002	645.6	0.06075
645.5	4.00939	645.5	-4.0738	645.5	0.09016	645.5	0.06088
645.4	4.07988	645.4	-4.05086	645.4	0.09032	645.4	0.061
645.3	4.15384	645.3	-4.0625	645.3	0.0905	645.3	0.06112
645.2	4.05181	645.2	-4.07708	645.2	0.09067	645.2	0.06125
645.1	4.05245	645.1	-4.05739	645.1	0.09082	645.1	0.06138
645	4.07611	645	-4.0385	645	0.09096	645	0.06151
644.9	4.10497	644.9	-4.04135	644.9	0.0911	644.9	0.06163
644.8	4.25415	644.8	-4.04572	644.8	0.09126	644.8	0.06176
644.7	4.23328	644.7	-4.05551	644.7	0.09145	644.7	0.06189
644.6	4.29683	644.6	-4.05777	644.6	0.09164	644.6	0.06201
644.5	4.25068	644.5	-4.09452	644.5	0.09181	644.5	0.06214
644.4	4.25357	644.4	-4.22007	644.4	0.09195	644.4	0.06227
644.3	4.27953	644.3	-4.2603	644.3	0.09208	644.3	0.0624
644.2	4.23827	644.2	-4.29403	644.2	0.09224	644.2	0.06253
644.1	4.24576	644.1	-4.331	644.1	0.09242	644.1	0.06267
644	4.24223	644	-4.32882	644	0.09261	644	0.0628
643.9	4.20955	643.9	-4.36861	643.9	0.09278	643.9	0.06293
643.8	4.20006	643.8	-4.33142	643.8	0.09292	643.8	0.06306
643.7	4.2032	643.7	-4.28751	643.7	0.09304	643.7	0.06319
643.6	4.30381	643.6	-4.31873	643.6	0.09317	643.6	0.06332
643.5	4.22954	643.5	-4.28822	643.5	0.09334	643.5	0.06345
643.4	4.30969	643.4	-4.25924	643.4	0.09353	643.4	0.06358
643.3	4.26787	643.3	-4.22971	643.3	0.09371	643.3	0.06371
643.2	4.2094	643.2	-4.27907	643.2	0.09386	643.2	0.06384
643.1	4.24206	643.1	-4.27848	643.1	0.094	643.1	0.06397
643	4.29972	643	-4.2481	643	0.09414	643	0.0641
642.9	4.27893	642.9	-4.2222	642.9	0.0943	642.9	0.06423
642.8	4.31338	642.8	-4.2516	642.8	0.09448	642.8	0.06435
642.7	4.31725	642.7	-4.22501	642.7	0.09465	642.7	0.06447
642.6	4.36359	642.6	-4.20609	642.6	0.09479	642.6	0.0646
642.5	4.42626	642.5	-4.24791	642.5	0.09492	642.5	0.06472
642.4	4.33026	642.4	-4.21489	642.4	0.09511	642.4	0.06488
642.3	4.29586	642.3	-4.21589	642.3	0.0953	642.3	0.065
642.2	4.3233	642.2	-4.28695	642.2	0.09549	642.2	0.06512
642.1	4.34234	642.1	-4.33794	642.1	0.09567	642.1	0.06524
642	4.38151	642	-4.38392	642	0.09583	642	0.06538
641.9	4.40079	641.9	-4.3668	641.9	0.09602	641.9	0.06551
641.8	4.35364	641.8	-4.37776	641.8	0.09622	641.8	0.06562
641.7	4.33655	641.7	-4.37122	641.7	0.09642	641.7	0.06574
641.6	4.3269	641.6	-4.44057	641.6	0.09664	641.6	0.06588
641.5	4.30754	641.5	-4.46786	641.5	0.09685	641.5	0.06601
641.4	4.43522	641.4	-4.49738	641.4	0.09703	641.4	0.06614
641.3	4.52615	641.3	-4.49739	641.3	0.0972	641.3	0.06627
641.2	4.52936	641.2	-4.52582	641.2	0.09736	641.2	0.0664
641.1	4.61879	641.1	-4.54577	641.1	0.09754	641.1	0.06652
641	4.46655	641	-4.54536	641	0.09773	641	0.06665
640.9	4.47321	640.9	-4.57641	640.9	0.09794	640.9	0.06678
640.8	4.45132	640.8	-4.58066	640.8	0.09817	640.8	0.06694
640.7	4.44914	640.7	-4.53683	640.7	0.09833	640.7	0.06707
640.6	4.42118	640.6	-4.56583	640.6	0.0985	640.6	0.0672
640.5	4.24457	640.5	-4.5754	640.5	0.09869	640.5	0.06733
640.4	4.16878	640.4	-4.58952	640.4	0.0989	640.4	0.06746
640.3	4.14046	640.3	-4.6236	640.3	0.09911	640.3	0.06758
640.2	4.16556	640.2	-4.65134	640.2	0.09931	640.2	0.0677
640.1	4.18097	640.1	-4.72518	640.1	0.09949	640.1	0.06783
640	4.16279	640	-4.76853	640	0.09966	640	0.06797
639.9	4.14817	639.9	-4.75694	639.9	0.09983	639.9	0.06811
639.8	4.21303	639.8	-4.77912	639.8	0.10002	639.8	0.06824
639.7	4.24937	639.7	-4.73259	639.7	0.10029	639.7	0.06839
639.6	4.31663	639.6	-4.72143	639.6	0.10049	639.6	0.06852
639.5	4.31086	639.5	-4.73321	639.5	0.10066	639.5	0.06864
639.4	4.27473	639.4	-4.7656	639.4	0.10083	639.4	0.06873
639.3	4.27814	639.3	-4.75295	639.3	0.101	639.3	0.06885
639.2	4.18476	639.2	-4.75047	639.2	0.1012	639.2	0.06896
639.1	4.21873	639.1	-4.70819	639.1	0.10141	639.1	0.06906
639	4.05444	639	-4.72306	639	0.10162	639	0.06917
638.9	3.96406	638.9	-4.72452	638.9	0.10181	638.9	0.06929
638.8	3.95101	638.8	-4.78148	638.8	0.10197	638.8	0.06941
638.7	3.93418	638.7	-4.71771	638.7	0.10218	638.7	0.06956
638.6	3.96846	638.6	-4.74352	638.6	0.10237	638.6	0.06968
638.5	3.89451	638.5	-4.75666	638.5	0.10259	638.5	0.0698
638.4	3.79482	638.4	-4.76538	638.4	0.10282	638.4	0.06992
638.3	3.68623	638.3	-4.83995	638.3	0.10304	638.3	0.07005
638.2	3.61861	638.2	-4.84338	638.2	0.10321	638.2	0.07017
638.1	3.57812	638.1	-4.80526	638.1	0.10336	638.1	0.0703
638	3.63606	638	-4.82169	638	0.10353	638	0.07042
637.9	3.6894	637.9	-4.77522	637.9	0.10374	637.9	0.07054
637.8	3.68477	637.8	-4.72348	637.8	0.10404	637.8	0.0707
637.7	3.79246	637.7	-4.68932	637.7	0.10424	637.7	0.07083
637.6	3.83569	637.6	-4.72809	637.6	0.10441	637.6	0.07096
637.5	3.93658	637.5	-4.77762	637.5	0.10457	637.5	0.07108
637.4	4.03004	637.4	-4.74006	637.4	0.10474	637.4	0.07119
637.3	4.06267	637.3	-4.78736	637.3	0.10495	637.3	0.07132
637.2	4.12008	637.2	-4.87669	637.2	0.10517	637.2	0.07145
637.1	4.20842	637.1	-4.8814	637.1	0.10539	637.1	0.07158
637	4.25903	637	-4.95248	637	0.10557	637	0.07171
636.9	4.18603	636.9	-4.96655	636.9	0.10577	636.9	0.07186
636.8	4.17526	636.8	-4.96243	636.8	0.10593	636.8	0.07198
636.7	4.27081	636.7	-4.9627	636.7	0.10612	636.7	0.0721
636.6	4.29929	636.6	-4.99723	636.6	0.10633	636.6	0.07224
636.5	4.23808	636.5	-5.01246	636.5	0.10654	636.5	0.07238
636.4	4.26145	636.4	-5.05303	636.4	0.10671	636.4	0.07252
636.3	4.29014	636.3	-5.07361	636.3	0.10687	636.3	0.07264
636.2	4.28546	636.2	-5.1117	636.2	0.10706	636.2	0.07277
636.1	4.31394	636.1	-5.1848	636.1	0.10727	636.1	0.07289
636	4.27843	636	-5.16751	636	0.10753	636	0.07307
635.9	4.39482	635.9	-5.20623	635.9	0.10772	635.9	0.07321
635.8	4.47641	635.8	-5.17354	635.8	0.10789	635.8	0.07336
635.7	4.42782	635.7	-5.13466	635.7	0.10805	635.7	0.07348
635.6	4.40182	635.6	-5.06967	635.6	0.10823	635.6	0.0736
635.5	4.47545	635.5	-5.08274	635.5	0.10844	635.5	0.07372
635.4	4.52325	635.4	-5.08903	635.4	0.10862	635.4	0.07386
635.3	4.5184	635.3	-5.17273	635.3	0.1088	635.3	0.07401
635.2	4.6447	635.2	-5.14703	635.2	0.10899	635.2	0.07419
635.1	4.58438	635.1	-5.1491	635.1	0.10915	635.1	0.07431
635	4.61441	635	-5.14676	635	0.10933	635	0.07443
634.9	4.54417	634.9	-5.17725	634.9	0.10953	634.9	0.07455
634.8	4.49361	634.8	-5.19721	634.8	0.10973	634.8	0.0747
634.7	4.50162	634.7	-5.15871	634.7	0.10993	634.7	0.07485
634.6	4.50609	634.6	-5.1506	634.6	0.11013	634.6	0.075
634.5	4.51946	634.5	-5.06007	634.5	0.11031	634.5	0.07514
634.4	4.61145	634.4	-5.02633	634.4	0.11049	634.4	0.07526
634.3	4.62549	634.3	-5.05861	634.3	0.11068	634.3	0.0754
634.2	4.61717	634.2	-5.05824	634.2	0.11095	634.2	0.07558
634.1	4.70067	634.1	-5.03175	634.1	0.11115	634.1	0.07574
634	4.75687	634	-5.08724	634	0.11134	634	0.07589
633.9	4.85223	633.9	-5.12229	633.9	0.11151	633.9	0.07602
633.8	4.90662	633.8	-5.10721	633.8	0.1117	633.8	0.07616
633.7	4.88172	633.7	-5.06232	633.7	0.11189	633.7	0.07629
633.6	4.9065	633.6	-5.00081	633.6	0.1121	633.6	0.07643
633.5	4.86264	633.5	-5.04381	633.5	0.11229	633.5	0.07658
633.4	4.89395	633.4	-5.10416	633.4	0.11248	633.4	0.07674
633.3	4.86802	633.3	-5.06234	633.3	0.11266	633.3	0.07688
633.2	4.96967	633.2	-5.13367	633.2	0.1129	633.2	0.07704
633.1	5.01375	633.1	-5.2016	633.1	0.11311	633.1	0.07717
633	5.09752	633	-5.13856	633	0.11333	633	0.07731
632.9	5.16007	632.9	-5.10767	632.9	0.11353	632.9	0.07746
632.8	5.19151	632.8	-5.12076	632.8	0.11372	632.8	0.07761
632.7	5.24464	632.7	-5.10016	632.7	0.11389	632.7	0.07775
632.6	5.30017	632.6	-5.16352	632.6	0.11408	632.6	0.07788
632.5	5.369	632.5	-5.10358	632.5	0.11428	632.5	0.07801
632.4	5.4719	632.4	-5.15441	632.4	0.11451	632.4	0.07816
632.3	5.49915	632.3	-5.1047	632.3	0.11473	632.3	0.07832
632.2	5.57952	632.2	-5.14556	632.2	0.11492	632.2	0.07848
632.1	5.62447	632.1	-5.11885	632.1	0.11514	632.1	0.07867
632	5.7645	632	-5.1424	632	0.11532	632	0.07881
631.9	5.86023	631.9	-5.12467	631.9	0.11552	631.9	0.07895
631.8	5.93122	631.8	-5.12011	631.8	0.11573	631.8	0.07908
631.7	5.91746	631.7	-5.13977	631.7	0.11594	631.7	0.07922
631.6	5.88764	631.6	-5.19186	631.6	0.11615	631.6	0.07937
631.5	5.9324	631.5	-5.10873	631.5	0.11633	631.5	0.07951
631.4	5.93255	631.4	-5.09327	631.4	0.11652	631.4	0.07965
631.3	6.01308	631.3	-5.1283	631.3	0.11672	631.3	0.07979
631.2	5.99212	631.2	-5.11802	631.2	0.11694	631.2	0.07993
631.1	5.978	631.1	-5.05811	631.1	0.11715	631.1	0.08007
631	5.97912	631	-5.02108	631	0.11736	631	0.08021
630.9	5.92656	630.9	-5.04493	630.9	0.11756	630.9	0.08036
630.8	5.85835	630.8	-5.02631	630.8	0.11775	630.8	0.0805
630.7	5.85663	630.7	-4.96612	630.7	0.11802	630.7	0.08069
630.6	5.7646	630.6	-4.9412	630.6	0.11824	630.6	0.08082
630.5	5.73429	630.5	-4.90217	630.5	0.11845	630.5	0.08096
630.4	5.65668	630.4	-4.89835	630.4	0.11866	630.4	0.0811
630.3	5.65698	630.3	-4.94943	630.3	0.11887	630.3	0.08125
630.2	5.67137	630.2	-4.98463	630.2	0.11907	630.2	0.08139
630.1	5.75055	630.1	-4.95451	630.1	0.1193	630.1	0.08154
630	5.78099	630	-4.97973	630	0.11952	630	0.08169
629.9	5.83438	629.9	-4.9906	629.9	0.11975	629.9	0.08184
629.8	5.98013	629.8	-5.05707	629.8	0.11997	629.8	0.08198
629.7	6.0853	629.7	-5.03818	629.7	0.12016	629.7	0.08211
629.6	6.12336	629.6	-4.94453	629.6	0.12036	629.6	0.08225
629.5	6.29547	629.5	-4.91934	629.5	0.12059	629.5	0.0824
629.4	6.19432	629.4	-4.88552	629.4	0.12082	629.4	0.08256
629.3	6.1998	629.3	-4.88978	629.3	0.12105	629.3	0.08272
629.2	6.13365	629.2	-4.95637	629.2	0.12128	629.2	0.08288
629.1	6.11238	629.1	-4.95837	629.1	0.12147	629.1	0.08301
629	6.04184	629	-4.93364	629	0.12166	629	0.08315
628.9	6.01662	628.9	-4.92675	628.9	0.12186	628.9	0.08329
628.8	6.03176	628.8	-4.87861	628.8	0.12208	628.8	0.08344
628.7	6.11589	628.7	-4.91861	628.7	0.12238	628.7	0.08365
628.6	6.20422	628.6	-4.93553	628.6	0.12261	628.6	0.0838
628.5	6.15015	628.5	-4.95297	628.5	0.1228	628.5	0.08394
628.4	6.21159	628.4	-4.92141	628.4	0.12299	628.4	0.08407
628.3	6.25538	628.3	-4.88074	628.3	0.12318	628.3	0.08422
628.2	6.18182	628.2	-4.86772	628.2	0.12341	628.2	0.08437
628.1	6.29127	628.1	-4.87009	628.1	0.12365	628.1	0.08454
628	6.32359	628	-4.97542	628	0.12386	628	0.08469
627.9	6.30733	627.9	-4.98197	627.9	0.12406	627.9	0.08484
627.8	6.32232	627.8	-4.93003	627.8	0.12425	627.8	0.08497
627.7	6.34984	627.7	-4.94811	627.7	0.12443	627.7	0.0851
627.6	6.39582	627.6	-4.96028	627.6	0.12463	627.6	0.08525
627.5	6.43576	627.5	-5.00435	627.5	0.12485	627.5	0.08542
627.4	6.3336	627.4	-4.93731	627.4	0.12508	627.4	0.08559
627.3	6.38722	627.3	-4.9049	627.3	0.12529	627.3	0.08575
627.2	6.43443	627.2	-5.00591	627.2	0.12548	627.2	0.0859
627.1	6.38497	627.1	-5.0533	627.1	0.12567	627.1	0.08604
627	6.36631	627	-5.09817	627	0.12589	627	0.08619
626.9	6.38694	626.9	-5.07991	626.9	0.12611	626.9	0.08634
626.8	6.41995	626.8	-5.11711	626.8	0.12634	626.8	0.0865
626.7	6.38402	626.7	-5.17971	626.7	0.12657	626.7	0.08666
626.6	6.43872	626.6	-5.19033	626.6	0.12679	626.6	0.08682
626.5	6.43797	626.5	-5.1454	626.5	0.127	626.5	0.08697
626.4	6.38058	626.4	-5.229	626.4	0.12722	626.4	0.08712
626.3	6.38723	626.3	-5.2911	626.3	0.12744	626.3	0.08727
626.2	6.32194	626.2	-5.31813	626.2	0.12768	626.2	0.08743
626.1	6.26397	626.1	-5.25567	626.1	0.12791	626.1	0.08758
626	6.3016	626	-5.27162	626	0.12813	626	0.08774
625.9	6.39239	625.9	-5.30987	625.9	0.12834	625.9	0.0879
625.8	6.33643	625.8	-5.3888	625.8	0.12855	625.8	0.08804
625.7	6.38931	625.7	-5.40216	625.7	0.12878	625.7	0.08819
625.6	6.32132	625.6	-5.3338	625.6	0.12902	625.6	0.08834
625.5	6.30713	625.5	-5.37245	625.5	0.12928	625.5	0.08849
625.4	6.32238	625.4	-5.40311	625.4	0.12953	625.4	0.08863
625.3	6.24928	625.3	-5.40144	625.3	0.12973	625.3	0.08877
625.2	6.21487	625.2	-5.39554	625.2	0.12993	625.2	0.08892
625.1	6.18027	625.1	-5.42126	625.1	0.13014	625.1	0.08908
625	6.28039	625	-5.47657	625	0.13037	625	0.08926
624.9	6.12623	624.9	-5.53005	624.9	0.13064	624.9	0.08942
624.8	6.03971	624.8	-5.54611	624.8	0.13088	624.8	0.08958
624.7	5.88436	624.7	-5.56032	624.7	0.13109	624.7	0.08972
624.6	5.85655	624.6	-5.59879	624.6	0.13129	624.6	0.08987
624.5	5.88926	624.5	-5.65716	624.5	0.1315	624.5	0.09003
624.4	5.91647	624.4	-5.68052	624.4	0.13174	624.4	0.09021
624.3	6.02398	624.3	-5.74472	624.3	0.13199	624.3	0.09038
624.2	6.01667	624.2	-5.78216	624.2	0.13225	624.2	0.09054
624.1	6.08108	624.1	-5.84856	624.1	0.13248	624.1	0.09069
624	6.09478	624	-5.89616	624	0.13268	624	0.09084
623.9	6.14872	623.9	-5.90306	623.9	0.13289	623.9	0.091
623.8	6.12761	623.8	-5.98238	623.8	0.13312	623.8	0.09118
623.7	6.19836	623.7	-5.98377	623.7	0.13338	623.7	0.09137
623.6	6.32349	623.6	-5.96968	623.6	0.13365	623.6	0.09154
623.5	6.23549	623.5	-5.99236	623.5	0.13389	623.5	0.0917
623.4	6.1357	623.4	-5.9043	623.4	0.1341	623.4	0.09185
623.3	6.00081	623.3	-5.96243	623.3	0.13429	623.3	0.09201
623.2	5.89779	623.2	-5.9568	623.2	0.13451	623.2	0.09219
623.1	5.8911	623.1	-6.0081	623.1	0.13476	623.1	0.09238
623	5.84292	623	-6.07729	623	0.13502	623	0.09256
622.9	5.80677	622.9	-6.11548	622.9	0.13527	622.9	0.09272
622.8	5.87352	622.8	-6.21861	622.8	0.13549	622.8	0.09287
622.7	5.8962	622.7	-6.23687	622.7	0.13568	622.7	0.09302
622.6	5.97305	622.6	-6.33496	622.6	0.13588	622.6	0.09319
622.5	6.16665	622.5	-6.44333	622.5	0.13612	622.5	0.09338
622.4	6.10316	622.4	-6.47312	622.4	0.13639	622.4	0.09358
622.3	6.06459	622.3	-6.505	622.3	0.13664	622.3	0.09375
622.2	6.00209	622.2	-6.58653	622.2	0.13687	622.2	0.09391
622.1	6.0782	622.1	-6.63774	622.1	0.13707	622.1	0.09406
622	6.01226	622	-6.61768	622	0.13726	622	0.09424
621.9	6.06818	621.9	-6.60043	621.9	0.13747	621.9	0.09443
621.8	6.02128	621.8	-6.63648	621.8	0.13774	621.8	0.09463
621.7	5.98043	621.7	-6.65444	621.7	0.13802	621.7	0.09482
621.6	6.13118	621.6	-6.67399	621.6	0.13828	621.6	0.09498
621.5	6.05464	621.5	-6.70226	621.5	0.1385	621.5	0.09512
621.4	6.10451	621.4	-6.77444	621.4	0.1387	621.4	0.09528
621.3	6.185	621.3	-6.84339	621.3	0.13893	621.3	0.09547
621.2	6.28509	621.2	-6.92298	621.2	0.13918	621.2	0.09568
621.1	6.30788	621.1	-6.98021	621.1	0.13947	621.1	0.09588
621	6.22859	621	-6.98769	621	0.13975	621	0.09606
620.9	6.12336	620.9	-6.99258	620.9	0.13999	620.9	0.09622
620.8	6.22887	620.8	-6.99957	620.8	0.14019	620.8	0.09637
620.7	6.28015	620.7	-6.98204	620.7	0.14039	620.7	0.09655
620.6	6.27081	620.6	-7.0318	620.6	0.14063	620.6	0.09675
620.5	6.27944	620.5	-7.02202	620.5	0.14091	620.5	0.09696
620.4	6.26753	620.4	-6.98636	620.4	0.14119	620.4	0.09714
620.3	6.29304	620.3	-6.9585	620.3	0.14143	620.3	0.0973
620.2	6.26916	620.2	-6.92528	620.2	0.14162	620.2	0.09746
620.1	6.1849	620.1	-6.91822	620.1	0.14182	620.1	0.09764
620	6.04348	620	-6.86344	620	0.14204	620	0.09785
619.9	6.06711	619.9	-6.90514	619.9	0.14231	619.9	0.09804
619.8	6.14311	619.8	-6.89222	619.8	0.14259	619.8	0.09822
619.7	6.09647	619.7	-6.87781	619.7	0.14284	619.7	0.09839
619.6	6.08687	619.6	-6.8748	619.6	0.14306	619.6	0.09856
619.5	6.20871	619.5	-6.96783	619.5	0.14327	619.5	0.09874
619.4	6.22562	619.4	-7.03174	619.4	0.14349	619.4	0.09893
619.3	6.26661	619.3	-7.08753	619.3	0.14375	619.3	0.09912
619.2	6.26916	619.2	-7.10468	619.2	0.14402	619.2	0.0993
619.1	6.40407	619.1	-7.07828	619.1	0.14427	619.1	0.09946
619	6.481	619	-7.11985	619	0.14452	619	0.09964
618.9	6.57192	618.9	-7.12719	618.9	0.1447	618.9	0.0998
618.8	6.51253	618.8	-7.13729	618.8	0.1449	618.8	0.10001
618.7	6.71835	618.7	-7.22821	618.7	0.14516	618.7	0.10023
618.6	6.80464	618.6	-7.26106	618.6	0.14545	618.6	0.10043
618.5	6.91494	618.5	-7.19476	618.5	0.14573	618.5	0.1006
618.4	6.74585	618.4	-7.12485	618.4	0.14596	618.4	0.10075
618.3	6.74001	618.3	-7.23906	618.3	0.14615	618.3	0.10091
618.2	6.99191	618.2	-7.24438	618.2	0.14634	618.2	0.10112
618.1	7.13719	618.1	-7.19786	618.1	0.14659	618.1	0.10135
618	7.11478	618	-7.20934	618	0.14687	618	0.10155
617.9	7.14136	617.9	-7.1519	617.9	0.14715	617.9	0.10172
617.8	7.18808	617.8	-7.16745	617.8	0.1474	617.8	0.10186
617.7	7.16995	617.7	-7.14408	617.7	0.14761	617.7	0.10203
617.6	7.21426	617.6	-7.09638	617.6	0.14782	617.6	0.10222
617.5	7.05835	617.5	-7.06611	617.5	0.14805	617.5	0.10243
617.4	7.0599	617.4	-7.04877	617.4	0.14833	617.4	0.10264
617.3	7.11958	617.3	-7.06304	617.3	0.14869	617.3	0.10286
617.2	7.23667	617.2	-6.98224	617.2	0.14894	617.2	0.10301
617.1	7.2322	617.1	-7.02195	617.1	0.14915	617.1	0.10318
617	7.24247	617	-7.02043	617	0.14935	617	0.10336
616.9	7.23072	616.9	-7.11071	616.9	0.14959	616.9	0.10356
616.8	7.3198	616.8	-7.1728	616.8	0.14988	616.8	0.10375
616.7	7.28813	616.7	-7.16161	616.7	0.15019	616.7	0.10392
616.6	7.45572	616.6	-7.18224	616.6	0.15046	616.6	0.10408
616.5	7.47556	616.5	-7.1146	616.5	0.15069	616.5	0.10425
616.4	7.35859	616.4	-7.09887	616.4	0.15091	616.4	0.10443
616.3	7.40888	616.3	-7.11104	616.3	0.15121	616.3	0.10469
616.2	7.33833	616.2	-7.14107	616.2	0.1515	616.2	0.10488
616.1	7.4367	616.1	-7.11805	616.1	0.15182	616.1	0.10506
616	7.36705	616	-7.10577	616	0.1521	616	0.10522
615.9	7.27224	615.9	-7.01038	615.9	0.15232	615.9	0.10538
615.8	7.43444	615.8	-6.99612	615.8	0.15252	615.8	0.10557
615.7	7.48701	615.7	-7.04534	615.7	0.15275	615.7	0.10577
615.6	7.60029	615.6	-7.04794	615.6	0.15302	615.6	0.10596
615.5	7.53567	615.5	-7.15069	615.5	0.1534	615.5	0.10618
615.4	7.45578	615.4	-7.16129	615.4	0.15368	615.4	0.10636
615.3	7.40033	615.3	-7.16498	615.3	0.15393	615.3	0.10651
615.2	7.33546	615.2	-7.1557	615.2	0.15413	615.2	0.10668
615.1	7.34334	615.1	-7.12563	615.1	0.15433	615.1	0.10688
615	7.38177	615	-7.06644	615	0.15458	615	0.10708
614.9	7.37448	614.9	-7.08929	614.9	0.15485	614.9	0.10727
614.8	7.33893	614.8	-7.03442	614.8	0.15518	614.8	0.10747
614.7	7.32685	614.7	-6.97933	614.7	0.15541	614.7	0.10763
614.6	7.27489	614.6	-6.92816	614.6	0.15562	614.6	0.10782
614.5	7.27548	614.5	-6.89391	614.5	0.15584	614.5	0.10801
614.4	7.25119	614.4	-6.96956	614.4	0.1561	614.4	0.1082
614.3	7.40699	614.3	-6.90915	614.3	0.1564	614.3	0.10839
614.2	7.45891	614.2	-6.97511	614.2	0.1567	614.2	0.10857
614.1	7.44417	614.1	-6.95669	614.1	0.15696	614.1	0.10873
614	7.39001	614	-6.93802	614	0.15726	614	0.10895
613.9	7.49814	613.9	-6.95936	613.9	0.15749	613.9	0.10913
613.8	7.50301	613.8	-6.99138	613.8	0.15777	613.8	0.10933
613.7	7.50969	613.7	-6.92511	613.7	0.15808	613.7	0.10952
613.6	7.66945	613.6	-6.94313	613.6	0.15837	613.6	0.1097
613.5	7.83133	613.5	-6.97671	613.5	0.15862	613.5	0.10987
613.4	7.67234	613.4	-7.03998	613.4	0.15885	613.4	0.11006
613.3	7.7047	613.3	-7.00431	613.3	0.15909	613.3	0.11026
613.2	7.70571	613.2	-6.99185	613.2	0.15943	613.2	0.1105
613.1	7.85993	613.1	-6.93707	613.1	0.15974	613.1	0.11069
613	7.92888	613	-6.92966	613	0.16004	613	0.11088
612.9	7.88604	612.9	-6.9424	612.9	0.16029	612.9	0.11107
612.8	7.8685	612.8	-6.89379	612.8	0.16051	612.8	0.11126
612.7	7.90038	612.7	-6.92128	612.7	0.16074	612.7	0.11146
612.6	7.83931	612.6	-6.98931	612.6	0.16101	612.6	0.11169
612.5	8.01956	612.5	-7.02291	612.5	0.16132	612.5	0.11192
612.4	8.03536	612.4	-7.04776	612.4	0.16162	612.4	0.11213
612.3	7.88909	612.3	-7.04941	612.3	0.16193	612.3	0.11235
612.2	7.77048	612.2	-7.08165	612.2	0.16216	612.2	0.11252
612.1	7.69747	612.1	-7.11158	612.1	0.16239	612.1	0.1127
612	7.662	612	-7.13451	612	0.16265	612	0.1129
611.9	7.67635	611.9	-7.12272	611.9	0.16295	611.9	0.1131
611.8	7.71739	611.8	-7.16302	611.8	0.16323	611.8	0.11331
611.7	7.6725	611.7	-7.1891	611.7	0.16348	611.7	0.11349
611.6	7.67528	611.6	-7.1559	611.6	0.16371	611.6	0.11367
611.5	7.7047	611.5	-7.19019	611.5	0.16395	611.5	0.11386
611.4	7.74218	611.4	-7.2195	611.4	0.16422	611.4	0.11407
611.3	7.81471	611.3	-7.28451	611.3	0.16451	611.3	0.11426
611.2	7.72634	611.2	-7.3918	611.2	0.1648	611.2	0.11445
611.1	7.8305	611.1	-7.42088	611.1	0.16511	611.1	0.11468
611	8.10517	611	-7.50587	611	0.16534	611	0.11485
610.9	8.12239	610.9	-7.47693	610.9	0.16559	610.9	0.11504
610.8	8.20139	610.8	-7.61209	610.8	0.16588	610.8	0.11524
610.7	8.32983	610.7	-7.6601	610.7	0.16619	610.7	0.11544
610.6	8.36354	610.6	-7.62638	610.6	0.16649	610.6	0.11563
610.5	8.2915	610.5	-7.59421	610.5	0.16675	610.5	0.11582
610.4	8.30008	610.4	-7.52239	610.4	0.16699	610.4	0.116
610.3	8.34358	610.3	-7.54546	610.3	0.16725	610.3	0.11618
610.2	8.46254	610.2	-7.54972	610.2	0.16752	610.2	0.11637
610.1	8.55956	610.1	-7.56565	610.1	0.16783	610.1	0.11657
610	8.49852	610	-7.68281	610	0.16814	610	0.11676
609.9	8.55754	609.9	-7.72514	609.9	0.16842	609.9	0.11695
609.8	8.48819	609.8	-7.69779	609.8	0.16868	609.8	0.11714
609.7	8.52624	609.7	-7.67256	609.7	0.16893	609.7	0.11732
609.6	8.36255	609.6	-7.70247	609.6	0.16919	609.6	0.11752
609.5	8.24775	609.5	-7.66933	609.5	0.16948	609.5	0.11772
609.4	8.28764	609.4	-7.72042	609.4	0.16978	609.4	0.11791
609.3	8.14751	609.3	-7.70698	609.3	0.17009	609.3	0.11809
609.2	8.2475	609.2	-7.72582	609.2	0.17037	609.2	0.11828
609.1	8.32621	609.1	-7.63393	609.1	0.17064	609.1	0.11849
609	8.40614	609	-7.5706	609	0.1709	609	0.11869
608.9	8.38032	608.9	-7.56295	608.9	0.1712	608.9	0.11888
608.8	8.55046	608.8	-7.6454	608.8	0.1715	608.8	0.11907
608.7	8.61232	608.7	-7.71937	608.7	0.17178	608.7	0.11927
608.6	8.6274	608.6	-7.82541	608.6	0.17205	608.6	0.11946
608.5	8.57811	608.5	-7.95293	608.5	0.17234	608.5	0.11966
608.4	8.69778	608.4	-7.96243	608.4	0.17264	608.4	0.11987
608.3	8.65856	608.3	-8.03288	608.3	0.17295	608.3	0.12009
608.2	8.53383	608.2	-8.03259	608.2	0.17326	608.2	0.12029
608.1	8.60247	608.1	-8.05729	608.1	0.17348	608.1	0.12043
608	8.61536	608	-8.02398	608	0.17376	608	0.12062
607.9	8.78583	607.9	-8.06443	607.9	0.17402	607.9	0.12082
607.8	8.82283	607.8	-8.12945	607.8	0.17431	607.8	0.12105
607.7	8.83491	607.7	-8.18928	607.7	0.17461	607.7	0.12127
607.6	8.62244	607.6	-8.19307	607.6	0.1749	607.6	0.12148
607.5	8.71289	607.5	-8.24724	607.5	0.17517	607.5	0.12168
607.4	8.78784	607.4	-8.27315	607.4	0.17543	607.4	0.12187
607.3	8.83023	607.3	-8.26485	607.3	0.1757	607.3	0.12207
607.2	8.93906	607.2	-8.22048	607.2	0.17598	607.2	0.12229
607.1	9.15231	607.1	-8.35443	607.1	0.17628	607.1	0.12252
607	9.02993	607	-8.37187	607	0.17656	607	0.12273
606.9	8.97309	606.9	-8.41081	606.9	0.17683	606.9	0.12293
606.8	9.0985	606.8	-8.421	606.8	0.17707	606.8	0.12311
606.7	9.176	606.7	-8.53989	606.7	0.17733	606.7	0.1233
606.6	9.07415	606.6	-8.52841	606.6	0.17763	606.6	0.12351
606.5	9.19054	606.5	-8.54118	606.5	0.17792	606.5	0.12374
606.4	9.14512	606.4	-8.53893	606.4	0.17821	606.4	0.12396
606.3	9.21894	606.3	-8.5736	606.3	0.17848	606.3	0.12417
606.2	9.27627	606.2	-8.59109	606.2	0.17875	606.2	0.12435
606.1	9.22334	606.1	-8.51021	606.1	0.17902	606.1	0.12452
606	9.23599	606	-8.4783	606	0.17931	606	0.12473
605.9	9.17944	605.9	-8.47331	605.9	0.17962	605.9	0.12495
605.8	9.04273	605.8	-8.4785	605.8	0.17995	605.8	0.12517
605.7	9.0648	605.7	-8.49669	605.7	0.18026	605.7	0.12537
605.6	9.26066	605.6	-8.50133	605.6	0.18054	605.6	0.12555
605.5	9.1678	605.5	-8.54094	605.5	0.18081	605.5	0.12572
605.4	9.2296	605.4	-8.5374	605.4	0.18109	605.4	0.12593
605.3	9.3666	605.3	-8.5533	605.3	0.18141	605.3	0.12616
605.2	9.50712	605.2	-8.57713	605.2	0.18172	605.2	0.12639
605.1	9.61802	605.1	-8.49713	605.1	0.18204	605.1	0.12659
605	9.73885	605	-8.53397	605	0.18234	605	0.12677
604.9	9.83056	604.9	-8.61228	604.9	0.18264	604.9	0.12694
604.8	9.90947	604.8	-8.62286	604.8	0.18291	604.8	0.12714
604.7	9.87273	604.7	-8.58445	604.7	0.18321	604.7	0.12737
604.6	9.88999	604.6	-8.52069	604.6	0.18353	604.6	0.12762
604.5	9.931	604.5	-8.57575	604.5	0.18386	604.5	0.12786
604.4	9.94953	604.4	-8.44095	604.4	0.18416	604.4	0.12806
604.3	9.80308	604.3	-8.41352	604.3	0.18442	604.3	0.12825
604.2	9.70021	604.2	-8.40726	604.2	0.18475	604.2	0.12851
604.1	9.69393	604.1	-8.39291	604.1	0.18503	604.1	0.12875
604	9.7215	604	-8.32386	604	0.18538	604	0.129
603.9	9.71474	603.9	-8.39274	603.9	0.18571	603.9	0.12924
603.8	9.82833	603.8	-8.48217	603.8	0.18602	603.8	0.12946
603.7	9.78789	603.7	-8.60846	603.7	0.18629	603.7	0.12966
603.6	9.78083	603.6	-8.60063	603.6	0.18655	603.6	0.12987
603.5	9.70394	603.5	-8.64204	603.5	0.18682	603.5	0.1301
603.4	9.7628	603.4	-8.6762	603.4	0.18713	603.4	0.13036
603.3	9.8088	603.3	-8.61189	603.3	0.18747	603.3	0.13061
603.2	9.74327	603.2	-8.54675	603.2	0.18778	603.2	0.13084
603.1	9.83688	603.1	-8.52021	603.1	0.18811	603.1	0.13106
603	9.79559	603	-8.56	603	0.18836	603	0.13127
602.9	9.86502	602.9	-8.57187	602.9	0.18863	602.9	0.1315
602.8	9.68489	602.8	-8.65807	602.8	0.18895	602.8	0.13176
602.7	9.68239	602.7	-8.64101	602.7	0.18929	602.7	0.13202
602.6	9.60716	602.6	-8.65741	602.6	0.18959	602.6	0.13223
602.5	9.31222	602.5	-8.79575	602.5	0.18986	602.5	0.1324
602.4	9.35161	602.4	-8.88395	602.4	0.19012	602.4	0.13259
602.3	9.36904	602.3	-8.95969	602.3	0.19039	602.3	0.13283
602.2	9.26207	602.2	-8.88368	602.2	0.19078	602.2	0.13316
602.1	9.40499	602.1	-8.82748	602.1	0.19114	602.1	0.13341
602	9.40233	602	-8.90831	602	0.19148	602	0.13363
601.9	9.48853	601.9	-8.88276	601.9	0.19177	601.9	0.13381
601.8	9.57001	601.8	-8.86917	601.8	0.192	601.8	0.134
601.7	9.64595	601.7	-8.8122	601.7	0.19225	601.7	0.13423
601.6	9.771	601.6	-8.89848	601.6	0.19256	601.6	0.13448
601.5	9.7032	601.5	-8.94585	601.5	0.19292	601.5	0.13474
601.4	9.66238	601.4	-9.0188	601.4	0.19334	601.4	0.13503
601.3	9.72944	601.3	-8.98808	601.3	0.19361	601.3	0.13521
601.2	9.69203	601.2	-9.0263	601.2	0.19385	601.2	0.13539
601.1	9.68097	601.1	-9.0163	601.1	0.19412	601.1	0.1356
601	9.69827	601	-8.93274	601	0.19445	601	0.13586
600.9	9.87224	600.9	-8.94925	600.9	0.19482	600.9	0.13611
600.8	9.779	600.8	-9.0076	600.8	0.19518	600.8	0.13634
600.7	9.65282	600.7	-9.0483	600.7	0.19549	600.7	0.13654
600.6	9.48787	600.6	-9.0468	600.6	0.19583	600.6	0.13676
600.5	9.46784	600.5	-9.07215	600.5	0.19614	600.5	0.13698
600.4	9.59708	600.4	-9.04523	600.4	0.1965	600.4	0.13723
600.3	9.67476	600.3	-9.11685	600.3	0.19686	600.3	0.13749
600.2	9.6227	600.2	-9.15941	600.2	0.19721	600.2	0.13774
600.1	9.66662	600.1	-9.26154	600.1	0.1975	600.1	0.13795
600	9.78919	600	-9.24761	600	0.19779	600	0.13814
599.9	9.78796	599.9	-9.35964	599.9	0.19808	599.9	0.13834
599.8	9.76532	599.8	-9.45457	599.8	0.1985	599.8	0.13865
599.7	9.94578	599.7	-9.5372	599.7	0.19886	599.7	0.13892
599.6	9.96359	599.6	-9.60776	599.6	0.1992	599.6	0.13917
599.5	10.0066	599.5	-9.67087	599.5	0.1995	599.5	0.13937
599.4	10.0535	599.4	-9.62022	599.4	0.19978	599.4	0.13954
599.3	10.0657	599.3	-9.67101	599.3	0.20006	599.3	0.13974
599.2	10.1373	599.2	-9.72175	599.2	0.20039	599.2	0.14
599.1	9.99378	599.1	-9.71191	599.1	0.20075	599.1	0.14028
599	10.1157	599	-9.71718	599	0.20109	599	0.14055
598.9	10.2484	598.9	-9.73107	598.9	0.20148	598.9	0.14082
598.8	10.1945	598.8	-9.87652	598.8	0.20177	598.8	0.14102
598.7	10.2704	598.7	-9.87729	598.7	0.20209	598.7	0.14122
598.6	10.1818	598.6	-9.95462	598.6	0.20241	598.6	0.14148
598.5	10.1247	598.5	-9.91372	598.5	0.20274	598.5	0.14177
598.4	10.1652	598.4	-9.90379	598.4	0.20309	598.4	0.14202
598.3	10.0814	598.3	-10.0183	598.3	0.20343	598.3	0.14224
598.2	10.1905	598.2	-10.0775	598.2	0.20372	598.2	0.14244
598.1	10.3789	598.1	-10.1454	598.1	0.204	598.1	0.14265
598	10.4213	598	-10.0609	598	0.20431	598	0.14287
597.9	10.4691	597.9	-10.1655	597.9	0.20466	597.9	0.14313
597.8	10.6107	597.8	-10.2178	597.8	0.20511	597.8	0.14346
597.7	10.749	597.7	-10.2132	597.7	0.20544	597.7	0.14366
597.6	10.7197	597.6	-10.2348	597.6	0.20572	597.6	0.14385
597.5	10.7765	597.5	-10.294	597.5	0.20596	597.5	0.14405
597.4	10.7373	597.4	-10.3462	597.4	0.20626	597.4	0.14428
597.3	10.7921	597.3	-10.3213	597.3	0.20661	597.3	0.14453
597.2	10.7129	597.2	-10.2529	597.2	0.20699	597.2	0.14477
597.1	10.7726	597.1	-10.3697	597.1	0.20733	597.1	0.14501
597	10.7715	597	-10.3082	597	0.20761	597	0.14524
596.9	10.8245	596.9	-10.2667	596.9	0.2079	596.9	0.14546
596.8	10.8398	596.8	-10.2795	596.8	0.20822	596.8	0.14569
596.7	10.8723	596.7	-10.3883	596.7	0.20857	596.7	0.14595
596.6	10.7878	596.6	-10.4082	596.6	0.20894	596.6	0.14622
596.5	10.8432	596.5	-10.4169	596.5	0.20929	596.5	0.14646
596.4	11.1014	596.4	-10.421	596.4	0.20968	596.4	0.14674
596.3	11.3012	596.3	-10.4236	596.3	0.20999	596.3	0.14695
596.2	11.4056	596.2	-10.4057	596.2	0.21032	596.2	0.14719
596.1	11.3973	596.1	-10.3921	596.1	0.21067	596.1	0.14746
596	11.5022	596	-10.4115	596	0.21103	596	0.14772
595.9	11.5778	595.9	-10.4088	595.9	0.21136	595.9	0.14795
595.8	11.6458	595.8	-10.5459	595.8	0.21165	595.8	0.14816
595.7	11.7873	595.7	-10.4893	595.7	0.21192	595.7	0.14836
595.6	11.6942	595.6	-10.6158	595.6	0.21223	595.6	0.1486
595.5	11.7235	595.5	-10.6057	595.5	0.21257	595.5	0.14886
595.4	11.785	595.4	-10.5484	595.4	0.21291	595.4	0.14911
595.3	11.7732	595.3	-10.5956	595.3	0.21324	595.3	0.14934
595.2	11.8668	595.2	-10.5556	595.2	0.21355	595.2	0.14955
595.1	11.8257	595.1	-10.5069	595.1	0.21383	595.1	0.14977
595	11.9413	595	-10.4545	595	0.21422	595	0.15006
594.9	11.9729	594.9	-10.4598	594.9	0.21456	594.9	0.1503
594.8	12.0019	594.8	-10.5664	594.8	0.21489	594.8	0.15056
594.7	12.0305	594.7	-10.6204	594.7	0.21521	594.7	0.15081
594.6	12.0755	594.6	-10.5984	594.6	0.2155	594.6	0.15102
594.5	12.1804	594.5	-10.6863	594.5	0.21579	594.5	0.15124
594.4	12.08	594.4	-10.7026	594.4	0.21609	594.4	0.15149
594.3	12.2114	594.3	-10.7025	594.3	0.2164	594.3	0.15176
594.2	12.2848	594.2	-10.7839	594.2	0.21672	594.2	0.15203
594.1	12.2634	594.1	-10.7604	594.1	0.21704	594.1	0.15226
594	12.2426	594	-10.7053	594	0.21732	594	0.15246
593.9	12.1479	593.9	-10.7775	593.9	0.21761	593.9	0.15267
593.8	12.1934	593.8	-10.8296	593.8	0.21802	593.8	0.15298
593.7	12.2137	593.7	-10.8619	593.7	0.21836	593.7	0.15325
593.6	12.3535	593.6	-10.8072	593.6	0.21869	593.6	0.15349
593.5	12.0905	593.5	-10.7567	593.5	0.21901	593.5	0.15371
593.4	12.0883	593.4	-10.7215	593.4	0.21932	593.4	0.15393
593.3	12.016	593.3	-10.8157	593.3	0.21964	593.3	0.15416
593.2	11.9131	593.2	-10.8876	593.2	0.21999	593.2	0.15442
593.1	11.938	593.1	-10.8749	593.1	0.22036	593.1	0.15467
593	11.8732	593	-10.7372	593	0.22072	593	0.15492
592.9	11.8627	592.9	-10.7958	592.9	0.22113	592.9	0.15515
592.8	11.9959	592.8	-10.7796	592.8	0.22144	592.8	0.15533
592.7	11.9361	592.7	-10.8188	592.7	0.22176	592.7	0.15554
592.6	12.016	592.6	-10.8466	592.6	0.2221	592.6	0.15578
592.5	12.1533	592.5	-10.8077	592.5	0.22248	592.5	0.15601
592.4	12.1347	592.4	-10.83	592.4	0.22282	592.4	0.15623
592.3	12.1204	592.3	-10.7646	592.3	0.22312	592.3	0.15642
592.2	12.0854	592.2	-10.6498	592.2	0.22342	592.2	0.15662
592.1	12.1647	592.1	-10.7019	592.1	0.22383	592.1	0.15688
592	12.3017	592	-10.8037	592	0.2242	592	0.15711
591.9	12.2601	591.9	-10.7854	591.9	0.22454	591.9	0.15735
591.8	12.3043	591.8	-10.7215	591.8	0.22486	591.8	0.15757
591.7	12.406	591.7	-10.6137	591.7	0.22517	591.7	0.15778
591.6	12.3471	591.6	-10.6752	591.6	0.22548	591.6	0.15797
591.5	12.2348	591.5	-10.7511	591.5	0.22583	591.5	0.15826
591.4	12.3213	591.4	-10.8563	591.4	0.22619	591.4	0.15856
591.3	12.306	591.3	-10.8932	591.3	0.22662	591.3	0.15892
591.2	12.1519	591.2	-10.8115	591.2	0.22695	591.2	0.15919
591.1	12.2167	591.1	-10.9131	591.1	0.22728	591.1	0.15942
591	12.2385	591	-10.897	591	0.22763	591	0.15964
590.9	12.1711	590.9	-10.7912	590.9	0.22798	590.9	0.15987
590.8	12.1448	590.8	-10.821	590.8	0.22832	590.8	0.16015
590.7	12.2907	590.7	-10.8932	590.7	0.22865	590.7	0.16045
590.6	12.1082	590.6	-10.8857	590.6	0.22899	590.6	0.16072
590.5	12.3529	590.5	-11.0008	590.5	0.22935	590.5	0.16095
590.4	12.2034	590.4	-10.9715	590.4	0.22976	590.4	0.16121
590.3	12.2836	590.3	-11.0352	590.3	0.23006	590.3	0.16145
590.2	12.3735	590.2	-11.0824	590.2	0.23037	590.2	0.16172
590.1	12.421	590.1	-11.1578	590.1	0.23073	590.1	0.16201
590	12.5147	590	-11.137	590	0.2311	590	0.16226
589.9	12.3679	589.9	-11.1435	589.9	0.23146	589.9	0.16248
589.8	12.4527	589.8	-11.2173	589.8	0.2318	589.8	0.16271
589.7	12.3655	589.7	-11.2576	589.7	0.23211	589.7	0.16295
589.6	12.5444	589.6	-11.2938	589.6	0.2324	589.6	0.16322
589.5	12.6888	589.5	-11.292	589.5	0.23273	589.5	0.16351
589.4	12.6913	589.4	-11.3299	589.4	0.2332	589.4	0.16386
589.3	12.7879	589.3	-11.2933	589.3	0.23357	589.3	0.16411
589.2	12.728	589.2	-11.3202	589.2	0.23392	589.2	0.16435
589.1	12.7739	589.1	-11.3204	589.1	0.23424	589.1	0.16458
589	12.8608	589	-11.332	589	0.23455	589	0.16486
588.9	12.7669	588.9	-11.4757	588.9	0.23487	588.9	0.16515
588.8	12.7182	588.8	-11.5257	588.8	0.23525	588.8	0.16543
588.7	12.7474	588.7	-11.5254	588.7	0.23565	588.7	0.16568
588.6	12.6846	588.6	-11.5791	588.6	0.23603	588.6	0.16593
588.5	12.6684	588.5	-11.6177	588.5	0.23636	588.5	0.16619
588.4	12.5282	588.4	-11.6241	588.4	0.23665	588.4	0.16645
588.3	12.6342	588.3	-11.5871	588.3	0.23698	588.3	0.16672
588.2	12.5475	588.2	-11.5929	588.2	0.23733	588.2	0.16697
588.1	12.5758	588.1	-11.6364	588.1	0.23771	588.1	0.16721
588	12.6052	588	-11.5881	588	0.23811	588	0.16745
587.9	12.8281	587.9	-11.5587	587.9	0.23847	587.9	0.1677
587.8	12.9035	587.8	-11.517	587.8	0.23879	587.8	0.16799
587.7	12.8901	587.7	-11.5149	587.7	0.23908	587.7	0.16828
587.6	12.9831	587.6	-11.5195	587.6	0.2394	587.6	0.16854
587.5	13.1453	587.5	-11.6129	587.5	0.23976	587.5	0.16878
587.4	13.2834	587.4	-11.6433	587.4	0.24014	587.4	0.16902
587.3	13.4219	587.3	-11.6546	587.3	0.24051	587.3	0.16927
587.2	13.4722	587.2	-11.664	587.2	0.24086	587.2	0.16954
587.1	13.4083	587.1	-11.6683	587.1	0.24117	587.1	0.16984
587	13.4826	587	-11.7493	587	0.24147	587	0.17014
586.9	13.5782	586.9	-11.8199	586.9	0.24177	586.9	0.17039
586.8	13.5346	586.8	-11.7388	586.8	0.24211	586.8	0.17062
586.7	13.66	586.7	-11.6612	586.7	0.24248	586.7	0.17084
586.6	13.5839	586.6	-11.6823	586.6	0.24283	586.6	0.17111
586.5	13.7381	586.5	-11.6907	586.5	0.24307	586.5	0.17134
586.4	13.7441	586.4	-11.7673	586.4	0.24338	586.4	0.17166
586.3	13.6975	586.3	-11.6859	586.3	0.2437	586.3	0.17199
586.2	13.7502	586.2	-11.7528	586.2	0.24403	586.2	0.17227
586.1	13.8838	586.1	-11.7844	586.1	0.2444	586.1	0.17252
586	13.8556	586	-11.851	586	0.24477	586	0.1728
585.9	13.9456	585.9	-11.8714	585.9	0.2451	585.9	0.17313
585.8	13.844	585.8	-11.9194	585.8	0.24545	585.8	0.17349
585.7	13.8024	585.7	-12.0236	585.7	0.24581	585.7	0.17382
585.6	13.8126	585.6	-12.2151	585.6	0.24618	585.6	0.17411
585.5	13.7915	585.5	-12.336	585.5	0.24655	585.5	0.17436
585.4	13.9235	585.4	-12.3942	585.4	0.2469	585.4	0.17461
585.3	14.0098	585.3	-12.4173	585.3	0.24716	585.3	0.17482
585.2	13.8121	585.2	-12.4706	585.2	0.2475	585.2	0.17516
585.1	13.7686	585.1	-12.578	585.1	0.24787	585.1	0.17551
585	13.8129	585	-12.5201	585	0.24826	585	0.17581
584.9	13.8612	584.9	-12.4951	584.9	0.24864	584.9	0.17603
584.8	13.7735	584.8	-12.4965	584.8	0.24901	584.8	0.17622
584.7	13.6604	584.7	-12.4359	584.7	0.24938	584.7	0.17646
584.6	13.8584	584.6	-12.516	584.6	0.24974	584.6	0.17676
584.5	13.8691	584.5	-12.499	584.5	0.25009	584.5	0.17706
584.4	13.8751	584.4	-12.5281	584.4	0.25047	584.4	0.17734
584.3	14.0252	584.3	-12.556	584.3	0.25086	584.3	0.17759
584.2	14.0551	584.2	-12.6431	584.2	0.25124	584.2	0.17784
584.1	14.1927	584.1	-12.6027	584.1	0.25159	584.1	0.1781
584	14.2132	584	-12.5121	584	0.25185	584	0.17832
583.9	14.4639	583.9	-12.628	583.9	0.2522	583.9	0.17861
583.8	14.5979	583.8	-12.6227	583.8	0.25258	583.8	0.1789
583.7	14.6261	583.7	-12.7411	583.7	0.25296	583.7	0.17916
583.6	14.6012	583.6	-12.7236	583.6	0.25335	583.6	0.17941
583.5	14.6056	583.5	-12.6152	583.5	0.25373	583.5	0.17967
583.4	14.6175	583.4	-12.7042	583.4	0.25409	583.4	0.17997
583.3	14.6709	583.3	-12.7848	583.3	0.25445	583.3	0.18029
583.2	14.7544	583.2	-12.8282	583.2	0.25479	583.2	0.18058
583.1	14.8302	583.1	-12.8462	583.1	0.25515	583.1	0.18085
583	15.0336	583	-12.8287	583	0.25555	583	0.18111
582.9	15.1359	582.9	-12.8964	582.9	0.25595	582.9	0.18138
582.8	15.2074	582.8	-12.8958	582.8	0.25632	582.8	0.18168
582.7	15.4309	582.7	-12.8459	582.7	0.25665	582.7	0.18198
582.6	15.3777	582.6	-12.9763	582.6	0.25695	582.6	0.18227
582.5	15.3796	582.5	-12.9213	582.5	0.25726	582.5	0.18253
582.4	15.3218	582.4	-12.8971	582.4	0.25759	582.4	0.1828
582.3	15.2358	582.3	-12.9566	582.3	0.25794	582.3	0.18307
582.2	15.3621	582.2	-12.8594	582.2	0.25828	582.2	0.18336
582.1	15.5371	582.1	-12.8563	582.1	0.2586	582.1	0.18368
582	15.6059	582	-12.977	582	0.25894	582	0.18405
581.9	15.6447	581.9	-12.9139	581.9	0.25922	581.9	0.18432
581.8	15.6925	581.8	-12.9128	581.8	0.25955	581.8	0.18457
581.7	15.8149	581.7	-12.9593	581.7	0.25993	581.7	0.18483
581.6	15.856	581.6	-13.008	581.6	0.26033	581.6	0.18513
581.5	15.8906	581.5	-12.9954	581.5	0.26067	581.5	0.18545
581.4	16.0521	581.4	-12.9277	581.4	0.26095	581.4	0.18578
581.3	16.156	581.3	-12.9913	581.3	0.26123	581.3	0.18607
581.2	16.0709	581.2	-13.1208	581.2	0.26162	581.2	0.18635
581.1	16.0465	581.1	-13.1924	581.1	0.26203	581.1	0.18657
581	16.1977	581	-13.2372	581	0.26246	581	0.18685
580.9	16.1083	580.9	-13.3606	580.9	0.26288	580.9	0.18719
580.8	16.0728	580.8	-13.3816	580.8	0.26324	580.8	0.18754
580.7	16.1499	580.7	-13.3919	580.7	0.26352	580.7	0.18783
580.6	16.1639	580.6	-13.396	580.6	0.26385	580.6	0.18813
580.5	16.127	580.5	-13.4128	580.5	0.26421	580.5	0.18835
580.4	16.1825	580.4	-13.3686	580.4	0.26464	580.4	0.18861
580.3	16.1679	580.3	-13.3197	580.3	0.26505	580.3	0.18893
580.2	16.2331	580.2	-13.423	580.2	0.26538	580.2	0.18925
580.1	16.3468	580.1	-13.4347	580.1	0.26562	580.1	0.18954
580	16.6103	580	-13.4917	580	0.26595	580	0.18983
579.9	16.4364	579.9	-13.4582	579.9	0.26631	579.9	0.19007
579.8	16.5371	579.8	-13.4551	579.8	0.26674	579.8	0.19035
579.7	16.4396	579.7	-13.5812	579.7	0.26712	579.7	0.19066
579.6	16.4625	579.6	-13.5263	579.6	0.26745	579.6	0.19097
579.5	16.3974	579.5	-13.4516	579.5	0.26777	579.5	0.19131
579.4	16.5973	579.4	-13.4891	579.4	0.26806	579.4	0.19153
579.3	16.5863	579.3	-13.4898	579.3	0.26843	579.3	0.19175
579.2	16.7563	579.2	-13.4869	579.2	0.26885	579.2	0.192
579.1	16.8234	579.1	-13.4393	579.1	0.26925	579.1	0.19231
579	16.8905	579	-13.4018	579	0.26965	579	0.1927
578.9	16.7932	578.9	-13.3049	578.9	0.26993	578.9	0.19298
578.8	16.6471	578.8	-13.2945	578.8	0.27023	578.8	0.19322
578.7	16.6712	578.7	-13.3422	578.7	0.27061	578.7	0.19345
578.6	16.7217	578.6	-13.3059	578.6	0.27103	578.6	0.19372
578.5	16.73	578.5	-13.3301	578.5	0.27145	578.5	0.19404
578.4	16.7633	578.4	-13.3807	578.4	0.27187	578.4	0.19446
578.3	16.6874	578.3	-13.3973	578.3	0.27213	578.3	0.19475
578.2	16.769	578.2	-13.491	578.2	0.27242	578.2	0.19499
578.1	16.6174	578.1	-13.5313	578.1	0.27276	578.1	0.1952
578	16.707	578	-13.6302	578	0.27314	578	0.19546
577.9	16.7358	577.9	-13.6698	577.9	0.27352	577.9	0.19579
577.8	16.7938	577.8	-13.7607	577.8	0.27383	577.8	0.19613
577.7	16.8409	577.7	-13.7122	577.7	0.2741	577.7	0.19644
577.6	16.7691	577.6	-13.7799	577.6	0.27439	577.6	0.19669
577.5	16.8658	577.5	-13.8153	577.5	0.27482	577.5	0.19694
577.4	16.8363	577.4	-13.8456	577.4	0.27522	577.4	0.19717
577.3	16.7613	577.3	-13.9101	577.3	0.2756	577.3	0.19749
577.2	16.7891	577.2	-13.9832	577.2	0.27595	577.2	0.19782
577.1	17.1384	577.1	-14.0378	577.1	0.27625	577.1	0.19811
577	17.2059	577	-14.1944	577	0.27653	577	0.19833
576.9	17.1802	576.9	-14.1671	576.9	0.27686	576.9	0.19853
576.8	17.1207	576.8	-14.1507	576.8	0.27723	576.8	0.19877
576.7	17.1772	576.7	-14.1644	576.7	0.27763	576.7	0.19909
576.6	17.0755	576.6	-14.2285	576.6	0.27799	576.6	0.19941
576.5	16.8882	576.5	-14.2051	576.5	0.2783	576.5	0.19967
576.4	17.0241	576.4	-14.2005	576.4	0.27859	576.4	0.19989
576.3	16.932	576.3	-14.2186	576.3	0.27892	576.3	0.20011
576.2	17.0071	576.2	-14.1255	576.2	0.27931	576.2	0.20038
576.1	16.9639	576.1	-14.1766	576.1	0.27979	576.1	0.20068
576	17.076	576	-14.2066	576	0.28009	576	0.20093
575.9	17.0812	575.9	-14.196	575.9	0.28045	575.9	0.20121
575.8	17.095	575.8	-14.1825	575.8	0.28077	575.8	0.20146
575.7	17.1132	575.7	-14.2853	575.7	0.28111	575.7	0.20169
575.6	17.0638	575.6	-14.245	575.6	0.2815	575.6	0.20196
575.5	17.2072	575.5	-14.2439	575.5	0.28196	575.5	0.20227
575.4	17.261	575.4	-14.3467	575.4	0.28241	575.4	0.2026
575.3	17.5244	575.3	-14.3458	575.3	0.28281	575.3	0.20291
575.2	17.478	575.2	-14.4342	575.2	0.28315	575.2	0.20321
575.1	17.4637	575.1	-14.4898	575.1	0.28339	575.1	0.2034
575	17.4429	575	-14.5519	575	0.28376	575	0.20365
574.9	17.385	574.9	-14.6738	574.9	0.28421	574.9	0.20393
574.8	17.3185	574.8	-14.736	574.8	0.28468	574.8	0.20425
574.7	17.2371	574.7	-14.8086	574.7	0.28511	574.7	0.2046
574.6	17.2226	574.6	-14.807	574.6	0.28548	574.6	0.2049
574.5	17.2202	574.5	-14.913	574.5	0.2858	574.5	0.20517
574.4	17.2376	574.4	-14.8692	574.4	0.28602	574.4	0.20537
574.3	17.3403	574.3	-14.8298	574.3	0.28637	574.3	0.20564
574.2	17.2785	574.2	-14.7876	574.2	0.28679	574.2	0.20596
574.1	17.2136	574.1	-14.7672	574.1	0.28726	574.1	0.2063
574	17.2264	574	-14.7107	574	0.2877	574	0.20662
573.9	17.3062	573.9	-14.7232	573.9	0.28808	573.9	0.20691
573.8	17.1855	573.8	-14.7584	573.8	0.28843	573.8	0.20717
573.7	17.3745	573.7	-14.7499	573.7	0.28881	573.7	0.20745
573.6	17.3786	573.6	-14.8302	573.6	0.28917	573.6	0.20769
573.5	17.3956	573.5	-14.7861	573.5	0.28969	573.5	0.20804
573.4	17.187	573.4	-14.8507	573.4	0.29017	573.4	0.20837
573.3	17.1245	573.3	-14.9076	573.3	0.29056	573.3	0.20866
573.2	17.2059	573.2	-15.0167	573.2	0.29089	573.2	0.20892
573.1	17.191	573.1	-15.0169	573.1	0.29123	573.1	0.20919
573	17.408	573	-15.0525	573	0.29167	573	0.20951
572.9	17.3953	572.9	-15.2832	572.9	0.29219	572.9	0.20985
572.8	17.3914	572.8	-15.3053	572.8	0.29257	572.8	0.21011
572.7	17.3098	572.7	-15.3221	572.7	0.29301	572.7	0.21042
572.6	17.4304	572.6	-15.3766	572.6	0.29338	572.6	0.21071
572.5	17.2877	572.5	-15.4193	572.5	0.29369	572.5	0.21097
572.4	17.2809	572.4	-15.406	572.4	0.29403	572.4	0.21124
572.3	17.3639	572.3	-15.5014	572.3	0.29447	572.3	0.21155
572.2	17.4711	572.2	-15.4853	572.2	0.29497	572.2	0.2119
572.1	17.7709	572.1	-15.5587	572.1	0.29544	572.1	0.21224
572	18.1698	572	-15.4918	572	0.29582	572	0.21254
571.9	18.1692	571.9	-15.5435	571.9	0.29613	571.9	0.21279
571.8	18.1261	571.8	-15.7111	571.8	0.29643	571.8	0.21304
571.7	18.4254	571.7	-15.6655	571.7	0.29682	571.7	0.21332
571.6	18.4043	571.6	-15.7401	571.6	0.2973	571.6	0.21363
571.5	18.5113	571.5	-15.7512	571.5	0.29778	571.5	0.21395
571.4	18.5919	571.4	-15.6478	571.4	0.29821	571.4	0.21427
571.3	18.6077	571.3	-15.6251	571.3	0.2986	571.3	0.21456
571.2	18.5006	571.2	-15.7001	571.2	0.29908	571.2	0.21493
571.1	18.3338	571.1	-15.635	571.1	0.29952	571.1	0.21523
571	18.415	571	-15.6073	571	0.29999	571	0.21553
570.9	18.5042	570.9	-15.648	570.9	0.30046	570.9	0.21582
570.8	18.2703	570.8	-15.5971	570.8	0.30089	570.8	0.21612
570.7	18.2943	570.7	-15.6729	570.7	0.30127	570.7	0.21645
570.6	18.1316	570.6	-15.6024	570.6	0.30163	570.6	0.21678
570.5	18.225	570.5	-15.5816	570.5	0.30216	570.5	0.21717
570.4	17.9734	570.4	-15.6442	570.4	0.30264	570.4	0.21747
570.3	17.7338	570.3	-15.6309	570.3	0.30311	570.3	0.21779
570.2	17.8917	570.2	-15.5989	570.2	0.30352	570.2	0.21812
570.1	18.1658	570.1	-15.6714	570.1	0.3039	570.1	0.21846
570	18.1959	570	-15.6646	570	0.30437	570	0.21886
569.9	18.2291	569.9	-15.7327	569.9	0.30479	569.9	0.21918
569.8	18.3635	569.8	-15.677	569.8	0.30525	569.8	0.21952
569.7	18.3192	569.7	-15.7162	569.7	0.30571	569.7	0.21985
569.6	18.1275	569.6	-15.8146	569.6	0.30623	569.6	0.22024
569.5	18.1734	569.5	-15.8238	569.5	0.30662	569.5	0.22055
569.4	18.1252	569.4	-15.7823	569.4	0.30703	569.4	0.22088
569.3	18.1605	569.3	-15.8886	569.3	0.30757	569.3	0.22129
569.2	18.1972	569.2	-15.8692	569.2	0.30805	569.2	0.22161
569.1	18.097	569.1	-15.872	569.1	0.30852	569.1	0.22191
569	18.1134	569	-15.9927	569	0.30898	569	0.2222
568.9	18.0703	568.9	-15.9726	568.9	0.30948	568.9	0.22255
568.8	18.0828	568.8	-15.9746	568.8	0.30988	568.8	0.22284
568.7	18.0211	568.7	-15.9512	568.7	0.31033	568.7	0.22314
568.6	18.0606	568.6	-15.9504	568.6	0.31089	568.6	0.22348
568.5	18.124	568.5	-15.9418	568.5	0.31131	568.5	0.22376
568.4	18.2545	568.4	-15.9459	568.4	0.31171	568.4	0.22405
568.3	18.2472	568.3	-15.9291	568.3	0.31209	568.3	0.22434
568.2	18.4496	568.2	-15.9515	568.2	0.31258	568.2	0.22471
568.1	18.5157	568.1	-15.9724	568.1	0.313	568.1	0.225
568	18.7074	568	-16.085	568	0.31342	568	0.22528
567.9	18.6516	567.9	-16.1279	567.9	0.31395	567.9	0.22562
567.8	18.7417	567.8	-16.1255	567.8	0.31436	567.8	0.2259
567.7	18.7557	567.7	-16.0928	567.7	0.31473	567.7	0.22619
567.6	18.6224	567.6	-16.1918	567.6	0.31509	567.6	0.22649
567.5	18.725	567.5	-16.3774	567.5	0.31556	567.5	0.22685
567.4	18.8178	567.4	-16.4004	567.4	0.31597	567.4	0.22715
567.3	18.7727	567.3	-16.4262	567.3	0.31637	567.3	0.22745
567.2	18.7789	567.2	-16.4739	567.2	0.31674	567.2	0.22772
567.1	18.9029	567.1	-16.5442	567.1	0.31709	567.1	0.228
567	19.0358	567	-16.6563	567	0.31755	567	0.2284
566.9	19.0187	566.9	-16.6752	566.9	0.31795	566.9	0.22873
566.8	19.0924	566.8	-16.7518	566.8	0.31836	566.8	0.22905
566.7	19.1753	566.7	-16.8177	566.7	0.31877	566.7	0.22933
566.6	19.0128	566.6	-16.8398	566.6	0.31914	566.6	0.22961
566.5	19.0328	566.5	-16.8308	566.5	0.31947	566.5	0.22989
566.4	18.8673	566.4	-16.843	566.4	0.31984	566.4	0.23019
566.3	19.1014	566.3	-16.9065	566.3	0.32035	566.3	0.23059
566.2	19.228	566.2	-16.8674	566.2	0.32075	566.2	0.23088
566.1	19.3635	566.1	-16.8444	566.1	0.32118	566.1	0.23117
566	19.4305	566	-16.8811	566	0.32159	566	0.23144
565.9	19.3699	565.9	-16.9184	565.9	0.32196	565.9	0.23172
565.8	19.3916	565.8	-16.9277	565.8	0.32233	565.8	0.232
565.7	19.2273	565.7	-16.9401	565.7	0.32272	565.7	0.23229
565.6	18.9672	565.6	-17.0262	565.6	0.32313	565.6	0.23259
565.5	18.8838	565.5	-17.0205	565.5	0.32355	565.5	0.23289
565.4	18.8386	565.4	-17.0655	565.4	0.32396	565.4	0.23318
565.3	18.9042	565.3	-17.0372	565.3	0.32434	565.3	0.23347
565.2	18.9543	565.2	-17.0327	565.2	0.32472	565.2	0.2338
565.1	18.981	565.1	-17.0968	565.1	0.3251	565.1	0.23414
565	18.8732	565	-17.1727	565	0.32547	565	0.23447
564.9	18.8614	564.9	-17.2596	564.9	0.32584	564.9	0.23478
564.8	18.8546	564.8	-17.2478	564.8	0.32611	564.8	0.235
564.7	18.8881	564.7	-17.3002	564.7	0.32647	564.7	0.23531
564.6	18.839	564.6	-17.3729	564.6	0.32684	564.6	0.23563
564.5	18.8173	564.5	-17.316	564.5	0.32726	564.5	0.23595
564.4	18.9338	564.4	-17.3766	564.4	0.3277	564.4	0.23627
564.3	18.9937	564.3	-17.4308	564.3	0.32811	564.3	0.23658
564.2	19.0747	564.2	-17.4942	564.2	0.32846	564.2	0.23688
564.1	19.2488	564.1	-17.5649	564.1	0.3288	564.1	0.23718
564	19.4944	564	-17.6527	564	0.32915	564	0.23747
563.9	19.4794	563.9	-17.5404	563.9	0.32946	563.9	0.23771
563.8	19.5441	563.8	-17.6679	563.8	0.32987	563.8	0.23802
563.7	19.5821	563.7	-17.7341	563.7	0.33026	563.7	0.23833
563.6	19.7508	563.6	-17.6803	563.6	0.33062	563.6	0.23861
563.5	19.7073	563.5	-17.7371	563.5	0.33097	563.5	0.2389
563.4	19.7632	563.4	-17.6381	563.4	0.33131	563.4	0.23918
563.3	19.6145	563.3	-17.7536	563.3	0.33166	563.3	0.23949
563.2	19.3724	563.2	-17.8578	563.2	0.33205	563.2	0.23979
563.1	19.4122	563.1	-17.8199	563.1	0.33234	563.1	0.24001
563	19.3386	563	-17.9372	563	0.33271	563	0.24029
562.9	19.2992	562.9	-17.998	562.9	0.33308	562.9	0.24057
562.8	19.3315	562.8	-18.0547	562.8	0.3339	562.8	0.24086
562.7	19.3778	562.7	-18.0659	562.7	0.33454	562.7	0.24115
562.6	19.2154	562.6	-18.1446	562.6	0.33511	562.6	0.24145
562.5	19.241	562.5	-18.1725	562.5	0.33552	562.5	0.24168
562.4	19.4172	562.4	-18.2291	562.4	0.33603	562.4	0.24197
562.3	19.6413	562.3	-18.2558	562.3	0.33654	562.3	0.24225
562.2	19.6309	562.2	-18.3269	562.2	0.33706	562.2	0.24253
562.1	19.6005	562.1	-18.3732	562.1	0.33757	562.1	0.24283
562	19.8062	562	-18.3506	562	0.33806	562	0.24315
561.9	19.8163	561.9	-18.3791	561.9	0.33857	561.9	0.24347
561.8	19.6739	561.8	-18.3256	561.8	0.33909	561.8	0.24376
561.7	19.6463	561.7	-18.2958	561.7	0.33948	561.7	0.24396
561.6	19.7311	561.6	-18.2878	561.6	0.33998	561.6	0.24424
561.5	19.7902	561.5	-18.2791	561.5	0.34048	561.5	0.24455
561.4	19.751	561.4	-18.2622	561.4	0.34097	561.4	0.24489
561.3	19.5177	561.3	-18.1697	561.3	0.34147	561.3	0.24522
561.2	19.5245	561.2	-18.2128	561.2	0.34199	561.2	0.24554
561.1	19.5698	561.1	-18.2468	561.1	0.3425	561.1	0.24585
561	19.7215	561	-18.3611	561	0.34299	561	0.24616
560.9	19.6953	560.9	-18.2546	560.9	0.34334	560.9	0.24636
560.8	19.6897	560.8	-18.2122	560.8	0.34383	560.8	0.24665
560.7	19.8104	560.7	-18.2238	560.7	0.34434	560.7	0.24697
560.6	19.9247	560.6	-18.2026	560.6	0.34483	560.6	0.2473
560.5	20.0667	560.5	-18.2666	560.5	0.34531	560.5	0.24761
560.4	20.1953	560.4	-18.3088	560.4	0.34578	560.4	0.24788
560.3	19.9622	560.3	-18.2702	560.3	0.34628	560.3	0.24814
560.2	20.0661	560.2	-18.2117	560.2	0.34675	560.2	0.24842
560.1	20.1823	560.1	-18.2772	560.1	0.34719	560.1	0.24874
560	20.1495	560	-18.157	560	0.34764	560	0.24909
559.9	20.1078	559.9	-18.089	559.9	0.34809	559.9	0.24941
559.8	20.1671	559.8	-18.1984	559.8	0.34856	559.8	0.2497
559.7	20.3232	559.7	-18.1313	559.7	0.34906	559.7	0.24998
559.6	20.4436	559.6	-18.1657	559.6	0.34956	559.6	0.25027
559.5	20.2386	559.5	-18.1866	559.5	0.35001	559.5	0.25059
559.4	20.1171	559.4	-18.2034	559.4	0.35043	559.4	0.25094
559.3	20.0937	559.3	-18.2853	559.3	0.35085	559.3	0.25128
559.2	20.1491	559.2	-18.2424	559.2	0.35128	559.2	0.25159
559.1	20.2583	559.1	-18.2342	559.1	0.35174	559.1	0.25188
559	20.1444	559	-18.3426	559	0.35221	559	0.25218
558.9	20.1342	558.9	-18.2987	558.9	0.35265	558.9	0.25251
558.8	20.0839	558.8	-18.3067	558.8	0.35308	558.8	0.25283
558.7	20.1621	558.7	-18.2887	558.7	0.3535	558.7	0.25315
558.6	20.2288	558.6	-18.3001	558.6	0.35393	558.6	0.25345
558.5	20.1225	558.5	-18.3767	558.5	0.35439	558.5	0.25373
558.4	20.1897	558.4	-18.4508	558.4	0.35484	558.4	0.25401
558.3	20.3038	558.3	-18.4255	558.3	0.35531	558.3	0.25431
558.2	20.3614	558.2	-18.3917	558.2	0.35574	558.2	0.25461
558.1	20.5348	558.1	-18.2802	558.1	0.35615	558.1	0.25489
558	20.8239	558	-18.4176	558	0.35656	558	0.25516
557.9	20.8164	557.9	-18.4736	557.9	0.35702	557.9	0.25542
557.8	20.8033	557.8	-18.4966	557.8	0.35749	557.8	0.25567
557.7	20.852	557.7	-18.5458	557.7	0.35801	557.7	0.25604
557.6	20.9613	557.6	-18.5413	557.6	0.35837	557.6	0.25637
557.5	21.0266	557.5	-18.4981	557.5	0.35875	557.5	0.25664
557.4	21.0806	557.4	-18.5623	557.4	0.35919	557.4	0.25689
557.3	20.9501	557.3	-18.608	557.3	0.35965	557.3	0.25718
557.2	20.8955	557.2	-18.7318	557.2	0.36012	557.2	0.25748
557.1	20.8013	557.1	-18.7183	557.1	0.36083	557.1	0.25777
557	20.7522	557	-18.6575	557	0.3617	557	0.25806
556.9	20.7371	556.9	-18.6891	556.9	0.36246	556.9	0.25835
556.8	20.6269	556.8	-18.7541	556.8	0.36317	556.8	0.25864
556.7	20.6306	556.7	-18.8643	556.7	0.36384	556.7	0.25892
556.6	20.4633	556.6	-18.9245	556.6	0.36452	556.6	0.25922
556.5	20.6466	556.5	-18.9327	556.5	0.36521	556.5	0.25953
556.4	20.9342	556.4	-18.9491	556.4	0.36585	556.4	0.25985
556.3	21.1144	556.3	-19.0079	556.3	0.36646	556.3	0.26015
556.2	21.406	556.2	-18.932	556.2	0.36709	556.2	0.2605
556.1	21.474	556.1	-18.8233	556.1	0.36725	556.1	0.26077
556	21.3147	556	-18.8312	556	0.3676	556	0.26108
555.9	21.597	555.9	-18.7708	555.9	0.36805	555.9	0.2614
555.8	21.4485	555.8	-18.724	555.8	0.36856	555.8	0.26171
555.7	21.478	555.7	-18.6709	555.7	0.36905	555.7	0.262
555.6	21.4756	555.6	-18.5986	555.6	0.36945	555.6	0.2623
555.5	21.493	555.5	-18.4817	555.5	0.36982	555.5	0.26259
555.4	21.5613	555.4	-18.5185	555.4	0.37025	555.4	0.26287
555.3	21.5821	555.3	-18.5871	555.3	0.37075	555.3	0.26317
555.2	21.9066	555.2	-18.541	555.2	0.37127	555.2	0.26348
555.1	21.912	555.1	-18.6843	555.1	0.37173	555.1	0.26377
555	21.7666	555	-18.7501	555	0.37211	555	0.26406
554.9	21.8905	554.9	-18.7472	554.9	0.37245	554.9	0.26436
554.8	21.8618	554.8	-18.7434	554.8	0.37284	554.8	0.26465
554.7	21.9891	554.7	-18.7174	554.7	0.37344	554.7	0.26506
554.6	21.9654	554.6	-18.736	554.6	0.37395	554.6	0.2654
554.5	22.0606	554.5	-18.8614	554.5	0.37444	554.5	0.2657
554.4	22.0395	554.4	-18.9059	554.4	0.37487	554.4	0.26596
554.3	22.0615	554.3	-18.9837	554.3	0.37529	554.3	0.26624
554.2	22.2065	554.2	-18.9939	554.2	0.37571	554.2	0.26654
554.1	21.9176	554.1	-19.0602	554.1	0.37616	554.1	0.26685
554	21.9368	554	-19.1801	554	0.37662	554	0.26717
553.9	22.0669	553.9	-19.1912	553.9	0.37709	553.9	0.26749
553.8	22.3069	553.8	-19.1351	553.8	0.37755	553.8	0.26781
553.7	22.4835	553.7	-19.1095	553.7	0.37799	553.7	0.26811
553.6	22.4037	553.6	-19.1883	553.6	0.37841	553.6	0.26839
553.5	22.6323	553.5	-19.1732	553.5	0.37886	553.5	0.26868
553.4	22.6392	553.4	-19.2272	553.4	0.37935	553.4	0.26898
553.3	22.6828	553.3	-19.232	553.3	0.37986	553.3	0.26932
553.2	22.8108	553.2	-19.0953	553.2	0.38033	553.2	0.26964
553.1	22.7122	553.1	-19.1811	553.1	0.38069	553.1	0.26994
553	22.8625	553	-19.2374	553	0.38105	553	0.27023
552.9	22.9415	552.9	-19.1885	552.9	0.3815	552.9	0.27053
552.8	22.9817	552.8	-19.2475	552.8	0.38202	552.8	0.27083
552.7	23.1658	552.7	-19.2064	552.7	0.38266	552.7	0.27124
552.6	23.0591	552.6	-19.2661	552.6	0.3831	552.6	0.27156
552.5	22.8023	552.5	-19.2888	552.5	0.38347	552.5	0.27186
552.4	23.0892	552.4	-19.246	552.4	0.38385	552.4	0.27216
552.3	22.9621	552.3	-19.2886	552.3	0.38428	552.3	0.2725
552.2	23.1329	552.2	-19.451	552.2	0.38476	552.2	0.27285
552.1	23.2778	552.1	-19.5616	552.1	0.38525	552.1	0.2732
552	23.204	552	-19.532	552	0.38568	552	0.27353
551.9	23.295	551.9	-19.5839	551.9	0.38606	551.9	0.27385
551.8	23.1819	551.8	-19.4672	551.8	0.3864	551.8	0.27412
551.7	23.2054	551.7	-19.5975	551.7	0.3868	551.7	0.27441
551.6	23.3329	551.6	-19.6085	551.6	0.38726	551.6	0.27475
551.5	23.1476	551.5	-19.7224	551.5	0.38775	551.5	0.27511
551.4	23.1525	551.4	-19.6536	551.4	0.38819	551.4	0.27543
551.3	23.3327	551.3	-19.6799	551.3	0.38856	551.3	0.27575
551.2	23.368	551.2	-19.7797	551.2	0.38892	551.2	0.27609
551.1	23.289	551.1	-19.8193	551.1	0.38932	551.1	0.27643
551	23.1838	551	-19.7848	551	0.38979	551	0.27677
550.9	23.2511	550.9	-19.7595	550.9	0.39028	550.9	0.27713
550.8	23.421	550.8	-19.6412	550.8	0.39074	550.8	0.27746
550.7	23.5454	550.7	-19.6734	550.7	0.39113	550.7	0.27774
550.6	23.7496	550.6	-19.673	550.6	0.39149	550.6	0.27802
550.5	23.7674	550.5	-19.7206	550.5	0.3914	550.5	0.27837
550.4	23.817	550.4	-19.5628	550.4	0.39127	550.4	0.27875
550.3	23.8164	550.3	-19.6509	550.3	0.39133	550.3	0.27908
550.2	23.7071	550.2	-19.6971	550.2	0.39146	550.2	0.27937
550.1	23.8751	550.1	-19.5312	550.1	0.3916	550.1	0.27963
550	24.2322	550	-19.4935	550	0.39169	550	0.27992
549.9	24.2646	549.9	-19.4898	549.9	0.39176	549.9	0.28025
549.8	24.1521	549.8	-19.6187	549.8	0.39191	549.8	0.28062
549.7	24.0841	549.7	-19.6059	549.7	0.39209	549.7	0.28097
549.6	24.1533	549.6	-19.6433	549.6	0.39229	549.6	0.28127
549.5	24.2522	549.5	-19.7851	549.5	0.39249	549.5	0.28156
549.4	24.2963	549.4	-19.783	549.4	0.39266	549.4	0.28184
549.3	24.3542	549.3	-19.9266	549.3	0.3928	549.3	0.28218
549.2	24.5295	549.2	-19.9829	549.2	0.3929	549.2	0.28257
549.1	24.5534	549.1	-20.03	549.1	0.39304	549.1	0.28293
549	24.1683	549	-20.1341	549	0.39326	549	0.28323
548.9	24.407	548.9	-20.337	548.9	0.3935	548.9	0.28351
548.8	24.2932	548.8	-20.4114	548.8	0.39368	548.8	0.28382
548.7	24.2165	548.7	-20.3544	548.7	0.39382	548.7	0.28418
548.6	24.1743	548.6	-20.3381	548.6	0.39394	548.6	0.28457
548.5	24.4738	548.5	-20.3151	548.5	0.39411	548.5	0.28493
548.4	24.4642	548.4	-20.3938	548.4	0.39438	548.4	0.28522
548.3	24.347	548.3	-20.4156	548.3	0.3947	548.3	0.28547
548.2	24.3532	548.2	-20.5319	548.2	0.39501	548.2	0.28581
548.1	24.2904	548.1	-20.5755	548.1	0.39513	548.1	0.2861
548	24.4199	548	-20.5242	548	0.3952	548	0.28643
547.9	24.313	547.9	-20.5164	547.9	0.39532	547.9	0.28678
547.8	24.3259	547.8	-20.4826	547.8	0.39558	547.8	0.28711
547.7	24.4997	547.7	-20.475	547.7	0.39591	547.7	0.28739
547.6	24.429	547.6	-20.4881	547.6	0.39622	547.6	0.28768
547.5	24.5572	547.5	-20.4207	547.5	0.39644	547.5	0.288
547.4	24.6652	547.4	-20.4218	547.4	0.39659	547.4	0.28831
547.3	24.6578	547.3	-20.3794	547.3	0.39674	547.3	0.28862
547.2	24.5604	547.2	-20.4752	547.2	0.39693	547.2	0.2889
547.1	24.7397	547.1	-20.5747	547.1	0.39716	547.1	0.28919
547	24.6541	547	-20.5762	547	0.39746	547	0.28948
546.9	24.6466	546.9	-20.6727	546.9	0.39773	546.9	0.28976
546.8	24.6682	546.8	-20.6919	546.8	0.39789	546.8	0.29005
546.7	24.6814	546.7	-20.911	546.7	0.39803	546.7	0.29041
546.6	24.5798	546.6	-21.0106	546.6	0.39823	546.6	0.29071
546.5	24.8072	546.5	-21.028	546.5	0.39857	546.5	0.29103
546.4	24.6393	546.4	-21.1244	546.4	0.3989	546.4	0.29133
546.3	24.7009	546.3	-21.1889	546.3	0.39913	546.3	0.29162
546.2	24.7303	546.2	-21.3367	546.2	0.39929	546.2	0.29191
546.1	24.7256	546.1	-21.4575	546.1	0.39944	546.1	0.2922
546	25.0063	546	-21.5726	546	0.39965	546	0.2925
545.9	25.3085	545.9	-21.5385	545.9	0.40005	545.9	0.29289
545.8	25.1834	545.8	-21.5884	545.8	0.40038	545.8	0.29316
545.7	25.1715	545.7	-21.6735	545.7	0.40067	545.7	0.29342
545.6	25.253	545.6	-21.5607	545.6	0.40091	545.6	0.29367
545.5	25.2586	545.5	-21.3727	545.5	0.4011	545.5	0.29392
545.4	25.3141	545.4	-21.3588	545.4	0.40131	545.4	0.2942
545.3	25.4043	545.3	-21.3997	545.3	0.40168	545.3	0.29459
545.2	25.5859	545.2	-21.4836	545.2	0.40202	545.2	0.29488
545.1	25.5633	545.1	-21.5447	545.1	0.40234	545.1	0.29512
545	25.7851	545	-21.5951	545	0.40261	545	0.29535
544.9	25.6314	544.9	-21.7093	544.9	0.40284	544.9	0.29563
544.8	25.6796	544.8	-21.7809	544.8	0.40307	544.8	0.29591
544.7	25.8007	544.7	-21.8169	544.7	0.40344	544.7	0.29627
544.6	25.798	544.6	-21.9106	544.6	0.40379	544.6	0.29653
544.5	26.045	544.5	-21.8485	544.5	0.4041	544.5	0.29676
544.4	26.0416	544.4	-21.9204	544.4	0.40433	544.4	0.29698
544.3	25.9078	544.3	-22.1184	544.3	0.40451	544.3	0.29723
544.2	26.0939	544.2	-22.0993	544.2	0.4048	544.2	0.29759
544.1	26.0639	544.1	-22.1484	544.1	0.40511	544.1	0.2979
544	26.0192	544	-22.1343	544	0.40554	544	0.29819
543.9	26.0148	543.9	-22.3371	543.9	0.40603	543.9	0.29844
543.8	25.9998	543.8	-22.3136	543.8	0.40639	543.8	0.2987
543.7	26.2699	543.7	-22.3534	543.7	0.40666	543.7	0.29902
543.6	26.1478	543.6	-22.5129	543.6	0.40702	543.6	0.29942
543.5	25.9964	543.5	-22.4745	543.5	0.40737	543.5	0.29973
543.4	25.863	543.4	-22.4641	543.4	0.40782	543.4	0.30001
543.3	25.8792	543.3	-22.3206	543.3	0.40827	543.3	0.30027
543.2	25.9556	543.2	-22.3987	543.2	0.40864	543.2	0.30053
543.1	26.049	543.1	-22.4124	543.1	0.40892	543.1	0.30079
543	25.981	543	-22.488	543	0.40931	543	0.30114
542.9	26.1989	542.9	-22.5422	542.9	0.40967	542.9	0.30142
542.8	26.2541	542.8	-22.5044	542.8	0.41008	542.8	0.3017
542.7	26.2113	542.7	-22.586	542.7	0.41052	542.7	0.30196
542.6	26.3567	542.6	-22.5531	542.6	0.41091	542.6	0.30222
542.5	26.5062	542.5	-22.6635	542.5	0.41124	542.5	0.30249
542.4	26.4188	542.4	-22.6727	542.4	0.41155	542.4	0.30277
542.3	26.4266	542.3	-22.7788	542.3	0.41201	542.3	0.30308
542.2	26.4981	542.2	-22.9693	542.2	0.41244	542.2	0.30331
542.1	26.4928	542.1	-23.0931	542.1	0.41291	542.1	0.30355
542	26.4404	542	-22.991	542	0.41331	542	0.30383
541.9	26.5585	541.9	-22.9978	541.9	0.41357	541.9	0.30413
541.8	26.5322	541.8	-23.2007	541.8	0.41378	541.8	0.30441
541.7	26.6282	541.7	-23.0819	541.7	0.4141	541.7	0.30467
541.6	26.6071	541.6	-23.1088	541.6	0.41456	541.6	0.30492
541.5	26.6106	541.5	-23.1928	541.5	0.41506	541.5	0.30514
541.4	26.7136	541.4	-23.1279	541.4	0.41546	541.4	0.30537
541.3	26.734	541.3	-23.0802	541.3	0.41569	541.3	0.30564
541.2	26.6124	541.2	-23.1367	541.2	0.41586	541.2	0.30594
541.1	26.6455	541.1	-23.2253	541.1	0.41612	541.1	0.30621
541	26.7501	541	-23.25	541	0.41648	541	0.30645
540.9	26.7203	540.9	-23.3063	540.9	0.41692	540.9	0.30668
540.8	26.6945	540.8	-23.3327	540.8	0.41734	540.8	0.30693
540.7	26.5637	540.7	-23.3976	540.7	0.4177	540.7	0.30721
540.6	26.5006	540.6	-23.3652	540.6	0.41795	540.6	0.3075
540.5	26.4789	540.5	-23.3813	540.5	0.41815	540.5	0.30778
540.4	26.6797	540.4	-23.4496	540.4	0.41848	540.4	0.30805
540.3	26.8066	540.3	-23.4332	540.3	0.41895	540.3	0.3083
540.2	26.802	540.2	-23.3878	540.2	0.41944	540.2	0.30853
540.1	26.9196	540.1	-23.2658	540.1	0.41981	540.1	0.30874
540	26.7962	540	-23.2453	540	0.42002	540	0.30895
539.9	26.9869	539.9	-23.1315	539.9	0.42021	539.9	0.30921
539.8	27.249	539.8	-23.031	539.8	0.4205	539.8	0.3095
539.7	27.1591	539.7	-23.0656	539.7	0.42089	539.7	0.30976
539.6	27.0882	539.6	-22.9689	539.6	0.4213	539.6	0.30997
539.5	27.12	539.5	-22.9744	539.5	0.42166	539.5	0.31017
539.4	27.1751	539.4	-22.9761	539.4	0.4219	539.4	0.31037
539.3	26.992	539.3	-22.9182	539.3	0.42207	539.3	0.31061
539.2	27.0267	539.2	-23.0292	539.2	0.42231	539.2	0.31091
539.1	26.924	539.1	-23.0025	539.1	0.4227	539.1	0.31124
539	27.0528	539	-23.3254	539	0.42317	539	0.31151
538.9	27.0229	538.9	-23.4128	538.9	0.42357	538.9	0.31171
538.8	26.8493	538.8	-23.3176	538.8	0.42383	538.8	0.31187
538.7	27.0141	538.7	-23.2238	538.7	0.42403	538.7	0.31209
538.6	26.9627	538.6	-23.2816	538.6	0.42426	538.6	0.31239
538.5	27.0729	538.5	-23.2621	538.5	0.42463	538.5	0.31275
538.4	27.0012	538.4	-23.3037	538.4	0.42498	538.4	0.31301
538.3	27.3101	538.3	-23.2479	538.3	0.4254	538.3	0.31326
538.2	27.1451	538.2	-23.165	538.2	0.42575	538.2	0.31345
538.1	27.2613	538.1	-23.1573	538.1	0.42598	538.1	0.31364
538	27.3275	538	-23.1867	538	0.42617	538	0.3139
537.9	27.3254	537.9	-23.2902	537.9	0.42647	537.9	0.31423
537.8	27.2453	537.8	-23.4175	537.8	0.42693	537.8	0.31457
537.7	27.4558	537.7	-23.4246	537.7	0.42739	537.7	0.31489
537.6	27.255	537.6	-23.4789	537.6	0.42771	537.6	0.31512
537.5	27.391	537.5	-23.4299	537.5	0.42788	537.5	0.31533
537.4	27.5726	537.4	-23.495	537.4	0.42799	537.4	0.31555
537.3	27.8195	537.3	-23.5545	537.3	0.42818	537.3	0.31584
537.2	28.0519	537.2	-23.6331	537.2	0.42855	537.2	0.31614
537.1	28.094	537.1	-23.4616	537.1	0.42899	537.1	0.31639
537	28.1536	537	-23.4315	537	0.42932	537	0.31661
536.9	28.3668	536.9	-23.4867	536.9	0.42953	536.9	0.31682
536.8	28.2958	536.8	-23.5297	536.8	0.42965	536.8	0.31702
536.7	28.6748	536.7	-23.5353	536.7	0.42982	536.7	0.31728
536.6	28.7027	536.6	-23.5294	536.6	0.43014	536.6	0.3176
536.5	28.7901	536.5	-23.5826	536.5	0.43058	536.5	0.31791
536.4	28.7081	536.4	-23.5549	536.4	0.43101	536.4	0.31815
536.3	28.5927	536.3	-23.528	536.3	0.43133	536.3	0.31836
536.2	28.6058	536.2	-23.5515	536.2	0.43151	536.2	0.31854
536.1	28.637	536.1	-23.5124	536.1	0.43165	536.1	0.31875
536	28.8236	536	-23.5113	536	0.43184	536	0.31901
535.9	28.8685	535.9	-23.4893	535.9	0.43216	535.9	0.31931
535.8	28.905	535.8	-23.4774	535.8	0.43256	535.8	0.31959
535.7	29.0071	535.7	-23.4734	535.7	0.4329	535.7	0.31982
535.6	29.0548	535.6	-23.2942	535.6	0.43314	535.6	0.32004
535.5	28.9653	535.5	-23.2314	535.5	0.43331	535.5	0.32027
535.4	28.9256	535.4	-23.102	535.4	0.43348	535.4	0.32054
535.3	29.0385	535.3	-23.3224	535.3	0.43373	535.3	0.32083
535.2	29.2072	535.2	-23.3622	535.2	0.43411	535.2	0.32112
535.1	29.209	535.1	-23.2881	535.1	0.43455	535.1	0.32139
535	29.1732	535	-23.4468	535	0.43489	535	0.32166
534.9	29.3188	534.9	-23.3714	534.9	0.43516	534.9	0.322
534.8	29.3852	534.8	-23.3478	534.8	0.43534	534.8	0.3223
534.7	29.3895	534.7	-23.385	534.7	0.43564	534.7	0.32259
534.6	29.4704	534.6	-23.6005	534.6	0.43605	534.6	0.32284
534.5	29.6943	534.5	-23.6755	534.5	0.43643	534.5	0.32306
534.4	29.6024	534.4	-23.5225	534.4	0.43673	534.4	0.3233
534.3	29.3794	534.3	-23.5631	534.3	0.43696	534.3	0.32357
534.2	29.1203	534.2	-23.6695	534.2	0.4372	534.2	0.32385
534.1	29.2257	534.1	-23.6534	534.1	0.43753	534.1	0.3241
534	29.1905	534	-23.7296	534	0.43788	534	0.32434
533.9	29.1216	533.9	-23.6557	533.9	0.43826	533.9	0.32458
533.8	28.9606	533.8	-23.7483	533.8	0.4386	533.8	0.3248
533.7	28.9391	533.7	-23.6223	533.7	0.43884	533.7	0.32502
533.6	29.3356	533.6	-23.5655	533.6	0.43906	533.6	0.32523
533.5	29.0407	533.5	-23.7959	533.5	0.43933	533.5	0.32549
533.4	29.1182	533.4	-23.8319	533.4	0.43968	533.4	0.32578
533.3	29.273	533.3	-24.0845	533.3	0.44006	533.3	0.32606
533.2	29.0889	533.2	-24.0397	533.2	0.44049	533.2	0.32634
533.1	29.2352	533.1	-24.0739	533.1	0.44077	533.1	0.32654
533	29.0567	533	-24.2137	533	0.44103	533	0.32676
532.9	29.162	532.9	-24.1171	532.9	0.4413	532.9	0.32704
532.8	29.0216	532.8	-24.1436	532.8	0.44164	532.8	0.32736
532.7	29.2399	532.7	-24.2473	532.7	0.44202	532.7	0.32767
532.6	29.3605	532.6	-24.1166	532.6	0.44239	532.6	0.3279
532.5	29.4729	532.5	-24.0975	532.5	0.44266	532.5	0.32805
532.4	29.6191	532.4	-23.9883	532.4	0.44285	532.4	0.32821
532.3	29.5736	532.3	-23.9266	532.3	0.44311	532.3	0.32848
532.2	29.641	532.2	-24.0029	532.2	0.44346	532.2	0.32883
532.1	29.6473	532.1	-24.1489	532.1	0.44381	532.1	0.32918
532	29.7274	532	-24.2519	532	0.44412	532	0.32944
531.9	29.7774	531.9	-24.2915	531.9	0.44434	531.9	0.32957
531.8	29.961	531.8	-24.3584	531.8	0.4445	531.8	0.32968
531.7	29.9937	531.7	-24.4117	531.7	0.44469	531.7	0.32987
531.6	30.177	531.6	-24.3453	531.6	0.44494	531.6	0.33016
531.5	30.3013	531.5	-24.421	531.5	0.44524	531.5	0.33049
531.4	30.2445	531.4	-24.2709	531.4	0.44553	531.4	0.33076
531.3	30.3846	531.3	-24.2192	531.3	0.44577	531.3	0.33094
531.2	30.2622	531.2	-24.0875	531.2	0.44597	531.2	0.33108
531.1	30.3365	531.1	-24.0649	531.1	0.44615	531.1	0.33123
531	30.4842	531	-24.0414	531	0.4464	531	0.33147
530.9	30.3358	530.9	-24.032	530.9	0.44672	530.9	0.33176
530.8	30.1771	530.8	-24.0116	530.8	0.44705	530.8	0.33202
530.7	30.1953	530.7	-23.9683	530.7	0.44734	530.7	0.33221
530.6	30.1232	530.6	-23.8966	530.6	0.44757	530.6	0.33237
530.5	30.0181	530.5	-24.1027	530.5	0.44778	530.5	0.33252
530.4	29.8414	530.4	-24.2126	530.4	0.4481	530.4	0.33273
530.3	29.7501	530.3	-24.308	530.3	0.44838	530.3	0.33293
530.2	30.0097	530.2	-24.4227	530.2	0.44874	530.2	0.33321
530.1	29.8329	530.1	-24.4073	530.1	0.44905	530.1	0.33345
530	29.6338	530	-24.4802	530	0.4493	530	0.33364
529.9	29.5422	529.9	-24.4973	529.9	0.44952	529.9	0.33377
529.8	29.6522	529.8	-24.5838	529.8	0.44971	529.8	0.33396
529.7	29.8791	529.7	-24.6739	529.7	0.44991	529.7	0.33421
529.6	29.9432	529.6	-24.6257	529.6	0.45016	529.6	0.33449
529.5	30.0018	529.5	-24.6838	529.5	0.45044	529.5	0.33472
529.4	30.0315	529.4	-24.7181	529.4	0.45076	529.4	0.33493
529.3	29.7762	529.3	-24.7572	529.3	0.45108	529.3	0.33512
529.2	29.8371	529.2	-24.8762	529.2	0.45135	529.2	0.3353
529.1	29.8244	529.1	-24.9372	529.1	0.4516	529.1	0.33551
529	29.9289	529	-25.0922	529	0.45181	529	0.33576
528.9	29.8796	528.9	-25.2328	528.9	0.452	528.9	0.33601
528.8	29.7952	528.8	-25.2253	528.8	0.45226	528.8	0.33623
528.7	29.7565	528.7	-25.2829	528.7	0.45259	528.7	0.33641
528.6	29.5317	528.6	-25.2884	528.6	0.45292	528.6	0.3366
528.5	29.7607	528.5	-25.3753	528.5	0.45315	528.5	0.33681
528.4	29.7499	528.4	-25.3678	528.4	0.45331	528.4	0.337
528.3	29.9026	528.3	-25.4572	528.3	0.45345	528.3	0.33721
528.2	30.0303	528.2	-25.4816	528.2	0.45368	528.2	0.33742
528.1	29.8604	528.1	-25.5081	528.1	0.45397	528.1	0.33761
528	29.896	528	-25.5867	528	0.45431	528	0.33781
527.9	30.0244	527.9	-25.5092	527.9	0.45463	527.9	0.33803
527.8	30.0478	527.8	-25.5878	527.8	0.45488	527.8	0.33825
527.7	30.1101	527.7	-25.5501	527.7	0.45505	527.7	0.33846
527.6	30.0124	527.6	-25.5411	527.6	0.45521	527.6	0.33866
527.5	30.337	527.5	-25.472	527.5	0.45541	527.5	0.33887
527.4	30.6088	527.4	-25.5567	527.4	0.45565	527.4	0.33907
527.3	30.8192	527.3	-25.5183	527.3	0.45587	527.3	0.33927
527.2	30.9505	527.2	-25.5726	527.2	0.45609	527.2	0.33946
527.1	30.7827	527.1	-25.5252	527.1	0.45628	527.1	0.3397
527	30.7566	527	-25.7759	527	0.45648	527	0.33997
526.9	30.7769	526.9	-25.7188	526.9	0.45667	526.9	0.34023
526.8	30.8087	526.8	-25.7139	526.8	0.45686	526.8	0.34048
526.7	30.8078	526.7	-25.7784	526.7	0.45709	526.7	0.34067
526.6	30.7314	526.6	-25.7532	526.6	0.45733	526.6	0.34083
526.5	30.6577	526.5	-25.885	526.5	0.45754	526.5	0.34099
526.4	30.6822	526.4	-25.9576	526.4	0.45771	526.4	0.34121
526.3	30.8059	526.3	-25.9565	526.3	0.45787	526.3	0.34148
526.2	30.7574	526.2	-26.0987	526.2	0.45803	526.2	0.34174
526.1	30.8591	526.1	-26.2172	526.1	0.45825	526.1	0.34192
526	31.2353	526	-26.1904	526	0.45849	526	0.34202
525.9	31.2597	525.9	-26.3682	525.9	0.45869	525.9	0.34214
525.8	31.4467	525.8	-26.4305	525.8	0.45886	525.8	0.34244
525.7	31.307	525.7	-26.49	525.7	0.45899	525.7	0.34271
525.6	31.4978	525.6	-26.4519	525.6	0.45916	525.6	0.34293
525.5	31.4855	525.5	-26.4767	525.5	0.45936	525.5	0.34307
525.4	31.5043	525.4	-26.4421	525.4	0.45961	525.4	0.34315
525.3	31.4152	525.3	-26.5071	525.3	0.45982	525.3	0.3433
525.2	31.453	525.2	-26.4869	525.2	0.45999	525.2	0.34352
525.1	31.3585	525.1	-26.4458	525.1	0.46017	525.1	0.34379
525	31.2985	525	-26.4575	525	0.46039	525	0.34405
524.9	31.1265	524.9	-26.5042	524.9	0.46065	524.9	0.34426
524.8	31.0486	524.8	-26.4172	524.8	0.46093	524.8	0.34437
524.7	30.9229	524.7	-26.495	524.7	0.46118	524.7	0.34445
524.6	30.9288	524.6	-26.5237	524.6	0.46142	524.6	0.34459
524.5	31.2489	524.5	-26.6748	524.5	0.46162	524.5	0.34483
524.4	31.0872	524.4	-26.59	524.4	0.46186	524.4	0.34508
524.3	31.214	524.3	-26.7351	524.3	0.46212	524.3	0.34529
524.2	31.435	524.2	-26.6343	524.2	0.46247	524.2	0.34543
524.1	31.601	524.1	-26.5643	524.1	0.46275	524.1	0.34553
524	31.4139	524	-26.6248	524	0.46296	524	0.34566
523.9	31.3497	523.9	-26.6553	523.9	0.46313	523.9	0.34587
523.8	31.5855	523.8	-26.6211	523.8	0.46332	523.8	0.3461
523.7	31.9167	523.7	-26.7301	523.7	0.46355	523.7	0.34632
523.6	32.0395	523.6	-26.7537	523.6	0.46379	523.6	0.34645
523.5	32.1263	523.5	-26.9417	523.5	0.46401	523.5	0.34651
523.4	32.2907	523.4	-26.9345	523.4	0.46421	523.4	0.3466
523.3	32.2906	523.3	-26.9853	523.3	0.46436	523.3	0.34676
523.2	32.3072	523.2	-26.9755	523.2	0.46448	523.2	0.34697
523.1	32.1233	523.1	-26.8159	523.1	0.46468	523.1	0.34718
523	32.2741	523	-26.8445	523	0.46496	523	0.34733
522.9	32.205	522.9	-26.7306	522.9	0.46523	522.9	0.34746
522.8	31.8987	522.8	-26.8334	522.8	0.4654	522.8	0.34758
522.7	32.0282	522.7	-26.8611	522.7	0.46551	522.7	0.34772
522.6	32.1055	522.6	-26.7718	522.6	0.46558	522.6	0.34793
522.5	32.2196	522.5	-26.8135	522.5	0.46573	522.5	0.34816
522.4	32.3309	522.4	-26.9502	522.4	0.46601	522.4	0.34834
522.3	32.5129	522.3	-26.9108	522.3	0.46631	522.3	0.34847
522.2	32.5937	522.2	-26.9781	522.2	0.46657	522.2	0.34857
522.1	32.6764	522.1	-26.9307	522.1	0.46668	522.1	0.34872
522	32.7961	522	-26.8853	522	0.46674	522	0.3489
521.9	32.6186	521.9	-26.7748	521.9	0.46686	521.9	0.34907
521.8	32.6505	521.8	-26.7195	521.8	0.46708	521.8	0.34922
521.7	33.0579	521.7	-26.6538	521.7	0.46738	521.7	0.34934
521.6	33.1835	521.6	-26.6108	521.6	0.46765	521.6	0.34944
521.5	33.2478	521.5	-26.5624	521.5	0.46781	521.5	0.34957
521.4	33.3383	521.4	-26.5408	521.4	0.46786	521.4	0.34973
521.3	33.3724	521.3	-26.5682	521.3	0.46787	521.3	0.3499
521.2	33.3715	521.2	-26.5803	521.2	0.46797	521.2	0.35003
521.1	33.4029	521.1	-26.5189	521.1	0.46821	521.1	0.35012
521	33.6791	521	-26.5482	521	0.46848	521	0.35019
520.9	33.7806	520.9	-26.6052	520.9	0.46868	520.9	0.35031
520.8	33.6733	520.8	-26.5846	520.8	0.4688	520.8	0.35047
520.7	33.4944	520.7	-26.6543	520.7	0.46895	520.7	0.35068
520.6	33.6836	520.6	-26.7426	520.6	0.46913	520.6	0.35084
520.5	33.7281	520.5	-26.8896	520.5	0.46933	520.5	0.35095
520.4	33.6654	520.4	-26.7938	520.4	0.46954	520.4	0.35102
520.3	33.578	520.3	-26.7322	520.3	0.46972	520.3	0.35108
520.2	33.6977	520.2	-26.633	520.2	0.46987	520.2	0.35116
520.1	33.7404	520.1	-26.4966	520.1	0.46999	520.1	0.3513
520	33.7606	520	-26.4981	520	0.47008	520	0.35149
519.9	33.7973	519.9	-26.3805	519.9	0.47022	519.9	0.35166
519.8	33.7721	519.8	-26.3026	519.8	0.47043	519.8	0.35176
519.7	33.79	519.7	-26.3725	519.7	0.47066	519.7	0.35181
519.6	33.8751	519.6	-26.2012	519.6	0.47085	519.6	0.35184
519.5	33.7072	519.5	-26.1668	519.5	0.47096	519.5	0.35193
519.4	33.4241	519.4	-26.1749	519.4	0.47102	519.4	0.35209
519.3	33.3653	519.3	-26.1819	519.3	0.47112	519.3	0.35226
519.2	33.3194	519.2	-26.1262	519.2	0.47133	519.2	0.35238
519.1	33.4807	519.1	-26.1225	519.1	0.47159	519.1	0.35246
519	33.367	519	-26.1679	519	0.47179	519	0.35252
518.9	33.4586	518.9	-26.1783	518.9	0.47188	518.9	0.35259
518.8	33.3483	518.8	-26.1961	518.8	0.4719	518.8	0.35273
518.7	33.5232	518.7	-26.166	518.7	0.47198	518.7	0.35289
518.6	33.4951	518.6	-26.1271	518.6	0.47214	518.6	0.35305
518.5	33.5921	518.5	-26.3148	518.5	0.47238	518.5	0.35315
518.4	33.7969	518.4	-26.366	518.4	0.47261	518.4	0.35321
518.3	33.9037	518.3	-26.4032	518.3	0.47274	518.3	0.35327
518.2	34.0549	518.2	-26.3374	518.2	0.47278	518.2	0.35339
518.1	34.0979	518.1	-26.4277	518.1	0.47279	518.1	0.3536
518	33.8516	518	-26.4711	518	0.47287	518	0.35375
517.9	33.6467	517.9	-26.4543	517.9	0.47303	517.9	0.35384
517.8	33.8152	517.8	-26.503	517.8	0.47319	517.8	0.35388
517.7	33.6963	517.7	-26.4984	517.7	0.47325	517.7	0.35393
517.6	33.736	517.6	-26.7121	517.6	0.47323	517.6	0.35404
517.5	33.6313	517.5	-26.8566	517.5	0.47325	517.5	0.35421
517.4	33.829	517.4	-26.7143	517.4	0.47337	517.4	0.35438
517.3	33.936	517.3	-26.6777	517.3	0.47351	517.3	0.35449
517.2	33.8254	517.2	-26.5997	517.2	0.47362	517.2	0.35453
517.1	33.6839	517.1	-26.6255	517.1	0.47368	517.1	0.35458
517	33.3725	517	-26.5753	517	0.47372	517	0.3547
516.9	33.3668	516.9	-26.3967	516.9	0.47375	516.9	0.35488
516.8	33.3956	516.8	-26.3842	516.8	0.4738	516.8	0.35504
516.7	33.6892	516.7	-26.3827	516.7	0.47391	516.7	0.35513
516.6	33.6484	516.6	-26.5082	516.6	0.47409	516.6	0.35523
516.5	33.5176	516.5	-26.4745	516.5	0.47408	516.5	0.35534
516.4	33.4168	516.4	-26.523	516.4	0.47455	516.4	0.35547
516.3	33.5559	516.3	-26.6402	516.3	0.47547	516.3	0.35561
516.2	34.0801	516.2	-26.6632	516.2	0.47596	516.2	0.35573
516.1	34.1233	516.1	-26.6288	516.1	0.47637	516.1	0.3558
516	34.0673	516	-26.6021	516	0.47675	516	0.35583
515.9	34.0521	515.9	-26.5161	515.9	0.47701	515.9	0.35585
515.8	34.2038	515.8	-26.4717	515.8	0.47717	515.8	0.35591
515.7	34.1058	515.7	-26.3573	515.7	0.47733	515.7	0.35603
515.6	34.2162	515.6	-26.4236	515.6	0.47752	515.6	0.35613
515.5	34.1701	515.5	-26.4128	515.5	0.47775	515.5	0.35616
515.4	34.2872	515.4	-26.4539	515.4	0.47796	515.4	0.35615
515.3	34.2368	515.3	-26.6442	515.3	0.47812	515.3	0.35618
515.2	34.1325	515.2	-26.7743	515.2	0.47823	515.2	0.35625
515.1	33.9248	515.1	-26.8986	515.1	0.47834	515.1	0.35635
515	34.0501	515	-26.9379	515	0.47869	515	0.35644
514.9	34.2	514.9	-26.9489	514.9	0.47945	514.9	0.35649
514.8	34.0389	514.8	-26.7811	514.8	0.47993	514.8	0.35654
514.7	33.9144	514.7	-26.8739	514.7	0.4803	514.7	0.35654
514.6	34.0241	514.6	-26.9304	514.6	0.48054	514.6	0.35657
514.5	34.2816	514.5	-27.1212	514.5	0.48078	514.5	0.35668
514.4	34.1269	514.4	-26.9927	514.4	0.48108	514.4	0.35684
514.3	34.0821	514.3	-26.9507	514.3	0.48139	514.3	0.35693
514.2	34.0153	514.2	-26.9599	514.2	0.48165	514.2	0.35694
514.1	34.0562	514.1	-26.8659	514.1	0.48183	514.1	0.35694
514	34.1554	514	-26.7263	514	0.48198	514	0.35694
513.9	34.0804	513.9	-26.6334	513.9	0.48215	513.9	0.35701
513.8	34.3814	513.8	-26.5378	513.8	0.48237	513.8	0.35718
513.7	34.3942	513.7	-26.6238	513.7	0.48261	513.7	0.35735
513.6	34.2532	513.6	-26.6959	513.6	0.4828	513.6	0.35744
513.5	34.2456	513.5	-26.6545	513.5	0.48293	513.5	0.35742
513.4	34.1486	513.4	-26.7516	513.4	0.48304	513.4	0.35737
513.3	34.116	513.3	-26.7222	513.3	0.48322	513.3	0.35736
513.2	34.0264	513.2	-26.6624	513.2	0.48341	513.2	0.35744
513.1	33.935	513.1	-26.6735	513.1	0.48359	513.1	0.35756
513	33.7436	513	-26.686	513	0.48371	513	0.35768
512.9	33.8606	512.9	-26.7147	512.9	0.48379	512.9	0.35771
512.8	33.7609	512.8	-26.7356	512.8	0.48392	512.8	0.35766
512.7	33.9548	512.7	-26.7157	512.7	0.48409	512.7	0.3576
512.6	34.1231	512.6	-26.7306	512.6	0.48425	512.6	0.35761
512.5	34.3159	512.5	-26.7256	512.5	0.48435	512.5	0.3577
512.4	34.1587	512.4	-26.7519	512.4	0.48466	512.4	0.35779
512.3	34.2842	512.3	-26.7945	512.3	0.48498	512.3	0.35783
512.2	33.9943	512.2	-26.933	512.2	0.48529	512.2	0.35782
512.1	34.0973	512.1	-26.8967	512.1	0.48557	512.1	0.35777
512	34.0652	512	-26.7285	512	0.48582	512	0.35774
511.9	34.3274	511.9	-26.7214	511.9	0.48601	511.9	0.35774
511.8	34.1613	511.8	-26.708	511.8	0.48613	511.8	0.35779
511.7	34.1376	511.7	-26.5974	511.7	0.48624	511.7	0.35782
511.6	34.0882	511.6	-26.5924	511.6	0.48639	511.6	0.35779
511.5	34.2261	511.5	-26.7342	511.5	0.48658	511.5	0.3577
511.4	34.1917	511.4	-26.7747	511.4	0.48676	511.4	0.35767
511.3	34.247	511.3	-26.8498	511.3	0.48685	511.3	0.35769
511.2	34.3448	511.2	-26.722	511.2	0.48693	511.2	0.35776
511.1	34.2881	511.1	-26.6849	511.1	0.48701	511.1	0.3578
511	34.2696	511	-26.6359	511	0.48718	511	0.35783
510.9	34.1666	510.9	-26.5879	510.9	0.4874	510.9	0.35779
510.8	34.0604	510.8	-26.5673	510.8	0.48756	510.8	0.35772
510.7	33.9662	510.7	-26.5031	510.7	0.48763	510.7	0.35768
510.6	34.1603	510.6	-26.4598	510.6	0.48768	510.6	0.35772
510.5	34.2449	510.5	-26.4795	510.5	0.48775	510.5	0.35781
510.4	34.4734	510.4	-26.3772	510.4	0.48782	510.4	0.35784
510.3	34.544	510.3	-26.4745	510.3	0.48792	510.3	0.35777
510.2	34.5092	510.2	-26.4939	510.2	0.48805	510.2	0.35767
510.1	34.5589	510.1	-26.542	510.1	0.48818	510.1	0.35764
510	34.1961	510	-26.4694	510	0.48828	510	0.3577
509.9	34.3537	509.9	-26.5222	509.9	0.48834	509.9	0.35775
509.8	34.3126	509.8	-26.5643	509.8	0.48843	509.8	0.35774
509.7	34.5546	509.7	-26.6181	509.7	0.4884	509.7	0.35765
509.6	34.2033	509.6	-26.5316	509.6	0.48755	509.6	0.35756
509.5	33.9829	509.5	-26.5755	509.5	0.48714	509.5	0.35749
509.4	33.7237	509.4	-26.5906	509.4	0.48698	509.4	0.35748
509.3	33.9607	509.3	-26.7235	509.3	0.48671	509.3	0.35752
509.2	34.05	509.2	-26.733	509.2	0.48646	509.2	0.35754
509.1	33.8164	509.1	-26.7923	509.1	0.48632	509.1	0.35752
509	33.8494	509	-26.7318	509	0.48626	509	0.35745
508.9	33.7722	508.9	-26.7211	508.9	0.48618	508.9	0.35739
508.8	33.7168	508.8	-26.6274	508.8	0.48605	508.8	0.35739
508.7	33.7427	508.7	-26.6231	508.7	0.48594	508.7	0.35746
508.6	33.5977	508.6	-26.5156	508.6	0.48582	508.6	0.3575
508.5	33.7355	508.5	-26.3833	508.5	0.4857	508.5	0.35751
508.4	33.8275	508.4	-26.3389	508.4	0.48564	508.4	0.35747
508.3	33.6547	508.3	-26.4723	508.3	0.48559	508.3	0.3574
508.2	33.4292	508.2	-26.4435	508.2	0.485	508.2	0.35733
508.1	33.3211	508.1	-26.5728	508.1	0.48444	508.1	0.35729
508	33.1851	508	-26.6569	508	0.48408	508	0.35728
507.9	33.3592	507.9	-26.512	507.9	0.48384	507.9	0.3573
507.8	33.2293	507.8	-26.6123	507.8	0.48367	507.8	0.35728
507.7	33.0542	507.7	-26.6027	507.7	0.48345	507.7	0.35718
507.6	33.1795	507.6	-26.6669	507.6	0.48318	507.6	0.35706
507.5	33.1792	507.5	-26.6744	507.5	0.48289	507.5	0.35698
507.4	33.1548	507.4	-26.7179	507.4	0.48269	507.4	0.35698
507.3	33.1995	507.3	-26.7411	507.3	0.48257	507.3	0.35698
507.2	33.4576	507.2	-26.8074	507.2	0.48242	507.2	0.35691
507.1	33.5186	507.1	-26.6434	507.1	0.48222	507.1	0.35673
507	33.3453	507	-26.753	507	0.48197	507	0.35653
506.9	33.4012	506.9	-26.8707	506.9	0.48174	506.9	0.3564
506.8	33.3635	506.8	-26.7643	506.8	0.48159	506.8	0.35641
506.7	33.2558	506.7	-26.7908	506.7	0.48149	506.7	0.35648
506.6	33.6882	506.6	-26.734	506.6	0.48131	506.6	0.35646
506.5	33.7934	506.5	-26.8417	506.5	0.48107	506.5	0.35632
506.4	33.8493	506.4	-26.964	506.4	0.48085	506.4	0.35615
506.3	34.1603	506.3	-26.971	506.3	0.48068	506.3	0.35604
506.2	34.0018	506.2	-26.9651	506.2	0.48056	506.2	0.35606
506.1	33.8844	506.1	-26.7941	506.1	0.48043	506.1	0.35614
506	33.7725	506	-26.8662	506	0.48028	506	0.35616
505.9	33.7715	505.9	-26.8471	505.9	0.48011	505.9	0.35604
505.8	33.6373	505.8	-26.9514	505.8	0.47991	505.8	0.35585
505.7	33.5716	505.7	-26.9284	505.7	0.47949	505.7	0.35573
505.6	33.3733	505.6	-26.862	505.6	0.47895	505.6	0.35574
505.5	33.5423	505.5	-26.7692	505.5	0.4786	505.5	0.3558
505.4	33.4615	505.4	-26.964	505.4	0.47831	505.4	0.35585
505.3	33.6404	505.3	-26.9808	505.3	0.47806	505.3	0.35578
505.2	33.4941	505.2	-27.0375	505.2	0.47783	505.2	0.35564
505.1	33.1083	505.1	-26.9822	505.1	0.47755	505.1	0.3555
505	33.0416	505	-27.1666	505	0.47726	505	0.35545
504.9	32.8538	504.9	-27.1675	504.9	0.477	504.9	0.35551
504.8	32.8673	504.8	-27.0652	504.8	0.47678	504.8	0.35554
504.7	32.9611	504.7	-27.0463	504.7	0.47662	504.7	0.35546
504.6	33.0279	504.6	-27.0031	504.6	0.47643	504.6	0.3553
504.5	32.9236	504.5	-27.0365	504.5	0.47618	504.5	0.35515
504.4	32.9275	504.4	-27.0514	504.4	0.47591	504.4	0.35507
504.3	33.0972	504.3	-27.076	504.3	0.47565	504.3	0.35505
504.2	33.0155	504.2	-27.1249	504.2	0.47543	504.2	0.35502
504.1	32.9189	504.1	-27.2677	504.1	0.47521	504.1	0.35492
504	32.6788	504	-27.216	504	0.475	504	0.35478
503.9	32.6843	503.9	-27.1766	503.9	0.4748	503.9	0.35462
503.8	32.5091	503.8	-27.2216	503.8	0.47459	503.8	0.3545
503.7	32.5936	503.7	-27.0386	503.7	0.47438	503.7	0.35446
503.6	32.6389	503.6	-26.9735	503.6	0.47415	503.6	0.35442
503.5	32.5104	503.5	-26.9599	503.5	0.47387	503.5	0.35432
503.4	32.5113	503.4	-26.9486	503.4	0.47359	503.4	0.35416
503.3	32.5383	503.3	-26.9044	503.3	0.47333	503.3	0.35401
503.2	32.4507	503.2	-26.7373	503.2	0.47311	503.2	0.35391
503.1	32.6643	503.1	-26.8407	503.1	0.47291	503.1	0.35387
503	32.4782	503	-26.8959	503	0.47268	503	0.35384
502.9	32.5929	502.9	-26.9345	502.9	0.47241	502.9	0.35371
502.8	32.616	502.8	-26.8762	502.8	0.47213	502.8	0.35353
502.7	32.6086	502.7	-26.7889	502.7	0.47189	502.7	0.3534
502.6	32.4308	502.6	-26.5913	502.6	0.47172	502.6	0.35331
502.5	32.3619	502.5	-26.5398	502.5	0.47156	502.5	0.35324
502.4	32.392	502.4	-26.5193	502.4	0.47134	502.4	0.35315
502.3	32.5348	502.3	-26.5311	502.3	0.47108	502.3	0.35297
502.2	32.3843	502.2	-26.6012	502.2	0.47082	502.2	0.35275
502.1	32.2343	502.1	-26.5948	502.1	0.47056	502.1	0.35256
502	32.1911	502	-26.5208	502	0.47036	502	0.35242
501.9	32.3555	501.9	-26.5507	501.9	0.47018	501.9	0.35235
501.8	32.3051	501.8	-26.6372	501.8	0.46999	501.8	0.35226
501.7	32.0395	501.7	-26.5155	501.7	0.4697	501.7	0.35211
501.6	32.1095	501.6	-26.471	501.6	0.46936	501.6	0.35191
501.5	32.081	501.5	-26.4462	501.5	0.46907	501.5	0.3517
501.4	31.9477	501.4	-26.4192	501.4	0.46886	501.4	0.35156
501.3	32.1489	501.3	-26.4679	501.3	0.46865	501.3	0.35147
501.2	32.1516	501.2	-26.4321	501.2	0.46841	501.2	0.35138
501.1	31.9741	501.1	-26.2681	501.1	0.4681	501.1	0.35125
501	31.8244	501	-26.1547	501	0.46779	501	0.35108
500.9	31.8855	500.9	-26.0905	500.9	0.46751	500.9	0.3509
500.8	31.8169	500.8	-26.2077	500.8	0.46729	500.8	0.35074
500.7	31.8382	500.7	-26.1562	500.7	0.46707	500.7	0.35062
500.6	31.838	500.6	-26.092	500.6	0.46684	500.6	0.35053
500.5	31.5296	500.5	-26.1589	500.5	0.46658	500.5	0.35045
500.4	31.586	500.4	-26.2083	500.4	0.46628	500.4	0.35032
500.3	31.7213	500.3	-26.1385	500.3	0.46596	500.3	0.35104
500.2	31.7893	500.2	-26.2244	500.2	0.46569	500.2	0.35168
[truncated: 1,202 more rows]

## Sheet: Figure 5a
nm	CPL-S-drop film	nm	R-drop film	nm	DC-S-drop film	nm	R-drop film
700	1.62639	700	-2.63983	700	0.04169	700	0.04397
699.9	1.51326	699.9	-2.76641	699.9	0.04177	699.9	0.04406
699.8	1.59197	699.8	-2.90064	699.8	0.04185	699.8	0.04413
699.7	1.67868	699.7	-2.70328	699.7	0.04193	699.7	0.0442
699.6	1.68793	699.6	-2.69447	699.6	0.04202	699.6	0.04428
699.5	1.83349	699.5	-2.76697	699.5	0.04209	699.5	0.04434
699.4	1.91252	699.4	-2.8948	699.4	0.04216	699.4	0.04442
699.3	1.70493	699.3	-2.85044	699.3	0.04223	699.3	0.0445
699.2	1.93275	699.2	-2.73694	699.2	0.04231	699.2	0.04456
699.1	2.01052	699.1	-2.79842	699.1	0.04237	699.1	0.04461
699	1.6939	699	-2.7531	699	0.04245	699	0.04469
698.9	1.63099	698.9	-2.60924	698.9	0.04254	698.9	0.04477
698.8	1.7725	698.8	-2.63339	698.8	0.0426	698.8	0.04484
698.7	1.92128	698.7	-2.79788	698.7	0.04268	698.7	0.04492
698.6	1.97652	698.6	-2.97502	698.6	0.04276	698.6	0.045
698.5	1.79393	698.5	-3.09089	698.5	0.04284	698.5	0.04506
698.4	1.84832	698.4	-3.15371	698.4	0.04293	698.4	0.04514
698.3	1.918	698.3	-3.09092	698.3	0.04301	698.3	0.04521
698.2	1.97738	698.2	-3.29786	698.2	0.04308	698.2	0.04528
698.1	1.98893	698.1	-3.20465	698.1	0.04315	698.1	0.04536
698	2.21113	698	-2.88531	698	0.04322	698	0.04543
697.9	2.22864	697.9	-2.70461	697.9	0.0433	697.9	0.04551
697.8	2.30943	697.8	-2.59641	697.8	0.04338	697.8	0.04558
697.7	2.31551	697.7	-2.5342	697.7	0.04346	697.7	0.04565
697.6	2.62333	697.6	-2.61441	697.6	0.04353	697.6	0.04573
697.5	2.55962	697.5	-2.4679	697.5	0.04361	697.5	0.0458
697.4	2.77725	697.4	-2.49517	697.4	0.04367	697.4	0.04587
697.3	2.80583	697.3	-2.36072	697.3	0.04373	697.3	0.04592
697.2	2.90266	697.2	-2.29044	697.2	0.04382	697.2	0.04598
697.1	2.83677	697.1	-2.53408	697.1	0.04392	697.1	0.04604
697	2.96436	697	-2.423	697	0.044	697	0.0461
696.9	2.89986	696.9	-2.43611	696.9	0.04407	696.9	0.04619
696.8	2.93372	696.8	-2.57297	696.8	0.04414	696.8	0.04626
696.7	3.05229	696.7	-2.68027	696.7	0.04423	696.7	0.04633
696.6	2.94538	696.6	-2.73884	696.6	0.04431	696.6	0.04639
696.5	2.721	696.5	-2.6038	696.5	0.04439	696.5	0.04645
696.4	2.59175	696.4	-2.43481	696.4	0.04446	696.4	0.04651
696.3	2.77595	696.3	-2.48805	696.3	0.04453	696.3	0.04658
696.2	2.69604	696.2	-2.36194	696.2	0.0446	696.2	0.04666
696.1	2.66797	696.1	-2.38166	696.1	0.04467	696.1	0.04674
696	2.76024	696	-2.20009	696	0.04474	696	0.04681
695.9	2.88091	695.9	-2.01835	695.9	0.04483	695.9	0.04688
695.8	2.96837	695.8	-1.77212	695.8	0.04491	695.8	0.04693
695.7	2.96376	695.7	-1.82934	695.7	0.04498	695.7	0.04701
695.6	2.89041	695.6	-1.82172	695.6	0.04505	695.6	0.04708
695.5	2.73466	695.5	-1.93906	695.5	0.04512	695.5	0.04715
695.4	2.7724	695.4	-1.83488	695.4	0.04519	695.4	0.04723
695.3	2.69324	695.3	-1.74309	695.3	0.04528	695.3	0.0473
695.2	2.50034	695.2	-1.82296	695.2	0.04536	695.2	0.04737
695.1	2.46352	695.1	-1.86627	695.1	0.04544	695.1	0.04744
695	2.36807	695	-1.82468	695	0.04551	695	0.04752
694.9	2.37145	694.9	-1.70236	694.9	0.04557	694.9	0.0476
694.8	2.3935	694.8	-1.68843	694.8	0.04565	694.8	0.04769
694.7	2.22644	694.7	-1.57015	694.7	0.04574	694.7	0.04776
694.6	2.23177	694.6	-1.59782	694.6	0.04582	694.6	0.04784
694.5	2.25291	694.5	-1.79314	694.5	0.0459	694.5	0.04791
694.4	2.50567	694.4	-1.78467	694.4	0.04597	694.4	0.04799
694.3	2.59956	694.3	-1.86369	694.3	0.04604	694.3	0.04806
694.2	2.32942	694.2	-1.83563	694.2	0.04611	694.2	0.04814
694.1	2.31803	694.1	-1.92218	694.1	0.0462	694.1	0.04822
694	2.22066	694	-2.12062	694	0.04628	694	0.04829
693.9	2.28506	693.9	-2.13672	693.9	0.04637	693.9	0.04838
693.8	2.30629	693.8	-2.38726	693.8	0.04644	693.8	0.04845
693.7	2.08589	693.7	-2.35886	693.7	0.04649	693.7	0.04853
693.6	2.30553	693.6	-2.35406	693.6	0.04656	693.6	0.04862
693.5	2.1909	693.5	-2.30075	693.5	0.04664	693.5	0.04869
693.4	2.28441	693.4	-2.30601	693.4	0.04674	693.4	0.04875
693.3	2.26427	693.3	-2.16185	693.3	0.04682	693.3	0.04882
693.2	2.28713	693.2	-2.1105	693.2	0.04689	693.2	0.04889
693.1	2.39078	693.1	-1.87691	693.1	0.04695	693.1	0.04897
693	2.20017	693	-1.98613	693	0.04699	693	0.04905
692.9	1.99069	692.9	-2.0477	692.9	0.04706	692.9	0.04912
692.8	2.20241	692.8	-1.8845	692.8	0.04717	692.8	0.04921
692.7	2.18999	692.7	-1.99564	692.7	0.04724	692.7	0.04928
692.6	2.15794	692.6	-2.08279	692.6	0.04731	692.6	0.04937
692.5	2.0267	692.5	-2.16801	692.5	0.04737	692.5	0.04945
692.4	1.91813	692.4	-2.13569	692.4	0.04743	692.4	0.04952
692.3	1.9699	692.3	-2.12361	692.3	0.0475	692.3	0.04961
692.2	2.01985	692.2	-2.12697	692.2	0.04759	692.2	0.04967
692.1	1.98064	692.1	-2.05404	692.1	0.04767	692.1	0.04974
692	1.65752	692	-2.14109	692	0.04774	692	0.04984
691.9	1.73872	691.9	-1.88302	691.9	0.04782	691.9	0.04993
691.8	1.88017	691.8	-1.72364	691.8	0.04787	691.8	0.05002
691.7	1.94547	691.7	-1.65381	691.7	0.04794	691.7	0.05008
691.6	1.74626	691.6	-1.47247	691.6	0.04802	691.6	0.05017
691.5	1.88255	691.5	-1.54733	691.5	0.0481	691.5	0.05026
691.4	1.72543	691.4	-1.73832	691.4	0.04817	691.4	0.05034
691.3	1.62042	691.3	-2.14924	691.3	0.04824	691.3	0.05043
691.2	1.55221	691.2	-2.08543	691.2	0.04832	691.2	0.05054
691.1	1.66439	691.1	-2.06192	691.1	0.04839	691.1	0.05063
691	1.59301	691	-1.93888	691	0.04846	691	0.05071
690.9	1.72331	690.9	-1.92069	690.9	0.04854	690.9	0.05079
690.8	1.66457	690.8	-2.00372	690.8	0.0486	690.8	0.05088
690.7	1.58037	690.7	-1.98692	690.7	0.0487	690.7	0.05099
690.6	1.5693	690.6	-1.8934	690.6	0.04875	690.6	0.05109
690.5	1.4562	690.5	-1.81075	690.5	0.04882	690.5	0.05117
690.4	1.51994	690.4	-1.80327	690.4	0.04891	690.4	0.05125
690.3	1.44419	690.3	-1.84484	690.3	0.04899	690.3	0.05133
690.2	1.31819	690.2	-1.7394	690.2	0.04908	690.2	0.05142
690.1	1.41582	690.1	-1.73396	690.1	0.04914	690.1	0.05152
690	1.61102	690	-1.85939	690	0.04922	690	0.05161
689.9	1.80206	689.9	-1.85645	689.9	0.04931	689.9	0.0517
689.8	1.78418	689.8	-1.81048	689.8	0.0494	689.8	0.0518
689.7	1.84865	689.7	-1.83676	689.7	0.0495	689.7	0.0519
689.6	1.89918	689.6	-1.8299	689.6	0.04957	689.6	0.05198
689.5	1.74942	689.5	-1.88823	689.5	0.04965	689.5	0.05206
689.4	1.77558	689.4	-2.03954	689.4	0.04972	689.4	0.05215
689.3	1.60828	689.3	-1.97585	689.3	0.0498	689.3	0.05226
689.2	1.5827	689.2	-1.79052	689.2	0.0499	689.2	0.05236
689.1	1.6758	689.1	-1.92404	689.1	0.04999	689.1	0.05245
689	1.83746	689	-1.99895	689	0.05006	689	0.05251
688.9	1.73063	688.9	-2.00168	688.9	0.05014	688.9	0.0526
688.8	1.83664	688.8	-1.91353	688.8	0.05024	688.8	0.0527
688.7	2.03942	688.7	-1.71955	688.7	0.05033	688.7	0.0528
688.6	2.05428	688.6	-1.55982	688.6	0.0504	688.6	0.05288
688.5	2.13387	688.5	-1.35536	688.5	0.05047	688.5	0.05296
688.4	1.88132	688.4	-1.51473	688.4	0.05055	688.4	0.05304
688.3	1.99093	688.3	-1.49349	688.3	0.05064	688.3	0.05313
688.2	1.96499	688.2	-1.39918	688.2	0.05073	688.2	0.05323
688.1	2.07177	688.1	-1.41303	688.1	0.05081	688.1	0.05331
688	1.97429	688	-1.26546	688	0.05088	688	0.0534
687.9	1.89064	687.9	-1.13282	687.9	0.05098	687.9	0.05351
687.8	2.03166	687.8	-1.06211	687.8	0.05106	687.8	0.05358
687.7	2.13695	687.7	-1.00145	687.7	0.05114	687.7	0.05367
687.6	2.18463	687.6	-0.92483	687.6	0.05122	687.6	0.05375
687.5	2.03216	687.5	-1.07878	687.5	0.05131	687.5	0.05387
687.4	1.9671	687.4	-0.91121	687.4	0.0514	687.4	0.05395
687.3	1.93023	687.3	-1.00512	687.3	0.0515	687.3	0.05404
687.2	1.82072	687.2	-1.00932	687.2	0.05158	687.2	0.05414
687.1	1.84282	687.1	-0.88644	687.1	0.05167	687.1	0.05426
687	1.66046	687	-0.8797	687	0.05175	687	0.05437
686.9	1.66362	686.9	-0.95769	686.9	0.05183	686.9	0.05447
686.8	1.73802	686.8	-1.07547	686.8	0.05192	686.8	0.05457
686.7	1.59787	686.7	-1.2613	686.7	0.05204	686.7	0.05468
686.6	1.73077	686.6	-1.2347	686.6	0.05213	686.6	0.05478
686.5	1.51576	686.5	-1.32472	686.5	0.05222	686.5	0.05488
686.4	1.65807	686.4	-1.24895	686.4	0.05232	686.4	0.05497
686.3	1.60824	686.3	-1.16123	686.3	0.05241	686.3	0.05508
686.2	1.73765	686.2	-1.44399	686.2	0.05251	686.2	0.05519
686.1	1.80221	686.1	-1.55449	686.1	0.05261	686.1	0.0553
686	1.77837	686	-1.61844	686	0.05269	686	0.0554
685.9	1.8914	685.9	-1.74017	685.9	0.05278	685.9	0.05549
685.8	1.90476	685.8	-1.69233	685.8	0.05288	685.8	0.05563
685.7	1.93351	685.7	-1.63436	685.7	0.05297	685.7	0.05572
685.6	2.13138	685.6	-1.71357	685.6	0.05306	685.6	0.05582
685.5	2.14458	685.5	-1.70702	685.5	0.05316	685.5	0.0559
685.4	2.04186	685.4	-1.75872	685.4	0.05325	685.4	0.05601
685.3	1.85646	685.3	-1.92267	685.3	0.05335	685.3	0.05614
685.2	1.96082	685.2	-1.69753	685.2	0.05344	685.2	0.05624
685.1	2.02288	685.1	-1.67021	685.1	0.05353	685.1	0.05634
685	2.0208	685	-1.47127	685	0.05362	685	0.05641
684.9	2.01363	684.9	-1.47261	684.9	0.05372	684.9	0.0565
684.8	1.87182	684.8	-1.55523	684.8	0.05382	684.8	0.0566
684.7	1.91728	684.7	-1.47948	684.7	0.05393	684.7	0.05673
684.6	1.76952	684.6	-1.49184	684.6	0.05402	684.6	0.05684
684.5	1.91148	684.5	-1.44796	684.5	0.05412	684.5	0.05692
684.4	2.06703	684.4	-1.61618	684.4	0.05421	684.4	0.057
684.3	2.09921	684.3	-1.63031	684.3	0.0543	684.3	0.05709
684.2	2.19487	684.2	-1.58258	684.2	0.05438	684.2	0.05719
684.1	2.18251	684.1	-1.85689	684.1	0.0545	684.1	0.05733
684	2.03668	684	-1.65621	684	0.05459	684	0.05743
683.9	1.98928	683.9	-1.92447	683.9	0.05469	683.9	0.05752
683.8	2.09089	683.8	-2.16156	683.8	0.05478	683.8	0.0576
683.7	1.93292	683.7	-1.87433	683.7	0.05488	683.7	0.05769
683.6	1.73725	683.6	-2.05156	683.6	0.05497	683.6	0.05779
683.5	1.56724	683.5	-2.25349	683.5	0.05508	683.5	0.05794
683.4	1.62227	683.4	-2.56779	683.4	0.05518	683.4	0.05805
683.3	1.51069	683.3	-2.44817	683.3	0.05527	683.3	0.05814
683.2	1.87039	683.2	-2.64701	683.2	0.05536	683.2	0.05821
683.1	1.85924	683.1	-2.6926	683.1	0.05545	683.1	0.05831
683	1.80806	683	-2.71511	683	0.05554	683	0.05841
682.9	1.68305	682.9	-2.98459	682.9	0.05564	682.9	0.05852
682.8	1.65239	682.8	-3.12495	682.8	0.05575	682.8	0.05866
682.7	1.63237	682.7	-3.00787	682.7	0.05585	682.7	0.05876
682.6	1.68555	682.6	-3.15052	682.6	0.05593	682.6	0.05886
682.5	1.78941	682.5	-3.13421	682.5	0.05602	682.5	0.05895
682.4	1.73309	682.4	-2.99682	682.4	0.05612	682.4	0.05905
682.3	1.65894	682.3	-3.26479	682.3	0.05621	682.3	0.05918
682.2	1.73788	682.2	-3.30346	682.2	0.05632	682.2	0.05928
682.1	1.72876	682.1	-3.39631	682.1	0.05645	682.1	0.05941
682	1.77737	682	-3.27627	682	0.05655	682	0.05949
681.9	1.90271	681.9	-3.27299	681.9	0.05664	681.9	0.05959
681.8	2.1153	681.8	-3.30275	681.8	0.05673	681.8	0.05971
681.7	1.90319	681.7	-3.39483	681.7	0.05683	681.7	0.05981
681.6	1.97017	681.6	-3.5501	681.6	0.05693	681.6	0.05992
681.5	1.92604	681.5	-3.72936	681.5	0.05703	681.5	0.06003
681.4	1.98663	681.4	-3.99684	681.4	0.05716	681.4	0.06013
681.3	1.94663	681.3	-4.11389	681.3	0.05725	681.3	0.06024
681.2	1.9131	681.2	-3.87617	681.2	0.05734	681.2	0.06034
681.1	2.12424	681.1	-3.94951	681.1	0.05744	681.1	0.06045
681	2.39395	681	-4.13159	681	0.05755	681	0.06056
680.9	2.60074	680.9	-4.21248	680.9	0.05765	680.9	0.06065
680.8	2.56609	680.8	-4.3847	680.8	0.05776	680.8	0.06074
680.7	2.59825	680.7	-4.50579	680.7	0.05787	680.7	0.06082
680.6	2.78665	680.6	-4.36441	680.6	0.05799	680.6	0.06095
680.5	2.92034	680.5	-4.30395	680.5	0.0581	680.5	0.06107
680.4	3.08035	680.4	-4.1834	680.4	0.05821	680.4	0.06116
680.3	3.21457	680.3	-3.95495	680.3	0.05832	680.3	0.06125
680.2	3.2189	680.2	-3.93771	680.2	0.05843	680.2	0.06135
680.1	3.28668	680.1	-3.89352	680.1	0.05853	680.1	0.06143
680	3.35671	680	-3.99573	680	0.05862	680	0.06154
679.9	3.73848	679.9	-4.10778	679.9	0.05874	679.9	0.06168
679.8	3.6453	679.8	-3.86639	679.8	0.05885	679.8	0.06181
679.7	3.54848	679.7	-3.64008	679.7	0.05897	679.7	0.06191
679.6	3.45837	679.6	-3.74604	679.6	0.05908	679.6	0.06198
679.5	3.4931	679.5	-3.6904	679.5	0.05917	679.5	0.06207
679.4	3.58396	679.4	-3.766	679.4	0.05928	679.4	0.06217
679.3	3.57046	679.3	-3.65539	679.3	0.05941	679.3	0.06233
679.2	3.32259	679.2	-3.3927	679.2	0.05952	679.2	0.06244
679.1	3.20334	679.1	-3.38231	679.1	0.05963	679.1	0.06253
679	3.42392	679	-3.52994	679	0.05974	679	0.06261
678.9	3.7898	678.9	-3.3667	678.9	0.05985	678.9	0.06269
678.8	3.70686	678.8	-3.67454	678.8	0.05998	678.8	0.06284
678.7	3.64163	678.7	-3.66414	678.7	0.06008	678.7	0.06296
678.6	3.64298	678.6	-3.7139	678.6	0.06018	678.6	0.06308
678.5	3.57419	678.5	-3.75408	678.5	0.06028	678.5	0.06319
678.4	3.38583	678.4	-3.63907	678.4	0.06039	678.4	0.06327
678.3	3.4243	678.3	-3.61778	678.3	0.06048	678.3	0.06336
678.2	3.54766	678.2	-3.57198	678.2	0.06062	678.2	0.0635
678.1	3.16076	678.1	-3.3644	678.1	0.06072	678.1	0.06363
678	3.28011	678	-3.12345	678	0.06083	678	0.06375
677.9	3.33101	677.9	-3.08461	677.9	0.06094	677.9	0.06385
677.8	3.40249	677.8	-3.35315	677.8	0.06104	677.8	0.06393
677.7	3.36063	677.7	-3.43648	677.7	0.06115	677.7	0.06403
677.6	3.75808	677.6	-3.52145	677.6	0.06125	677.6	0.06414
677.5	3.69703	677.5	-3.39803	677.5	0.06137	677.5	0.06427
677.4	3.53023	677.4	-2.99589	677.4	0.06148	677.4	0.06439
677.3	3.45572	677.3	-3.17756	677.3	0.0616	677.3	0.06451
677.2	3.55077	677.2	-3.27692	677.2	0.06169	677.2	0.06458
677.1	3.6952	677.1	-3.18652	677.1	0.06179	677.1	0.06465
677	3.7403	677	-3.00727	677	0.06189	677	0.06475
676.9	3.65506	676.9	-3.01108	676.9	0.06204	676.9	0.06491
676.8	3.56651	676.8	-2.90069	676.8	0.06214	676.8	0.06504
676.7	3.44774	676.7	-2.86155	676.7	0.06224	676.7	0.06512
676.6	3.48231	676.6	-2.91851	676.6	0.06232	676.6	0.06519
676.5	3.41828	676.5	-2.70317	676.5	0.06244	676.5	0.06528
676.4	3.58994	676.4	-2.78829	676.4	0.06254	676.4	0.06539
676.3	3.52786	676.3	-2.74531	676.3	0.06271	676.3	0.06551
676.2	3.41182	676.2	-2.68057	676.2	0.0629	676.2	0.06564
676.1	3.27047	676.1	-2.72157	676.1	0.06304	676.1	0.06576
676	3.32208	676	-2.88916	676	0.06316	676	0.06583
675.9	3.37836	675.9	-3.03201	675.9	0.06329	675.9	0.06592
675.8	3.28483	675.8	-2.90487	675.8	0.06346	675.8	0.06606
675.7	3.56326	675.7	-2.94859	675.7	0.0636	675.7	0.06621
675.6	3.75155	675.6	-2.82257	675.6	0.06372	675.6	0.06635
675.5	3.41478	675.5	-2.89235	675.5	0.06384	675.5	0.06644
675.4	3.50578	675.4	-2.89408	675.4	0.06398	675.4	0.06653
675.3	3.44912	675.3	-2.79224	675.3	0.06412	675.3	0.06662
675.2	3.55299	675.2	-2.73381	675.2	0.06427	675.2	0.06675
675.1	3.29615	675.1	-2.80552	675.1	0.0644	675.1	0.06689
675	3.63001	675	-2.67706	675	0.06454	675	0.06705
674.9	3.51089	674.9	-2.51708	674.9	0.06463	674.9	0.06714
674.8	3.39782	674.8	-2.47369	674.8	0.06475	674.8	0.06722
674.7	3.2774	674.7	-2.37788	674.7	0.06491	674.7	0.06733
674.6	3.12676	674.6	-2.19793	674.6	0.06504	674.6	0.06745
674.5	3.13518	674.5	-1.95228	674.5	0.06517	674.5	0.0676
674.4	3.16809	674.4	-1.94642	674.4	0.06528	674.4	0.06772
674.3	2.86748	674.3	-2.03245	674.3	0.0654	674.3	0.06783
674.2	2.77076	674.2	-2.05022	674.2	0.06552	674.2	0.0679
674.1	2.49549	674.1	-2.30315	674.1	0.06565	674.1	0.068
674	2.46375	674	-2.60527	674	0.06582	674	0.06817
673.9	2.32308	673.9	-2.79399	673.9	0.06594	673.9	0.06831
673.8	2.17489	673.8	-2.73115	673.8	0.06603	673.8	0.06842
673.7	2.22636	673.7	-2.70611	673.7	0.06615	673.7	0.06851
673.6	1.90278	673.6	-2.62108	673.6	0.06632	673.6	0.06861
673.5	1.84592	673.5	-2.61527	673.5	0.06645	673.5	0.06871
673.4	2.09764	673.4	-2.61801	673.4	0.06655	673.4	0.06884
673.3	2.11218	673.3	-2.1887	673.3	0.06669	673.3	0.06902
673.2	2.15682	673.2	-1.97494	673.2	0.0668	673.2	0.06914
673.1	2.17447	673.1	-2.24136	673.1	0.06692	673.1	0.06924
673	2.13974	673	-1.98521	673	0.06703	673	0.06933
672.9	2.25553	672.9	-2.0668	672.9	0.06719	672.9	0.06946
672.8	2.07329	672.8	-1.89455	672.8	0.06731	672.8	0.06961
672.7	1.99828	672.7	-1.65379	672.7	0.06743	672.7	0.06975
672.6	1.88346	672.6	-1.51769	672.6	0.06754	672.6	0.06987
672.5	1.97166	672.5	-1.24922	672.5	0.06769	672.5	0.06997
672.4	1.91971	672.4	-1.19273	672.4	0.06783	672.4	0.07005
672.3	2.11531	672.3	-1.21204	672.3	0.06795	672.3	0.07017
672.2	2.15853	672.2	-1.38346	672.2	0.06807	672.2	0.0703
672.1	2.21112	672.1	-1.42991	672.1	0.06822	672.1	0.07045
672	2.2931	672	-1.58555	672	0.06834	672	0.07055
671.9	2.31235	671.9	-1.56933	671.9	0.06847	671.9	0.07065
671.8	2.42114	671.8	-1.66802	671.8	0.06859	671.8	0.07074
671.7	2.45661	671.7	-1.79298	671.7	0.06874	671.7	0.07089
671.6	2.51662	671.6	-1.7772	671.6	0.06886	671.6	0.07104
671.5	2.38368	671.5	-1.78274	671.5	0.06899	671.5	0.07117
671.4	2.26664	671.4	-1.50818	671.4	0.0691	671.4	0.0713
671.3	1.90624	671.3	-1.47918	671.3	0.06923	671.3	0.0714
671.2	1.92375	671.2	-1.61318	671.2	0.06938	671.2	0.07152
671.1	2.03703	671.1	-1.5506	671.1	0.06951	671.1	0.07165
671	2.2001	671	-1.61136	671	0.06963	671	0.0718
670.9	2.30559	670.9	-1.51884	670.9	0.06976	670.9	0.07195
670.8	2.22722	670.8	-1.64307	670.8	0.06989	670.8	0.07208
670.7	2.37465	670.7	-1.74109	670.7	0.07004	670.7	0.07221
670.6	2.38451	670.6	-1.90699	670.6	0.07016	670.6	0.07232
670.5	2.40095	670.5	-1.77035	670.5	0.07028	670.5	0.07244
670.4	2.59296	670.4	-1.67992	670.4	0.0704	670.4	0.07259
670.3	2.61806	670.3	-1.80786	670.3	0.07052	670.3	0.07275
670.2	2.77378	670.2	-1.88685	670.2	0.07064	670.2	0.07288
670.1	2.55971	670.1	-2.03688	670.1	0.0708	670.1	0.073
670	2.59795	670	-1.92423	670	0.07082	670	0.07309
669.9	2.74566	669.9	-1.97545	669.9	0.0709	669.9	0.0732
669.8	2.965	669.8	-1.80853	669.8	0.07099	669.8	0.07335
669.7	2.9293	669.7	-1.68779	669.7	0.07109	669.7	0.07349
669.6	2.99496	669.6	-1.62866	669.6	0.0712	669.6	0.07362
669.5	3.24507	669.5	-1.6512	669.5	0.07131	669.5	0.07371
669.4	3.24245	669.4	-1.77033	669.4	0.07143	669.4	0.07382
669.3	3.21587	669.3	-1.75791	669.3	0.07154	669.3	0.07394
669.2	3.34696	669.2	-1.76369	669.2	0.07164	669.2	0.07407
669.1	3.20073	669.1	-1.6363	669.1	0.07175	669.1	0.07422
669	3.42269	669	-1.48362	669	0.07186	669	0.07435
668.9	3.48681	668.9	-1.45445	668.9	0.07197	668.9	0.07444
668.8	3.95837	668.8	-1.49005	668.8	0.07207	668.8	0.07453
668.7	3.90974	668.7	-1.64164	668.7	0.07218	668.7	0.07464
668.6	4.07568	668.6	-1.64005	668.6	0.07228	668.6	0.07476
668.5	4.18463	668.5	-1.72872	668.5	0.0724	668.5	0.0749
668.4	4.25734	668.4	-1.65519	668.4	0.07251	668.4	0.07504
668.3	4.0086	668.3	-1.93577	668.3	0.07264	668.3	0.07517
668.2	4.11082	668.2	-2.02382	668.2	0.07274	668.2	0.07526
668.1	3.93884	668.1	-1.92774	668.1	0.07285	668.1	0.07535
668	4.55507	668	-2.05621	668	0.07295	668	0.0755
667.9	4.75214	667.9	-2.07789	667.9	0.07307	667.9	0.07566
667.8	4.77466	667.8	-2.16005	667.8	0.07319	667.8	0.07579
667.7	4.66845	667.7	-2.29354	667.7	0.0733	667.7	0.07589
667.6	4.67264	667.6	-2.25152	667.6	0.0734	667.6	0.076
667.5	4.70773	667.5	-2.48204	667.5	0.07351	667.5	0.07609
667.4	4.96844	667.4	-2.35295	667.4	0.07362	667.4	0.07622
667.3	4.87875	667.3	-2.39235	667.3	0.07373	667.3	0.07637
667.2	5.1155	667.2	-2.33107	667.2	0.07384	667.2	0.0765
667.1	4.9767	667.1	-2.33069	667.1	0.07395	667.1	0.07661
667	4.97308	667	-2.38091	667	0.07406	667	0.0767
666.9	4.87904	666.9	-2.82085	666.9	0.07417	666.9	0.07679
666.8	4.94	666.8	-3.03172	666.8	0.07427	666.8	0.0769
666.7	4.94701	666.7	-3.28673	666.7	0.07437	666.7	0.07704
[truncated: 2,467 more rows]

## Sheet: Figure 5b
nm	CPL-SF	nm	CPL-RF	nm	DC-SF	nm	DC-RF
[truncated: 2,801 more rows]

## Sheet: Figure 6a
250	0.69201	250	0.74169	250	0.77935	250	0.81726	250	0.84173	250	0.8632	250	0.8789	250	0.90224	250	0.90822	250	0.92221	250	0.92896	250	0.9367	250	0.94831	250	0.94747
[truncated: 350 more rows]

[truncated: 3 more sheets: Figure 6b, Figure 6c, Figure 6d]
